# Supplementary material for: Whole-genome sequencing of SARS-CoV-2 reveals the detection of G614 variant in Pakistan
Source: PLoS One. 2021 Mar 23;16(3):e0248371. doi: 10.1371/journal.pone.0248371 (PMC7987156; doi:10.1371/journal.pone.0248371)
Supplement: S1 File — (TXT) [file pone.0248371.s001.txt]

id	virus	gisaid_epi_isl	genbank_accession	date	region	country	division	location	region_exposure	country_exposure	division_exposure	segment	length	host	age	sex	Nextstrain_clade	pangolin_lineage	GISAID_clade	originating_lab	submitting_lab	authors	url	title	paper_url	date_submitted
Australia/NSW01/2020	ncov	EPI_ISL_407893	?	2020-01-24	Oceania	Australia	New South Wales	Sydney	Asia	China	Hubei	genome	29782.0	Human	43	Male	19B	A	S	Centre for Infectious Diseases and Microbiology Laboratory Services	NSW Health Pathology - Institute of Clinical Pathology and Medical Research; Westmead Hospital; University of Sydney	Eden J-S et al	https://www.gisaid.org	Revealing COVID-19 transmission in Australia by SARS-CoV-2 genome sequencing and agent-based modeling	https://www.nature.com/articles/s41591-020-1000-7	2020-02-06
Australia/NSW14/2020	ncov	EPI_ISL_413600	?	2020-03-03	Oceania	Australia	New South Wales	Sydney	Oceania	Australia	New South Wales	genome	29409.0	Human	41	Female	19A	B.4	O	Centre for Infectious Diseases and Microbiology - Public Health	NSW Health Pathology - Institute of Clinical Pathology and Medical Research; Westmead Hospital; University of Sydney	Gall et al	https://www.gisaid.org	Revealing COVID-19 transmission in Australia by SARS-CoV-2 genome sequencing and agent-based modeling	https://www.nature.com/articles/s41591-020-1000-7	2020-03-08
Australia/NSW15/2020	ncov	EPI_ISL_417383	?	2020-03-03	Oceania	Australia	New South Wales	Sydney	Oceania	Australia	New South Wales	genome	29782.0	Human	21	Male	19A	B.4	O	Centre for Infectious Diseases and Microbiology Public Health	NSW Health Pathology - Institute of Clinical Pathology and Medical Research; Westmead Hospital; University of Sydney	Rockett R et al	https://www.gisaid.org	Revealing COVID-19 transmission in Australia by SARS-CoV-2 genome sequencing and agent-based modeling	https://www.nature.com/articles/s41591-020-1000-7	2020-03-25
Australia/NSW25/2020	ncov	EPI_ISL_417388	?	2020-03-05	Oceania	Australia	New South Wales	Sydney	Oceania	Australia	New South Wales	genome	29782.0	Human	36	Female	19A	B.6	O	Centre for Infectious Diseases and Microbiology Public Health	NSW Health Pathology - Institute of Clinical Pathology and Medical Research; Westmead Hospital; University of Sydney	Gall M et al	https://www.gisaid.org	Revealing COVID-19 transmission in Australia by SARS-CoV-2 genome sequencing and agent-based modeling	https://www.nature.com/articles/s41591-020-1000-7	2020-03-25
Australia/NSW35/2020	ncov	EPI_ISL_417393	?	2020-03-08	Oceania	Australia	New South Wales	Sydney	Oceania	Australia	New South Wales	genome	29409.0	Human	37	Female	19A	B.4	O	Centre for Infectious Diseases and Microbiology Public Health	NSW Health Pathology - Institute of Clinical Pathology and Medical Research; Westmead Hospital; University of Sydney	Holmes EC et al	https://www.gisaid.org	Revealing COVID-19 transmission in Australia by SARS-CoV-2 genome sequencing and agent-based modeling	https://www.nature.com/articles/s41591-020-1000-7	2020-03-25
Australia/NSW36/2020	ncov	EPI_ISL_417394	?	2020-03-10	Oceania	Australia	New South Wales	Sydney	Oceania	Australia	New South Wales	genome	29409.0	Human	35	Female	19A	B.2.1	V	Centre for Infectious Diseases and Microbiology Public Health	NSW Health Pathology - Institute of Clinical Pathology and Medical Research; Westmead Hospital; University of Sydney	O’Sullivan MV et al	https://www.gisaid.org	Revealing COVID-19 transmission in Australia by SARS-CoV-2 genome sequencing and agent-based modeling	https://www.nature.com/articles/s41591-020-1000-7	2020-03-25
Australia/NSW38/2020	ncov	EPI_ISL_417396	?	2020-03-10	Oceania	Australia	New South Wales	Sydney	Oceania	Australia	New South Wales	genome	29409.0	Human	14	Female	19A	B.6	O	Centre for Infectious Diseases and Microbiology Public Health	NSW Health Pathology - Institute of Clinical Pathology and Medical Research; Westmead Hospital; University of Sydney	Chen SC et al	https://www.gisaid.org	Revealing COVID-19 transmission in Australia by SARS-CoV-2 genome sequencing and agent-based modeling	https://www.nature.com/articles/s41591-020-1000-7	2020-03-25
Australia/NSW47/2020	ncov	EPI_ISL_417402	?	2020-03-13	Oceania	Australia	New South Wales	Sydney	Oceania	Australia	New South Wales	genome	29409.0	Human	42	Female	20A	B.1.5	G	Centre for Infectious Diseases and Microbiology Public Health	NSW Health Pathology - Institute of Clinical Pathology and Medical Research; Westmead Hospital; University of Sydney	Lam C et al	https://www.gisaid.org	Revealing COVID-19 transmission in Australia by SARS-CoV-2 genome sequencing and agent-based modeling	https://www.nature.com/articles/s41591-020-1000-7	2020-03-25
Australia/NSW50/2020	ncov	EPI_ISL_417404	?	2020-03-12	Oceania	Australia	New South Wales	Sydney	Oceania	Australia	New South Wales	genome	29409.0	Human	62	Male	20B	B.1.1	GR	Centre for Infectious Diseases and Microbiology Public Health	NSW Health Pathology - Institute of Clinical Pathology and Medical Research; Westmead Hospital; University of Sydney	Timms V et al	https://www.gisaid.org	Revealing COVID-19 transmission in Australia by SARS-CoV-2 genome sequencing and agent-based modeling	https://www.nature.com/articles/s41591-020-1000-7	2020-03-25
Australia/NSW53/2020	ncov	EPI_ISL_417406	?	2020-03-11	Oceania	Australia	New South Wales	Sydney	Oceania	Australia	New South Wales	genome	29409.0	Human	30	Male	19A	B.4	O	Centre for Infectious Diseases and Microbiology Public Health	NSW Health Pathology - Institute of Clinical Pathology and Medical Research; Westmead Hospital; University of Sydney	Arnott A et al	https://www.gisaid.org	Revealing COVID-19 transmission in Australia by SARS-CoV-2 genome sequencing and agent-based modeling	https://www.nature.com/articles/s41591-020-1000-7	2020-03-25
Australia/NSW57/2020	ncov	EPI_ISL_417409	?	2020-03-16	Oceania	Australia	New South Wales	Sydney	Oceania	Australia	New South Wales	genome	29409.0	Human	55	Male	19A	B.2.1	V	Centre for Infectious Diseases and Microbiology Public Health	NSW Health Pathology - Institute of Clinical Pathology and Medical Research; Westmead Hospital; University of Sydney	Rahman H et al	https://www.gisaid.org	Revealing COVID-19 transmission in Australia by SARS-CoV-2 genome sequencing and agent-based modeling	https://www.nature.com/articles/s41591-020-1000-7	2020-03-25
Australia/NSW61/2020	ncov	EPI_ISL_417411	?	2020-03-17	Oceania	Australia	New South Wales	Sydney	Oceania	Australia	New South Wales	genome	29409.0	Human	39	Female	20A	B.1	GH	Centre for Infectious Diseases and Microbiology Public Health	NSW Health Pathology - Institute of Clinical Pathology and Medical Research; Westmead Hospital; University of Sydney	O’Sullivan MV et al	https://www.gisaid.org	Revealing COVID-19 transmission in Australia by SARS-CoV-2 genome sequencing and agent-based modeling	https://www.nature.com/articles/s41591-020-1000-7	2020-03-25
Australia/NSW62/2020	ncov	EPI_ISL_417412	?	2020-03-17	Oceania	Australia	New South Wales	Sydney	Oceania	Australia	New South Wales	genome	29409.0	Human	56	Female	19A	B.3	O	Centre for Infectious Diseases and Microbiology Public Health	NSW Health Pathology - Institute of Clinical Pathology and Medical Research; Westmead Hospital; University of Sydney	Sintchenko V et al	https://www.gisaid.org	Revealing COVID-19 transmission in Australia by SARS-CoV-2 genome sequencing and agent-based modeling	https://www.nature.com/articles/s41591-020-1000-7	2020-03-25
Australia/QLD01/2020	ncov	EPI_ISL_407894	?	2020-01-28	Oceania	Australia	Queensland	Gold Coast	Asia	China	Hubei	genome	29842.0	Human	44	Male	19B	A	S	Pathology Queensland	Public Health Virology Laboratory	Ben Huang et al	https://www.gisaid.org	?	?	2020-02-06
Australia/QLDID926/2020	ncov	EPI_ISL_418804	?	2020-03-18	Oceania	Australia	Queensland	Sunshine Coast	Oceania	Australia	Queensland	genome	29864.0	Human	50	Female	20B	B.1.1.30	GR	Pathology Queensland	Public Health Virology Laboratory	Bixing Huang et al	https://www.gisaid.org	?	?	2020-03-31
Australia/QLDID927/2020	ncov	EPI_ISL_418807	?	2020-03-19	Oceania	Australia	Queensland	Brisbane	Oceania	Australia	Queensland	genome	29864.0	Human	45	Male	20C	B.1	GH	Pathology Queensland	Public Health Virology Laboratory	Bixing Huang et al	https://www.gisaid.org	?	?	2020-03-31
Australia/VIC121/2020	ncov	EPI_ISL_419723	?	2020-03-19	Oceania	Australia	Victoria		Oceania	Australia	Victoria	genome	29887.0	Human	33	Female	19A	B.2	V	Microbiological Diagnostic Unit Public Health Laboratory	Microbiological Diagnostic Unit Public Health Laboratory	Seemann T. et al	https://www.gisaid.org	Tracking the COVID-19 pandemic in Australia using genomics	https://dx.doi.org/10.1101/2020.05.12.20099929	2020-04-03
Australia/VIC123/2020	ncov	EPI_ISL_419731	?	2020-03-20	Oceania	Australia	Victoria		Oceania	Australia	Victoria	genome	29856.0	Human	69	Male	20B	B.1.1	O	Microbiological Diagnostic Unit Public Health Laboratory	Microbiological Diagnostic Unit Public Health Laboratory	Seemann T. et al	https://www.gisaid.org	Tracking the COVID-19 pandemic in Australia using genomics	https://dx.doi.org/10.1101/2020.05.12.20099929	2020-04-03
Australia/VIC126/2020	ncov	EPI_ISL_419728	?	2020-03-20	Oceania	Australia	Victoria		Oceania	Australia	Victoria	genome	29870.0	Human	68	Female	19B	A.2.2	S	Microbiological Diagnostic Unit Public Health Laboratory	Microbiological Diagnostic Unit Public Health Laboratory	Seemann T. et al	https://www.gisaid.org	Tracking the COVID-19 pandemic in Australia using genomics	https://dx.doi.org/10.1101/2020.05.12.20099929	2020-04-03
Australia/VIC127/2020	ncov	EPI_ISL_419729	?	2020-03-20	Oceania	Australia	Victoria		Oceania	Australia	Victoria	genome	29894.0	Human	48	Female	19A	B.2.1	V	Microbiological Diagnostic Unit Public Health Laboratory	Microbiological Diagnostic Unit Public Health Laboratory	Seemann T. et al	https://www.gisaid.org	Tracking the COVID-19 pandemic in Australia using genomics	https://dx.doi.org/10.1101/2020.05.12.20099929	2020-04-03
Australia/VIC129/2020	ncov	EPI_ISL_419732	?	2020-03-20	Oceania	Australia	Victoria		Oceania	Australia	Victoria	genome	29872.0	Human	28	Female	19A	B	L	Microbiological Diagnostic Unit Public Health Laboratory	Microbiological Diagnostic Unit Public Health Laboratory	Seemann T. et al	https://www.gisaid.org	Tracking the COVID-19 pandemic in Australia using genomics	https://dx.doi.org/10.1101/2020.05.12.20099929	2020-04-03
Australia/VIC13/2020	ncov	EPI_ISL_419733	?	2020-01-31	Oceania	Australia	Victoria		Oceania	Australia	Victoria	genome	29868.0	Human	47	Female	19B	A	S	Victorian Infectious Diseases Reference Laboratory (VIDRL)	Victorian Infectious Diseases Reference Laboratory and Microbiological Diagnostic Unit Public Health Laboratory, Doherty Institute	Caly L. et al	https://www.gisaid.org	Tracking the COVID-19 pandemic in Australia using genomics	https://dx.doi.org/10.1101/2020.05.12.20099929	2020-04-03
Australia/VIC20/2020	ncov	EPI_ISL_419741	?	2020-03-08	Oceania	Australia	Victoria		Oceania	Australia	Victoria	genome	29884.0	Human	20	Female	19B	A.1	S	Victorian Infectious Diseases Reference Laboratory (VIDRL)	Victorian Infectious Diseases Reference Laboratory and Microbiological Diagnostic Unit Public Health Laboratory, Doherty Institute	Caly L. et al	https://www.gisaid.org	Tracking the COVID-19 pandemic in Australia using genomics	https://dx.doi.org/10.1101/2020.05.12.20099929	2020-04-03
Australia/VIC21/2020	ncov	EPI_ISL_419740	?	2020-03-09	Oceania	Australia	Victoria		Oceania	Australia	Victoria	genome	29899.0	Human	51	Female	19A	B.2.1	V	Victorian Infectious Diseases Reference Laboratory (VIDRL)	Victorian Infectious Diseases Reference Laboratory and Microbiological Diagnostic Unit Public Health Laboratory, Doherty Institute	Caly L. et al	https://www.gisaid.org	Tracking the COVID-19 pandemic in Australia using genomics	https://dx.doi.org/10.1101/2020.05.12.20099929	2020-04-03
Australia/VIC23/2020	ncov	EPI_ISL_419743	?	2020-03-09	Oceania	Australia	Victoria		Oceania	Australia	Victoria	genome	29865.0	Human	48	Male	19A	B.2.1	V	Victorian Infectious Diseases Reference Laboratory (VIDRL)	Victorian Infectious Diseases Reference Laboratory and Microbiological Diagnostic Unit Public Health Laboratory, Doherty Institute	Caly L. et al	https://www.gisaid.org	Tracking the COVID-19 pandemic in Australia using genomics	https://dx.doi.org/10.1101/2020.05.12.20099929	2020-04-03
Australia/VIC25/2020	ncov	EPI_ISL_419744	?	2020-03-10	Oceania	Australia	Victoria		Oceania	Australia	Victoria	genome	29888.0	Human	62	Female	19A	B.2	V	Victorian Infectious Diseases Reference Laboratory (VIDRL)	Victorian Infectious Diseases Reference Laboratory and Microbiological Diagnostic Unit Public Health Laboratory, Doherty Institute	Caly L. et al	https://www.gisaid.org	Tracking the COVID-19 pandemic in Australia using genomics	https://dx.doi.org/10.1101/2020.05.12.20099929	2020-04-03
Australia/VIC26/2020	ncov	EPI_ISL_419745	?	2020-03-10	Oceania	Australia	Victoria		Oceania	Australia	Victoria	genome	29901.0	Human	46	Male	19A	B.3	L	Victorian Infectious Diseases Reference Laboratory (VIDRL)	Victorian Infectious Diseases Reference Laboratory and Microbiological Diagnostic Unit Public Health Laboratory, Doherty Institute	Caly L. et al	https://www.gisaid.org	Tracking the COVID-19 pandemic in Australia using genomics	https://dx.doi.org/10.1101/2020.05.12.20099929	2020-04-03
Australia/VIC30/2020	ncov	EPI_ISL_419749	?	2020-03-10	Oceania	Australia	Victoria		Oceania	Australia	Victoria	genome	29871.0	Human	52	Male	19A	B.4	O	Victorian Infectious Diseases Reference Laboratory (VIDRL)	Victorian Infectious Diseases Reference Laboratory and Microbiological Diagnostic Unit Public Health Laboratory, Doherty Institute	Caly L. et al	https://www.gisaid.org	Tracking the COVID-19 pandemic in Australia using genomics	https://dx.doi.org/10.1101/2020.05.12.20099929	2020-04-03
Australia/VIC31/2020	ncov	EPI_ISL_419750	?	2020-03-10	Oceania	Australia	Victoria		Oceania	Australia	Victoria	genome	29873.0	Human	38	Male	20C	B.1	GH	Victorian Infectious Diseases Reference Laboratory (VIDRL)	Victorian Infectious Diseases Reference Laboratory and Microbiological Diagnostic Unit Public Health Laboratory, Doherty Institute	Caly L. et al	https://www.gisaid.org	Tracking the COVID-19 pandemic in Australia using genomics	https://dx.doi.org/10.1101/2020.05.12.20099929	2020-04-03
Australia/VIC34/2020	ncov	EPI_ISL_419753	?	2020-03-10	Oceania	Australia	Victoria		Oceania	Australia	Victoria	genome	29895.0	Human	37	Male	19A	B.4	O	Victorian Infectious Diseases Reference Laboratory (VIDRL)	Victorian Infectious Diseases Reference Laboratory and Microbiological Diagnostic Unit Public Health Laboratory, Doherty Institute	Caly L. et al	https://www.gisaid.org	Tracking the COVID-19 pandemic in Australia using genomics	https://dx.doi.org/10.1101/2020.05.12.20099929	2020-04-03
Australia/VIC37/2020	ncov	EPI_ISL_419754	?	2020-03-11	Oceania	Australia	Victoria		Oceania	Australia	Victoria	genome	29865.0	Human	24	Male	20B	B.1.1	GR	Victorian Infectious Diseases Reference Laboratory (VIDRL)	Victorian Infectious Diseases Reference Laboratory and Microbiological Diagnostic Unit Public Health Laboratory, Doherty Institute	Caly L. et al	https://www.gisaid.org	Tracking the COVID-19 pandemic in Australia using genomics	https://dx.doi.org/10.1101/2020.05.12.20099929	2020-04-03
Australia/VIC39/2020	ncov	EPI_ISL_419757	?	2020-03-11	Oceania	Australia	Victoria		Oceania	Australia	Victoria	genome	29902.0	Human	34	Male	20C	B.1	GH	Victorian Infectious Diseases Reference Laboratory (VIDRL)	Victorian Infectious Diseases Reference Laboratory and Microbiological Diagnostic Unit Public Health Laboratory, Doherty Institute	Caly L. et al	https://www.gisaid.org	Tracking the COVID-19 pandemic in Australia using genomics	https://dx.doi.org/10.1101/2020.05.12.20099929	2020-04-03
Australia/VIC45/2020	ncov	EPI_ISL_419802	?	2020-03-11	Oceania	Australia	Victoria		Oceania	Australia	Victoria	genome	29865.0	Human	49	Male	20B	B.1.1	GR	Victorian Infectious Diseases Reference Laboratory (VIDRL)	Victorian Infectious Diseases Reference Laboratory and Microbiological Diagnostic Unit Public Health Laboratory, Doherty Institute	Caly L. et al	https://www.gisaid.org	Tracking the COVID-19 pandemic in Australia using genomics	https://dx.doi.org/10.1101/2020.05.12.20099929	2020-04-03
Australia/VIC84/2020	ncov	EPI_ISL_419803	?	2020-03-14	Oceania	Australia	Victoria		Oceania	Australia	Victoria	genome	29894.0	Human	42	Male	19A	B.2	V	Victorian Infectious Diseases Reference Laboratory (VIDRL)	Victorian Infectious Diseases Reference Laboratory and Microbiological Diagnostic Unit Public Health Laboratory, Doherty Institute	Caly L. et al	https://www.gisaid.org	Tracking the COVID-19 pandemic in Australia using genomics	https://dx.doi.org/10.1101/2020.05.12.20099929	2020-04-03
Australia/VIC86/2020	ncov	EPI_ISL_419796	?	2020-03-15	Oceania	Australia	Victoria		Oceania	Australia	Victoria	genome	29901.0	Human	25	Female	19B	A.3	S	Victorian Infectious Diseases Reference Laboratory (VIDRL)	Victorian Infectious Diseases Reference Laboratory and Microbiological Diagnostic Unit Public Health Laboratory, Doherty Institute	Caly L. et al	https://www.gisaid.org	Tracking the COVID-19 pandemic in Australia using genomics	https://dx.doi.org/10.1101/2020.05.12.20099929	2020-04-03
Australia/VIC87/2020	ncov	EPI_ISL_419797	?	2020-03-15	Oceania	Australia	Victoria		Oceania	Australia	Victoria	genome	29900.0	Human	48	Male	19A	B.2.1	V	Victorian Infectious Diseases Reference Laboratory (VIDRL)	Victorian Infectious Diseases Reference Laboratory and Microbiological Diagnostic Unit Public Health Laboratory, Doherty Institute	Caly L. et al	https://www.gisaid.org	Tracking the COVID-19 pandemic in Australia using genomics	https://dx.doi.org/10.1101/2020.05.12.20099929	2020-04-03
Australia/VIC90/2020	ncov	EPI_ISL_419801	?	2020-03-15	Oceania	Australia	Victoria		Oceania	Australia	Victoria	genome	29878.0	Human	31	Male	20B	B.1.1	GR	Victorian Infectious Diseases Reference Laboratory (VIDRL)	Victorian Infectious Diseases Reference Laboratory and Microbiological Diagnostic Unit Public Health Laboratory, Doherty Institute	Caly L. et al	https://www.gisaid.org	Tracking the COVID-19 pandemic in Australia using genomics	https://dx.doi.org/10.1101/2020.05.12.20099929	2020-04-03
Australia/VIC91/2020	ncov	EPI_ISL_419804	?	2020-03-15	Oceania	Australia	Victoria		Oceania	Australia	Victoria	genome	29901.0	Human	52	Male	20A	B.1.5	G	Victorian Infectious Diseases Reference Laboratory (VIDRL)	Victorian Infectious Diseases Reference Laboratory and Microbiological Diagnostic Unit Public Health Laboratory, Doherty Institute	Caly L. et al	https://www.gisaid.org	Tracking the COVID-19 pandemic in Australia using genomics	https://dx.doi.org/10.1101/2020.05.12.20099929	2020-04-03
Austria/CeMM0002/2020	ncov	EPI_ISL_419655	?	2020-02-26	Europe	Austria	Vienna		Europe	Austria	Vienna	genome	29819.0	Human	73	Male	19A	B.3	L	Center for Virology, Medical University of Vienna	Bergthaler laboratory, CeMM Research Center for Molecular Medicine of the Austrian Academy of Sciences	Alexandra Popa et al	https://www.gisaid.org	Mutational dynamics and transmission properties of SARS-CoV-2 superspreading events in Austria	https://www.biorxiv.org/content/10.1101/2020.07.15.204339v1	2020-04-03
Austria/CeMM0003/2020	ncov	EPI_ISL_419656	?	2020-02-26	Europe	Austria	Austria		Europe	Italy	Italy	genome	29816.0	Human	41	Male	20B	B.1.1	GR	Center for Virology, Medical University of Vienna	Bergthaler laboratory, CeMM Research Center for Molecular Medicine of the Austrian Academy of Sciences	Alexandra Popa et al	https://www.gisaid.org	Mutational dynamics and transmission properties of SARS-CoV-2 superspreading events in Austria	https://www.biorxiv.org/content/10.1101/2020.07.15.204339v1	2020-04-03
Austria/CeMM0005/2020	ncov	EPI_ISL_419658	?	2020-03-06	Europe	Austria	Austria		Europe	Austria	Austria	genome	29816.0	Human	59	Male	19A	B.2	V	Center for Virology, Medical University of Vienna	Bergthaler laboratory, CeMM Research Center for Molecular Medicine of the Austrian Academy of Sciences	Alexandra Popa et al	https://www.gisaid.org	Mutational dynamics and transmission properties of SARS-CoV-2 superspreading events in Austria	https://www.biorxiv.org/content/10.1101/2020.07.15.204339v1	2020-04-03
Austria/CeMM0008/2020	ncov	EPI_ISL_419661	?	2020-03-10	Europe	Austria	Austria		Europe	Austria	Austria	genome	29816.0	Human	59	Male	20A	B.1	G	Center for Virology, Medical University of Vienna	Bergthaler laboratory, CeMM Research Center for Molecular Medicine of the Austrian Academy of Sciences	Alexandra Popa et al	https://www.gisaid.org	Mutational dynamics and transmission properties of SARS-CoV-2 superspreading events in Austria	https://www.biorxiv.org/content/10.1101/2020.07.15.204339v1	2020-04-03
Austria/CeMM0009/2020	ncov	EPI_ISL_419662	?	2020-03-14	Europe	Austria	Austria		Europe	Austria	Austria	genome	29816.0	Human	72	Male	19A	B.3	L	Center for Virology, Medical University of Vienna	Bergthaler laboratory, CeMM Research Center for Molecular Medicine of the Austrian Academy of Sciences	Alexandra Popa et al	https://www.gisaid.org	Mutational dynamics and transmission properties of SARS-CoV-2 superspreading events in Austria	https://www.biorxiv.org/content/10.1101/2020.07.15.204339v1	2020-04-03
Austria/CeMM0011/2020	ncov	EPI_ISL_419664	?	2020-03-23	Europe	Austria	Austria		Europe	Austria	Austria	genome	29817.0	Human	77	Male	20A	B.1	G	Center for Virology, Medical University of Vienna	Bergthaler laboratory, CeMM Research Center for Molecular Medicine of the Austrian Academy of Sciences	Alexandra Popa et al	https://www.gisaid.org	Mutational dynamics and transmission properties of SARS-CoV-2 superspreading events in Austria	https://www.biorxiv.org/content/10.1101/2020.07.15.204339v1	2020-04-03
Austria/CeMM0013/2020	ncov	EPI_ISL_419666	?	2020-03-11	Europe	Austria	Austria		Europe	Austria	Austria	genome	29819.0	Human	40	Male	20C	B.1	GH	Center for Virology, Medical University of Vienna	Bergthaler laboratory, CeMM Research Center for Molecular Medicine of the Austrian Academy of Sciences	Alexandra Popa et al	https://www.gisaid.org	Mutational dynamics and transmission properties of SARS-CoV-2 superspreading events in Austria	https://www.biorxiv.org/content/10.1101/2020.07.15.204339v1	2020-04-03
Austria/CeMM0014/2020	ncov	EPI_ISL_419667	?	2020-03-13	Europe	Austria	Austria		Europe	Austria	Austria	genome	29818.0	Human	50	Female	20A	B.1	G	Center for Virology, Medical University of Vienna	Bergthaler laboratory, CeMM Research Center for Molecular Medicine of the Austrian Academy of Sciences	Alexandra Popa et al	https://www.gisaid.org	Mutational dynamics and transmission properties of SARS-CoV-2 superspreading events in Austria	https://www.biorxiv.org/content/10.1101/2020.07.15.204339v1	2020-04-03
Austria/CeMM0016/2020	ncov	EPI_ISL_419669	?	2020-03-16	Europe	Austria	Austria		Europe	Austria	Austria	genome	29819.0	Human	52	Male	20A	B.1	G	Center for Virology, Medical University of Vienna	Bergthaler laboratory, CeMM Research Center for Molecular Medicine of the Austrian Academy of Sciences	Alexandra Popa et al	https://www.gisaid.org	Mutational dynamics and transmission properties of SARS-CoV-2 superspreading events in Austria	https://www.biorxiv.org/content/10.1101/2020.07.15.204339v1	2020-04-03
Beijing/231/2020	ncov	EPI_ISL_413519	MT135042.1	2020-01-28	Asia	China	Beijing		Asia	China	Beijing	genome	29903.0	Human	?	?	19B	A	S	Infectious Disease Control Center, Center for Disease Control and Prevention of PLA	Infectious Disease Control Center, Center for Disease Control and Prevention of PLA	Li et al	https://www.gisaid.org	?	?	2020-03-02
Beijing/ICDC-DT005/2020	ncov	EPI_ISL_412386	?	2020-02-05	Asia	China	Beijing		Asia	China	Beijing	genome	29857.0	Human	55	Male	19A	B.2.1	O	Beijing Ditan Hospital, Capital Medical University	National Institute for Communicable Disease Control and Prevention, Chinese Center for Disease Control and Prevention	Xinmin Xu et al	https://www.gisaid.org	?	?	2020-02-25
Beijing/WH-09/2020	ncov	EPI_ISL_411957	MT093631.1	2020-01-08	Asia	China	Hubei	Wuhan	Asia	China	Hubei	genome	29911.0	Human	?	?	19A	B	L	Key Laboratory of Human Diseases, Comparative Medicine, Institute of Laboratory Animal Science	Key Laboratory of Human Diseases, Comparative Medicine, Institute of Laboratory Animal Science	Linlin et al	https://www.gisaid.org	?	?	2020-02-21
Belarus/ChVir2072/2020	ncov	EPI_ISL_419692	?	2020-03	Europe	Belarus	Belarus		Europe	Belarus	Belarus	genome	29862.0	Human	?	?	19A	B.4	O	The Republican Research and Practical Center for Epidemiology and Microbiology	Charité Universitätsmedizin Berlin, Institute of Virology	Victor M Corman et al	https://www.gisaid.org	?	?	2020-04-03
Belarus/ChVir2073/2020	ncov	EPI_ISL_419693	?	2020-03	Europe	Belarus	Belarus		Europe	Belarus	Belarus	genome	29866.0	Human	?	?	20A	B.1	G	The Republican Research and Practical Center for Epidemiology and Microbiology	Charité Universitätsmedizin Berlin, Institute of Virology	Victor M Corman et al	https://www.gisaid.org	?	?	2020-04-03
Belgium/BM-03012/2020	ncov	EPI_ISL_415154	?	2020-03-01	Europe	Belgium	Halle-Vilvoorde	Kraainem	Europe	Italy	Italy	genome	29782.0	Human	47	Male	20A	B.1	G	KU Leuven, Clincal and Epidemiological Virology	KU Leuven, Clincal and Epidemiological Virology	Bert Vanmechelen et al	https://www.gisaid.org	A phylodynamic workflow to rapidly gain insights into the dispersal history and dynamics of SARS-CoV-2 lineages	https://dx.doi.org/10.1101/2020.05.05.078758	2020-03-16
Belgium/CG-030158/2020	ncov	EPI_ISL_418987	?	2020-03-01	Europe	Belgium	Verviers	Eupen	Europe	Belgium	Verviers	genome	29782.0	Human	65	Male	19A	B.3	L	KU Leuven, Clinical and Epidemiological Virology	KU Leuven, Clinical and Epidemiological Virology	Bert Vanmechelen et al	https://www.gisaid.org	A phylodynamic workflow to rapidly gain insights into the dispersal history and dynamics of SARS-CoV-2 lineages	https://dx.doi.org/10.1101/2020.05.05.078758	2020-03-31
Belgium/CS-031052/2020	ncov	EPI_ISL_418800	?	2020-03-10	Europe	Belgium	Turnhout	Gierle	Europe	Belgium	Turnhout	genome	29782.0	Human	41	Female	19A	B.3	L	KU Leuven, Clinical and Epidemiological Virology	KU Leuven, Clinical and Epidemiological Virology	Bert Vanmechelen et al	https://www.gisaid.org	A phylodynamic workflow to rapidly gain insights into the dispersal history and dynamics of SARS-CoV-2 lineages	https://dx.doi.org/10.1101/2020.05.05.078758	2020-03-31
Belgium/DBD-03024/2020	ncov	EPI_ISL_416471	?	2020-03-02	Europe	Belgium	Leuven	Kessel-Lo	Europe	Belgium	Leuven	genome	29782.0	Human	41	Female	20B	B.1.1	GR	KU Leuven, Clinical and Epidemiological Virology	KU Leuven, Clinical and Epidemiological Virology	Bert Vanmechelen et al	https://www.gisaid.org	A phylodynamic workflow to rapidly gain insights into the dispersal history and dynamics of SARS-CoV-2 lineages	https://dx.doi.org/10.1101/2020.05.05.078758	2020-03-22
Belgium/DWAEE-030954/2020	ncov	EPI_ISL_418983	?	2020-03-09	Europe	Belgium	Halle-Vilvoorde	Asse	Europe	Belgium	Halle-Vilvoorde	genome	29782.0	Human	52	Female	20B	B.1.1	GR	KU Leuven, Clinical and Epidemiological Virology	KU Leuven, Clinical and Epidemiological Virology	Bert Vanmechelen et al	https://www.gisaid.org	A phylodynamic workflow to rapidly gain insights into the dispersal history and dynamics of SARS-CoV-2 lineages	https://dx.doi.org/10.1101/2020.05.05.078758	2020-03-31
Belgium/GL-030546/2020	ncov	EPI_ISL_418792	?	2020-03-05	Europe	Belgium	Maaseik	Houthalen-Helchteren	Europe	Belgium	Maaseik	genome	29782.0	Human	12	Female	20A	B.1	G	KU Leuven, Clinical and Epidemiological Virology	KU Leuven, Clinical and Epidemiological Virology	Bert Vanmechelen et al	https://www.gisaid.org	A phylodynamic workflow to rapidly gain insights into the dispersal history and dynamics of SARS-CoV-2 lineages	https://dx.doi.org/10.1101/2020.05.05.078758	2020-03-31
Belgium/NKR-030645/2020	ncov	EPI_ISL_418795	?	2020-03-06	Europe	Belgium	Brussels	Ganshoren	Europe	Belgium	Brussels	genome	29782.0	Human	34	Female	20A	B.1	G	KU Leuven, Clinical and Epidemiological Virology	KU Leuven, Clinical and Epidemiological Virology	Bert Vanmechelen et al	https://www.gisaid.org	A phylodynamic workflow to rapidly gain insights into the dispersal history and dynamics of SARS-CoV-2 lineages	https://dx.doi.org/10.1101/2020.05.05.078758	2020-03-31
Belgium/SN-03031/2020	ncov	EPI_ISL_416469	?	2020-03-03	Europe	Belgium	Leuven	Kessel-Lo	Europe	Belgium	Leuven	genome	29782.0	Human	45	Male	20A	B.1	G	KU Leuven, Clinical and Epidemiological Virology	KU Leuven, Clinical and Epidemiological Virology	Bert Vanmechelen et al	https://www.gisaid.org	A phylodynamic workflow to rapidly gain insights into the dispersal history and dynamics of SARS-CoV-2 lineages	https://dx.doi.org/10.1101/2020.05.05.078758	2020-03-22
Belgium/SS-031047/2020	ncov	EPI_ISL_418793	?	2020-03-10	Europe	Belgium	Hasselt	Zonhoven	Europe	Belgium	Hasselt	genome	29782.0	Human	41	Male	20A	B.1	G	KU Leuven, Clinical and Epidemiological Virology	KU Leuven, Clinical and Epidemiological Virology	Bert Vanmechelen et al	https://www.gisaid.org	A phylodynamic workflow to rapidly gain insights into the dispersal history and dynamics of SARS-CoV-2 lineages	https://dx.doi.org/10.1101/2020.05.05.078758	2020-03-31
Belgium/UGent-12/2020	ncov	EPI_ISL_419264	?	2020-03-20	Europe	Belgium	Gent		Europe	Belgium	Gent	genome	29782.0	Human	80	Female	20B	B.1.1.75	GR	Lab voor klinische biologie	Onderzoeksgroep Virologie	Nick Vereecke et al	https://www.gisaid.org	A phylodynamic workflow to rapidly gain insights into the dispersal history and dynamics of SARS-CoV-2 lineages	https://dx.doi.org/10.1101/2020.05.05.078758	2020-04-01
Belgium/UGent-6/2020	ncov	EPI_ISL_419265	?	2020-03-24	Europe	Belgium	Gent		Europe	Belgium	Gent	genome	29782.0	Human	69	Female	20B	B.1.1	GR	Lab voor klinische biologie	Onderzoeksgroep Virologie	Laurens Lambrechts et al	https://www.gisaid.org	A phylodynamic workflow to rapidly gain insights into the dispersal history and dynamics of SARS-CoV-2 lineages	https://dx.doi.org/10.1101/2020.05.05.078758	2020-04-01
Belgium/ULG-2971/2020	ncov	EPI_ISL_416997	?	2020-03-05	Europe	Belgium	Liège		Europe	Belgium	Liège	genome	29782.0	Human	37	Male	20B	B.1.1	GR	Department of Clinical Microbiology	GIGA Medical Genomics	Durkin Keith et al	https://www.gisaid.org	A phylodynamic workflow to rapidly gain insights into the dispersal history and dynamics of SARS-CoV-2 lineages	https://dx.doi.org/10.1101/2020.05.05.078758	2020-03-23
Belgium/ULG-6649/2020	ncov	EPI_ISL_418631	?	2020-03-14	Europe	Belgium	Liège		Europe	Belgium	Liège	genome	29782.0	Human	31	Female	20C	B.1	GH	Department of Clinical Microbiology	GIGA Medical Genomics	Keith Durkin et al	https://www.gisaid.org	A phylodynamic workflow to rapidly gain insights into the dispersal history and dynamics of SARS-CoV-2 lineages	https://dx.doi.org/10.1101/2020.05.05.078758	2020-03-30
Belgium/ULG-6743/2020	ncov	EPI_ISL_418627	?	2020-03-14	Europe	Belgium	Liège		Europe	Belgium	Liège	genome	29782.0	Human	58	Female	19A	B.3	L	Department of Clinical Microbiology	GIGA Medical Genomics	Keith Durkin et al	https://www.gisaid.org	A phylodynamic workflow to rapidly gain insights into the dispersal history and dynamics of SARS-CoV-2 lineages	https://dx.doi.org/10.1101/2020.05.05.078758	2020-03-30
Belgium/ULG-6939/2020	ncov	EPI_ISL_417020	?	2020-03-15	Europe	Belgium	Liège		Europe	Belgium	Liège	genome	29782.0	Human	61	Male	20C	B.1	GH	Department of Clinical Microbiology	GIGA Medical Genomics	Durkin Keith et al	https://www.gisaid.org	A phylodynamic workflow to rapidly gain insights into the dispersal history and dynamics of SARS-CoV-2 lineages	https://dx.doi.org/10.1101/2020.05.05.078758	2020-03-23
Belgium/ULG-6950/2020	ncov	EPI_ISL_417023	?	2020-03-15	Europe	Belgium	Liège		Europe	Belgium	Liège	genome	29782.0	Human	25	Male	20B	B.1.1	GR	Department of Clinical Microbiology	GIGA Medical Genomics	Durkin Keith et al	https://www.gisaid.org	A phylodynamic workflow to rapidly gain insights into the dispersal history and dynamics of SARS-CoV-2 lineages	https://dx.doi.org/10.1101/2020.05.05.078758	2020-03-23
Belgium/ULG-6972/2020	ncov	EPI_ISL_418624	?	2020-03-15	Europe	Belgium	Liège		Europe	Belgium	Liège	genome	29782.0	Human	77	Male	20A	B.1	G	Department of Clinical Microbiology	GIGA Medical Genomics	Keith Durkin et al	https://www.gisaid.org	A phylodynamic workflow to rapidly gain insights into the dispersal history and dynamics of SARS-CoV-2 lineages	https://dx.doi.org/10.1101/2020.05.05.078758	2020-03-30
Belgium/ULG-7242/2020	ncov	EPI_ISL_418626	?	2020-03-16	Europe	Belgium	Liège		Europe	Belgium	Liège	genome	29782.0	Human	24	Female	20B	B.1.1	GR	Department of Clinical Microbiology	GIGA Medical Genomics	Keith Durkin et al	https://www.gisaid.org	A phylodynamic workflow to rapidly gain insights into the dispersal history and dynamics of SARS-CoV-2 lineages	https://dx.doi.org/10.1101/2020.05.05.078758	2020-03-30
Belgium/ULG-8578/2020	ncov	EPI_ISL_418638	?	2020-03-19	Europe	Belgium	Liège		Europe	Belgium	Liège	genome	29782.0	Human	40	Female	20C	B.1.12	GH	Department of Clinical Microbiology	GIGA Medical Genomics	Keith Durkin et al	https://www.gisaid.org	A phylodynamic workflow to rapidly gain insights into the dispersal history and dynamics of SARS-CoV-2 lineages	https://dx.doi.org/10.1101/2020.05.05.078758	2020-03-30
Belgium/ULG-8634/2020	ncov	EPI_ISL_418640	?	2020-03-19	Europe	Belgium	Liège		Europe	Belgium	Liège	genome	29782.0	Human	33	Male	20A	B.1	G	Department of Clinical Microbiology	GIGA Medical Genomics	Keith Durkin et al	https://www.gisaid.org	A phylodynamic workflow to rapidly gain insights into the dispersal history and dynamics of SARS-CoV-2 lineages	https://dx.doi.org/10.1101/2020.05.05.078758	2020-03-30
Belgium/ULG-9694/2020	ncov	EPI_ISL_418654	?	2020-03-22	Europe	Belgium	Liège		Europe	Belgium	Liège	genome	29782.0	Human	48	Female	20A	B.1.9	GH	Department of Clinical Microbiology	GIGA Medical Genomics	Keith Durkin et al	https://www.gisaid.org	A phylodynamic workflow to rapidly gain insights into the dispersal history and dynamics of SARS-CoV-2 lineages	https://dx.doi.org/10.1101/2020.05.05.078758	2020-03-30
Belgium/ULG-9725/2020	ncov	EPI_ISL_418659	?	2020-03-22	Europe	Belgium	Liège		Europe	Belgium	Liège	genome	29782.0	Human	46	Male	20A	B.1	G	Department of Clinical Microbiology	GIGA Medical Genomics	Keith Durkin et al	https://www.gisaid.org	A phylodynamic workflow to rapidly gain insights into the dispersal history and dynamics of SARS-CoV-2 lineages	https://dx.doi.org/10.1101/2020.05.05.078758	2020-03-30
Belgium/UMF-03025/2020	ncov	EPI_ISL_416472	?	2020-03-02	Europe	Belgium	Leuven	Kessel-Lo	Europe	Belgium	Leuven	genome	29782.0	Human	45	Male	20B	B.1.1	GR	KU Leuven, Clinical and Epidemiological Virology	KU Leuven, Clinical and Epidemiological Virology	Bert Vanmechelen et al	https://www.gisaid.org	A phylodynamic workflow to rapidly gain insights into the dispersal history and dynamics of SARS-CoV-2 lineages	https://dx.doi.org/10.1101/2020.05.05.078758	2020-03-22
Brazil/ES-225/2020	ncov	EPI_ISL_415128	?	2020-02-29	South America	Brazil	Espirito Santo	Vila Velha	South America	Brazil	Espirito Santo	genome	29762.0	Human	37	Female	19A	B.2.1	V	LACEN/ES - Laboratório Central de Saúde Pública do Espírito Santo	Instituto Oswaldo Cruz FIOCRUZ - Laboratory of Respiratory Viruses and Measles (LVRS)	Paola Resende et al	https://www.gisaid.org	Genomic surveillance of SARS-CoV-2 reveals community transmission of a major lineage during the early pandemic phase in Brazil	https://dx.doi.org/10.1101/2020.06.17.158006	2020-03-16
Brazil/SP-01/2020	ncov	EPI_ISL_412964	?	2020-02-25	South America	Brazil	São Paulo	São Paulo	Europe	Italy	Lombardy	genome	29890.0	Human	61	Male	20A	B.1	G	Hospital Israelita Albert Einstein	Instituto Adolfo Lutz Interdisciplinary Procedures Center Strategic Laboratory	Jaqueline Goes de Jesus et al	https://www.gisaid.org	First cases of coronavirus disease (COVID-19) in Brazil, South America	https://virological.org/t/first-cases-of-coronavirus-disease-covid-19-in-brazil-south-america-2-genomes-3rd-march-2020/409	2020-02-28
Brazil/SP-12/2020	ncov	EPI_ISL_416034	?	2020-03-04	South America	Brazil	São Paulo	São Paulo	North America	USA	USA	genome	29871.0	Human	35	Male	20B	B.1.1	GR	Hospital Israelita Albert Einstein	Instituto Adolfo Lutz, Interdiciplinary Procedures Center, Strategic Laboratory	Claudio Tavares Sacchi et al	https://www.gisaid.org	COVID-19 in Latin America: Contrasting phylodynamic inference with epidemiological surveillance.	https://dx.doi.org/10.1101/2020.05.23.20111443	2020-03-20
Brazil/SP-13/2020	ncov	EPI_ISL_416035	?	2020-03-05	South America	Brazil	São Paulo	São Paulo	South America	Brazil	São Paulo	genome	29890.0	Human	34	Male	20B	B.1.1	GR	National Influenza Center - Instituto Adolfo Lutz	Instituto Adolfo Lutz, Interdiciplinary Procedures Center, Strategic Laboratory	Claudio Tavares Sacchi et al	https://www.gisaid.org	COVID-19 in Latin America: Contrasting phylodynamic inference with epidemiological surveillance.	https://dx.doi.org/10.1101/2020.05.23.20111443	2020-03-20
Cambodia/0012/2020	ncov	EPI_ISL_411902	?	2020-01-27	Asia	Cambodia	Sihanoukville		Asia	China	Hubei	genome	29873.0	Human	60	Male	19A	B	L	Virology Unit, Institut Pasteur du Cambodge.	Virology Unit, Institut Pasteur du Cambodge (Sequencing done by: Jessica E Manning/Jennifer A Bohl at Malaria and Vector Research Research Laboratory, National Institute of Allergy and Infectious Diseases and Vida Ahyong from Chan-Zuckerberg Biohub)	Erik A Karlsson et al	https://www.gisaid.org	Whole genome and phylogenetic analysis of two SARS-CoV-2 strains isolated in Italy in January and February 2020: additional clues on multiple introductions and further circulation in Europe	https://dx.doi.org/10.2807/1560-7917.ES.2020.25.13.2000305	2020-02-21
Canada/BC_4540462/2020	ncov	EPI_ISL_418829	?	2020-03-10	North America	Canada	British Columbia		North America	Canada	British Columbia	genome	29782.0	Human	34	Female	19B	A	S	BCCDC Public Health Laboratory	BCCDC Public Health Laboratory	Harrigan et al	https://www.gisaid.org	?	?	2020-03-31
Canada/BC_5979789/2020	ncov	EPI_ISL_418835	?	2020-03-11	North America	Canada	British Columbia		North America	Canada	British Columbia	genome	29782.0	Human	64	Male	20A	B.1	GH	BCCDC Public Health Laboratory	BCCDC Public Health Laboratory	Harrigan et al	https://www.gisaid.org	?	?	2020-03-31
Canada/BC_7277381/2020	ncov	EPI_ISL_418843	?	2020-03-12	North America	Canada	British Columbia		North America	Canada	British Columbia	genome	29782.0	Human	55	Female	19B	A	S	BCCDC Public Health Laboratory	BCCDC Public Health Laboratory	Harrigan et al	https://www.gisaid.org	?	?	2020-03-31
Canada/BC_8159203/2020	ncov	EPI_ISL_418848	?	2020-03-05	North America	Canada	British Columbia		North America	Canada	British Columbia	genome	29782.0	Human	46	Female	19B	A	S	BCCDC Public Health Laboratory	BCCDC Public Health Laboratory	Harrigan et al	https://www.gisaid.org	?	?	2020-03-31
Canada/BC_83109/2020	ncov	EPI_ISL_415588	?	2020-03-05	North America	Canada	British Columbia		North America	Canada	British Columbia	genome	29782.0	Human	17	Male	19B	A	S	BCCDC Public Health Laboratory	BCCDC Public Health Laboratory	Harrigan et al	https://www.gisaid.org	?	?	2020-03-18
Canada/BC_8894200/2020	ncov	EPI_ISL_418853	?	2020-03-11	North America	Canada	British Columbia		North America	Canada	British Columbia	genome	29782.0	Human	95	Female	19B	A	S	BCCDC Public Health Laboratory	BCCDC Public Health Laboratory	Harrigan et al	https://www.gisaid.org	?	?	2020-03-31
Canada/BC_9345715/2020	ncov	EPI_ISL_418857	?	2020-03-13	North America	Canada	British Columbia		North America	Canada	British Columbia	genome	29782.0	Human	51	Female	20A	B.1	G	BCCDC Public Health Laboratory	BCCDC Public Health Laboratory	Harrigan et al	https://www.gisaid.org	?	?	2020-03-31
Canada/ON-PHL-0539/2020	ncov	EPI_ISL_418353	?	2020-03	North America	Canada	Ontario		North America	Canada	Ontario	genome	29881.0	Human	?	Female	20A	B.1	GH	Public Health Ontario Laboratories	Public Health Ontario Laboratories	Alireza Eshaghi et al	https://www.gisaid.org	?	?	2020-03-30
Canada/ON-PHL-0743/2020	ncov	EPI_ISL_418346	?	2020-03	North America	Canada	Ontario		North America	Canada	Ontario	genome	29881.0	Human	?	Female	20A	B.1	GH	Public Health Ontario Laboratories	Public Health Ontario Laboratories	Alireza Eshaghi et al	https://www.gisaid.org	?	?	2020-03-30
Canada/ON-PHL-1095/2020	ncov	EPI_ISL_418361	?	2020-03	North America	Canada	Ontario		North America	Canada	Ontario	genome	29805.0	Human	?	Male	20C	B.1	GH	Public Health Ontario Laboratories	Public Health Ontario Laboratories	Alireza Eshaghi et al	https://www.gisaid.org	?	?	2020-03-30
Canada/ON-PHL-2445/2020	ncov	EPI_ISL_413014	?	2020-01	North America	Canada	Ontario		Asia	China	Hubei	genome	29851.0	Human	?	Male	19A	B	L	Public Health Ontario Laboratory	Ontario Agency for Health Protection and Promotion (OAHPP)	Alireza Eshaghi et al	https://www.gisaid.org	?	?	2020-03-02
Canada/ON-PHL-3350/2020	ncov	EPI_ISL_418366	?	2020-03	North America	Canada	Ontario		North America	Canada	Ontario	genome	29881.0	Human	?	Female	20B	B.1.1	GR	Public Health Ontario Laboratories	Public Health Ontario Laboratories	Alireza Eshaghi et al	https://www.gisaid.org	?	?	2020-03-30
Canada/ON-PHL-3458/2020	ncov	EPI_ISL_418368	?	2020-03	North America	Canada	Ontario		North America	Canada	Ontario	genome	29881.0	Human	?	Female	20B	B.1.1	GR	Public Health Ontario Laboratories	Public Health Ontario Laboratories	Alireza Eshaghi et al	https://www.gisaid.org	?	?	2020-03-30
Canada/ON-PHL-3741/2020	ncov	EPI_ISL_418347	?	2020-03	North America	Canada	Ontario		North America	Canada	Ontario	genome	29881.0	Human	?	Male	20A	B.1	GH	Public Health Ontario Laboratories	Public Health Ontario Laboratories	Alireza Eshaghi et al	https://www.gisaid.org	?	?	2020-03-30
Canada/ON-PHL-4232/2020	ncov	EPI_ISL_418374	?	2020-03	North America	Canada	Ontario		North America	Canada	Ontario	genome	29878.0	Human	?	Male	20C	B.1.114	GH	Public Health Ontario Laboratories	Public Health Ontario Laboratories	Alireza Eshaghi et al	https://www.gisaid.org	?	?	2020-03-30
Canada/ON-PHL-5472/2020	ncov	EPI_ISL_418325	?	2020-02	North America	Canada	Ontario		North America	Canada	Ontario	genome	29874.0	Human	?	Male	19A	B.4	O	Public Health Ontario Laboratories	Public Health Ontario Laboratories	Alireza Eshaghi et al	https://www.gisaid.org	?	?	2020-03-30
Canada/ON-PHL-5672/2020	ncov	EPI_ISL_418352	?	2020-03	North America	Canada	Ontario		North America	Canada	Ontario	genome	29881.0	Human	?	Female	20C	B.1	GH	Public Health Ontario Laboratories	Public Health Ontario Laboratories	Alireza Eshaghi et al	https://www.gisaid.org	?	?	2020-03-30
Canada/ON-PHL-5756/2020	ncov	EPI_ISL_418358	?	2020-03	North America	Canada	Ontario		North America	Canada	Ontario	genome	29881.0	Human	?	Female	20C	B.1.3	GH	Public Health Ontario Laboratories	Public Health Ontario Laboratories	Alireza Eshaghi et al	https://www.gisaid.org	?	?	2020-03-30
Canada/ON-PHL-6980/2020	ncov	EPI_ISL_418356	?	2020-03	North America	Canada	Ontario		North America	Canada	Ontario	genome	29869.0	Human	?	Male	20C	B.1.114	GH	Public Health Ontario Laboratories	Public Health Ontario Laboratories	Alireza Eshaghi et al	https://www.gisaid.org	?	?	2020-03-30
Canada/ON-PHL-8458/2020	ncov	EPI_ISL_418372	?	2020-03	North America	Canada	Ontario		North America	Canada	Ontario	genome	29876.0	Human	?	Male	20B	B.1.1	GR	Public Health Ontario Laboratories	Public Health Ontario Laboratories	Alireza Eshaghi et al	https://www.gisaid.org	?	?	2020-03-30
Canada/ON_VIDO-01/2020	ncov	EPI_ISL_413015	?	2020-01-23	North America	Canada	Ontario		Asia	China	Hubei	genome	29880.0	Human	?	Male	19A	B	L	Public Health Ontario Laboratory	National Microbiology Laboratory	Shari Tyson et al	https://www.gisaid.org	?	?	2020-03-02
Chile/RM-MSHS-op2d1/2020	ncov	EPI_ISL_415658	?	2020-03-06	South America	Chile	Region Metropolitana de Santiago	Santiago	South America	Chile	Region Metropolitana de Santiago	genome	29726.0	Human	58	Male	19B	A.2	S	Laboratory of Molecular Virology, Pontificia Universidad Católica de Chile	MSHS Pathogen Surveillance Program	Rafael A. Medina et al	https://www.gisaid.org	Tracing New Clinical Manifestations in Patients with COVID-19 in Chile and Its Potential Relationship with the SARS-CoV-2 Divergence	https://dx.doi.org/10.1007/s40475-020-00205-2	2020-03-19
Chile/RM-MSHS-op4d1/2020	ncov	EPI_ISL_415661	?	2020-03-08	South America	Chile	Region Metropolitana de Santiago	Santiago	South America	Chile	Region Metropolitana de Santiago	genome	29726.0	Human	17	Male	19B	A.2	S	Laboratory of Molecular Virology, Pontificia Universidad Católica de Chile	MSHS Pathogen Surveillance Program	Rafael A. Medina et al	https://www.gisaid.org	Tracing New Clinical Manifestations in Patients with COVID-19 in Chile and Its Potential Relationship with the SARS-CoV-2 Divergence	https://dx.doi.org/10.1007/s40475-020-00205-2	2020-03-19
Chongqing/YC01/2020	ncov	EPI_ISL_408478	?	2020-01-21	Asia	China	Chongqing	Yongchuan	Asia	China	Chongqing	genome	29891.0	Human	46	Male	19B	A	S	Yongchuan District Center for Disease Control and Prevention	Chongqing Municipal Center for Disease Control and Prevention	Ye Sheng et al	https://www.gisaid.org	?	?	2020-02-09
Colombia/ANT-INS-79256/2020	ncov	EPI_ISL_417924	?	2020-03-11	South America	Colombia	Antioquia		South America	Colombia	Antioquia	genome	29782.0	Human	?	Male	19B	A.5	S	Secretaría de Salud Medellín	Instituto Nacional de Salud, Universidad Cooperativa de Colombia, Instituto Alexander von Humboldt, Imperial College-London, London School of Hygiene & Tropical Medicine	Marcela Mercado-Reyes et al	https://www.gisaid.org	Substitutions in Spike and Nucleocapsid proteins of SARS-CoV-2 circulating in Colombia	https://dx.doi.org/10.1101/2020.06.02.20120782	2020-03-27
CzechRepublic/ChVir1630/2020	ncov	EPI_ISL_416742	?	2020-02-29	Europe	Czech Republic	Prague		Europe	Czech Republic	Prague	genome	29858.0	Human	?	?	20A	B.1	G	NRL for Influenza, Centrum Epidemiology and Microbiology of National Institute of Public Health, Czech Republic	Charite Universitaetsmedizin Berlin, Institute of Virology	Victor M Corman et al	https://www.gisaid.org	?	?	2020-03-23
CzechRepublic/ChVir1912/2020	ncov	EPI_ISL_416743	?	2020-03-05	Europe	Czech Republic	Prague		Europe	Czech Republic	Prague	genome	29866.0	Human	?	?	20B	B.1.1	GR	NRL for Influenza, Centrum Epidemiology and Microbiology of National Institute of Public Health, Czech Republic	Charite Universitaetsmedizin Berlin, Institute of Virology	Victor M Corman et al	https://www.gisaid.org	?	?	2020-03-23
DRC/73/2020	ncov	EPI_ISL_417941	?	2020-03-18	Africa	Democratic Republic of the Congo	Kinshasa		Africa	Democratic Republic of the Congo	Kinshasa	genome	29743.0	Human	46	Male	20A	B.1	G	Viral Respiratory Lab, National Institute for Biomedical Research (INRB)	Pathogen Sequencing Lab, National Institute for Biomedical Research (INRB)	Placide Mbala-Kingebeni et al	https://www.gisaid.org	Phylogenetic analysis of SARS-CoV-2 in DRC	https://virological.org/t/phylogenetic-analysis-of-sars-cov-2-in-drc/528	2020-03-27
DRC/80/2020	ncov	EPI_ISL_417942	?	2020-03-18	Africa	Democratic Republic of the Congo	Kinshasa		Africa	Democratic Republic of the Congo	Kinshasa	genome	29688.0	Human	43	Male	20A	B.1	G	Viral Respiratory Lab, National Institute for Biomedical Research (INRB)	Pathogen Sequencing Lab, National Institute for Biomedical Research (INRB)	Placide Mbala-Kingebeni et al	https://www.gisaid.org	Phylogenetic analysis of SARS-CoV-2 in DRC	https://virological.org/t/phylogenetic-analysis-of-sars-cov-2-in-drc/528	2020-03-27
DRC/82/2020	ncov	EPI_ISL_417946	?	2020-03-18	Africa	Democratic Republic of the Congo	Kinshasa		Africa	Democratic Republic of the Congo	Kinshasa	genome	29831.0	Human	18	Female	20A	B.1	G	Viral Respiratory Lab, National Institute for Biomedical Research (INRB)	Pathogen Sequencing Lab, National Institute for Biomedical Research (INRB)	Placide Mbala-Kingebeni et al	https://www.gisaid.org	Phylogenetic analysis of SARS-CoV-2 in DRC	https://virological.org/t/phylogenetic-analysis-of-sars-cov-2-in-drc/528	2020-03-27
England/01/2020	ncov	EPI_ISL_407071	?	2020-01-29	Europe	United Kingdom	England		Asia	China	Hubei	genome	29838.0	Human	50	Female	19B	A	S	Respiratory Virus Unit, Microbiology Services Colindale, Public Health England	Respiratory Virus Unit, Microbiology Services Colindale, Public Health England	Monica Galiano et al	https://www.gisaid.org	Preliminary analysis of SARS-CoV-2 importation & establishment of UK transmission lineages	https://virological.org/t/preliminary-analysis-of-sars-cov-2-importation-establishment-of-uk-transmission-lineages/507	2020-02-03
England/20099038206/2020	ncov	EPI_ISL_415129	?	2020-02-29	Europe	United Kingdom	England		Europe	United Kingdom	England	genome	29886.0	Human	30	Female	20B	B.1.1	GR	Respiratory Virus Unit, Microbiology Services Colindale, Public Health England	Respiratory Virus Unit, Microbiology Services Colindale, Public Health England	Monica Galiano et al	https://www.gisaid.org	Preliminary analysis of SARS-CoV-2 importation & establishment of UK transmission lineages	https://virological.org/t/preliminary-analysis-of-sars-cov-2-importation-establishment-of-uk-transmission-lineages/507	2020-03-16
England/200990723/2020	ncov	EPI_ISL_414012	?	2020-02-27	Europe	United Kingdom	England		Europe	United Kingdom	England	genome	29838.0	Human	54	Female	20B	B.1.1	GR	Respiratory Virus Unit, Microbiology Services Colindale, Public Health England	Respiratory Virus Unit, Microbiology Services Colindale, Public Health England	Monica Galiano et al	https://www.gisaid.org	Preliminary analysis of SARS-CoV-2 importation & establishment of UK transmission lineages	https://virological.org/t/preliminary-analysis-of-sars-cov-2-importation-establishment-of-uk-transmission-lineages/507	2020-03-10
England/20104004902/2020	ncov	EPI_ISL_417226	?	2020-03-02	Europe	United Kingdom	England		Europe	United Kingdom	England	genome	29762.0	Human	34	Female	20A	B.1.98	G	Respiratory Virus Unit, Microbiology Services Colindale, Public Health England	Respiratory Virus Unit, Microbiology Services Colindale, Public Health England	Monica Galiano et al	https://www.gisaid.org	Preliminary analysis of SARS-CoV-2 importation & establishment of UK transmission lineages	https://virological.org/t/preliminary-analysis-of-sars-cov-2-importation-establishment-of-uk-transmission-lineages/507	2020-03-25
England/20108007302/2020	ncov	EPI_ISL_417256	?	2020-03-03	Europe	United Kingdom	England		Europe	United Kingdom	England	genome	29810.0	Human	49	Female	20B	B.1.1	GR	Respiratory Virus Unit, Microbiology Services Colindale, Public Health England	Respiratory Virus Unit, Microbiology Services Colindale, Public Health England	Monica Galiano et al	https://www.gisaid.org	Preliminary analysis of SARS-CoV-2 importation & establishment of UK transmission lineages	https://virological.org/t/preliminary-analysis-of-sars-cov-2-importation-establishment-of-uk-transmission-lineages/507	2020-03-25
England/20109094506/2020	ncov	EPI_ISL_417292	?	2020-03-08	Europe	United Kingdom	England		Europe	United Kingdom	England	genome	29835.0	Human	50	Male	19A	B.2.6	V	Respiratory Virus Unit, Microbiology Services Colindale, Public Health England	Respiratory Virus Unit, Microbiology Services Colindale, Public Health England	Monica Galiano et al	https://www.gisaid.org	Preliminary analysis of SARS-CoV-2 importation & establishment of UK transmission lineages	https://virological.org/t/preliminary-analysis-of-sars-cov-2-importation-establishment-of-uk-transmission-lineages/507	2020-03-25
England/20109099106/2020	ncov	EPI_ISL_417298	?	2020-03-08	Europe	United Kingdom	England		Europe	United Kingdom	England	genome	29821.0	Human	57	Male	20B	B.1.1	GR	Respiratory Virus Unit, Microbiology Services Colindale, Public Health England	Respiratory Virus Unit, Microbiology Services Colindale, Public Health England	Monica Galiano et al	https://www.gisaid.org	Preliminary analysis of SARS-CoV-2 importation & establishment of UK transmission lineages	https://virological.org/t/preliminary-analysis-of-sars-cov-2-importation-establishment-of-uk-transmission-lineages/507	2020-03-25
England/20116022902/2020	ncov	EPI_ISL_418669	?	2020-03-11	Europe	United Kingdom	England		Europe	United Kingdom	England	genome	29841.0	Human	56	Male	19A	B.2.4	V	Respiratory Virus Unit, Microbiology Services Colindale, Public Health England	Respiratory Virus Unit, Microbiology Services Colindale, Public Health England	Monica Galiano et al	https://www.gisaid.org	Preliminary analysis of SARS-CoV-2 importation & establishment of UK transmission lineages	https://virological.org/t/preliminary-analysis-of-sars-cov-2-importation-establishment-of-uk-transmission-lineages/507	2020-03-30
England/20119026102/2020	ncov	EPI_ISL_418671	?	2020-03-13	Europe	United Kingdom	England		Europe	United Kingdom	England	genome	29833.0	Human	87	Male	20A	B.1.153	G	Respiratory Virus Unit, Microbiology Services Colindale, Public Health England	Respiratory Virus Unit, Microbiology Services Colindale, Public Health England	Monica Galiano et al	https://www.gisaid.org	Preliminary analysis of SARS-CoV-2 importation & establishment of UK transmission lineages	https://virological.org/t/preliminary-analysis-of-sars-cov-2-importation-establishment-of-uk-transmission-lineages/507	2020-03-30
England/20120002102/2020	ncov	EPI_ISL_418672	?	2020-03-15	Europe	United Kingdom	England		Europe	United Kingdom	England	genome	29836.0	Human	70	Male	19A	B.2.1	V	Respiratory Virus Unit, Microbiology Services Colindale, Public Health England	Respiratory Virus Unit, Microbiology Services Colindale, Public Health England	Monica Galiano et al	https://www.gisaid.org	Preliminary analysis of SARS-CoV-2 importation & establishment of UK transmission lineages	https://virological.org/t/preliminary-analysis-of-sars-cov-2-importation-establishment-of-uk-transmission-lineages/507	2020-03-30
England/20122088102/2020	ncov	EPI_ISL_418678	?	2020-03-16	Europe	United Kingdom	England		Europe	United Kingdom	England	genome	29759.0	Human	77	Female	19A	B.2.1	V	Respiratory Virus Unit, Microbiology Services Colindale, Public Health England	Respiratory Virus Unit, Microbiology Services Colindale, Public Health England	Monica Galiano et al	https://www.gisaid.org	Preliminary analysis of SARS-CoV-2 importation & establishment of UK transmission lineages	https://virological.org/t/preliminary-analysis-of-sars-cov-2-importation-establishment-of-uk-transmission-lineages/507	2020-03-30
England/20124003902/2020	ncov	EPI_ISL_418691	?	2020-03-17	Europe	United Kingdom	England		Europe	United Kingdom	England	genome	29850.0	Human	82	Male	19A	B.3	L	Respiratory Virus Unit, Microbiology Services Colindale, Public Health England	Respiratory Virus Unit, Microbiology Services Colindale, Public Health England	Monica Galiano et al	https://www.gisaid.org	Preliminary analysis of SARS-CoV-2 importation & establishment of UK transmission lineages	https://virological.org/t/preliminary-analysis-of-sars-cov-2-importation-establishment-of-uk-transmission-lineages/507	2020-03-30
England/20124020802/2020	ncov	EPI_ISL_418702	?	2020-03-16	Europe	United Kingdom	England		Europe	United Kingdom	England	genome	29810.0	Human	69	Male	20A	B.1.98	G	Respiratory Virus Unit, Microbiology Services Colindale, Public Health England	Respiratory Virus Unit, Microbiology Services Colindale, Public Health England	Monica Galiano et al	https://www.gisaid.org	Preliminary analysis of SARS-CoV-2 importation & establishment of UK transmission lineages	https://virological.org/t/preliminary-analysis-of-sars-cov-2-importation-establishment-of-uk-transmission-lineages/507	2020-03-30
England/20124034002/2020	ncov	EPI_ISL_418709	?	2020-03-16	Europe	United Kingdom	England		Europe	United Kingdom	England	genome	29885.0	Human	77	Male	19A	B.2	V	Respiratory Virus Unit, Microbiology Services Colindale, Public Health England	Respiratory Virus Unit, Microbiology Services Colindale, Public Health England	Monica Galiano et al	https://www.gisaid.org	Preliminary analysis of SARS-CoV-2 importation & establishment of UK transmission lineages	https://virological.org/t/preliminary-analysis-of-sars-cov-2-importation-establishment-of-uk-transmission-lineages/507	2020-03-30
England/20124035802/2020	ncov	EPI_ISL_418715	?	2020-03-17	Europe	United Kingdom	England		Europe	United Kingdom	England	genome	29875.0	Human	85	Female	19A	B.2.1	V	Respiratory Virus Unit, Microbiology Services Colindale, Public Health England	Respiratory Virus Unit, Microbiology Services Colindale, Public Health England	Monica Galiano et al	https://www.gisaid.org	Preliminary analysis of SARS-CoV-2 importation & establishment of UK transmission lineages	https://virological.org/t/preliminary-analysis-of-sars-cov-2-importation-establishment-of-uk-transmission-lineages/507	2020-03-30
England/SHEF-BFD63/2020	ncov	EPI_ISL_418286	?	2020-03-18	Europe	United Kingdom	England	South Yorkshire	Europe	United Kingdom	England	genome	29782.0	Human	61	Female	19A	B.2.1	V	Virology Department, Sheffield Teaching Hospitals NHS Foundation Trust	Department of Infection, Immunity and Cardiovascular Disease, The Florey Institute, The Medical School, University of Sheffield	Thushan de Silva et al	https://www.gisaid.org	Preliminary analysis of SARS-CoV-2 importation & establishment of UK transmission lineages	https://virological.org/t/preliminary-analysis-of-sars-cov-2-importation-establishment-of-uk-transmission-lineages/507	2020-03-30
England/SHEF-BFE42/2020	ncov	EPI_ISL_418299	?	2020-03-18	Europe	United Kingdom	England	South Yorkshire	Europe	United Kingdom	England	genome	29782.0	Human	92	Male	19A	B.2.1	V	Virology Department, Sheffield Teaching Hospitals NHS Foundation Trust	Department of Infection, Immunity and Cardiovascular Disease, The Florey Institute, The Medical School, University of Sheffield	Thushan de Silva et al	https://www.gisaid.org	Preliminary analysis of SARS-CoV-2 importation & establishment of UK transmission lineages	https://virological.org/t/preliminary-analysis-of-sars-cov-2-importation-establishment-of-uk-transmission-lineages/507	2020-03-30
England/SHEF-BFEAC/2020	ncov	EPI_ISL_418303	?	2020-03-25	Europe	United Kingdom	England	Derbyshire	Europe	United Kingdom	England	genome	29782.0	Human	74	Female	19A	B.2	V	Virology Department, Sheffield Teaching Hospitals NHS Foundation Trust	Department of Infection, Immunity and Cardiovascular Disease, The Florey Institute, The Medical School, University of Sheffield	Thushan de Silva et al	https://www.gisaid.org	Preliminary analysis of SARS-CoV-2 importation & establishment of UK transmission lineages	https://virological.org/t/preliminary-analysis-of-sars-cov-2-importation-establishment-of-uk-transmission-lineages/507	2020-03-30
England/SHEF-BFED9/2020	ncov	EPI_ISL_418305	?	2020-03-25	Europe	United Kingdom	England	South Yorkshire	Europe	United Kingdom	England	genome	29782.0	Human	19	Male	20B	B.1.1	GR	Virology Department, Sheffield Teaching Hospitals NHS Foundation Trust	Department of Infection, Immunity and Cardiovascular Disease, The Florey Institute, The Medical School, University of Sheffield	Thushan de Silva et al	https://www.gisaid.org	Preliminary analysis of SARS-CoV-2 importation & establishment of UK transmission lineages	https://virological.org/t/preliminary-analysis-of-sars-cov-2-importation-establishment-of-uk-transmission-lineages/507	2020-03-30
England/SHEF-BFEE8/2020	ncov	EPI_ISL_418306	?	2020-03-25	Europe	United Kingdom	England	South Yorkshire	Europe	United Kingdom	England	genome	29782.0	Human	19	Male	20B	B.1.1	GR	Virology Department, Sheffield Teaching Hospitals NHS Foundation Trust	Department of Infection, Immunity and Cardiovascular Disease, The Florey Institute, The Medical School, University of Sheffield	Thushan de Silva et al	https://www.gisaid.org	Preliminary analysis of SARS-CoV-2 importation & establishment of UK transmission lineages	https://virological.org/t/preliminary-analysis-of-sars-cov-2-importation-establishment-of-uk-transmission-lineages/507	2020-03-30
England/SHEF-BFF9A/2020	ncov	EPI_ISL_418316	?	2020-03-25	Europe	United Kingdom	England	South Yorkshire	Europe	United Kingdom	England	genome	29782.0	Human	49	Male	20B	B.1.1	GR	Virology Department, Sheffield Teaching Hospitals NHS Foundation Trust	Department of Infection, Immunity and Cardiovascular Disease, The Florey Institute, The Medical School, University of Sheffield	Thushan de Silva et al	https://www.gisaid.org	Preliminary analysis of SARS-CoV-2 importation & establishment of UK transmission lineages	https://virological.org/t/preliminary-analysis-of-sars-cov-2-importation-establishment-of-uk-transmission-lineages/507	2020-03-30
England/SHEF-BFFB8/2020	ncov	EPI_ISL_418318	?	2020-03-25	Europe	United Kingdom	England	South Yorkshire	Europe	United Kingdom	England	genome	29782.0	Human	59	Male	20B	B.1.1	GR	Virology Department, Sheffield Teaching Hospitals NHS Foundation Trust	Department of Infection, Immunity and Cardiovascular Disease, The Florey Institute, The Medical School, University of Sheffield	Thushan de Silva et al	https://www.gisaid.org	Preliminary analysis of SARS-CoV-2 importation & establishment of UK transmission lineages	https://virological.org/t/preliminary-analysis-of-sars-cov-2-importation-establishment-of-uk-transmission-lineages/507	2020-03-30
England/SHEF-BFFD6/2020	ncov	EPI_ISL_418320	?	2020-03-25	Europe	United Kingdom	England	South Yorkshire	Europe	United Kingdom	England	genome	29782.0	Human	46	Male	19A	B.2.1	V	Virology Department, Sheffield Teaching Hospitals NHS Foundation Trust	Department of Infection, Immunity and Cardiovascular Disease, The Florey Institute, The Medical School, University of Sheffield	Thushan de Silva et al	https://www.gisaid.org	Preliminary analysis of SARS-CoV-2 importation & establishment of UK transmission lineages	https://virological.org/t/preliminary-analysis-of-sars-cov-2-importation-establishment-of-uk-transmission-lineages/507	2020-03-30
England/SHEF-BFFE5/2020	ncov	EPI_ISL_418321	?	2020-03-25	Europe	United Kingdom	England	South Yorkshire	Europe	United Kingdom	England	genome	29782.0	Human	29	Male	19A	B	L	Virology Department, Sheffield Teaching Hospitals NHS Foundation Trust	Department of Infection, Immunity and Cardiovascular Disease, The Florey Institute, The Medical School, University of Sheffield	Thushan de Silva et al	https://www.gisaid.org	Preliminary analysis of SARS-CoV-2 importation & establishment of UK transmission lineages	https://virological.org/t/preliminary-analysis-of-sars-cov-2-importation-establishment-of-uk-transmission-lineages/507	2020-03-30
England/Sheff01/2020	ncov	EPI_ISL_414500	?	2020-03-04	Europe	United Kingdom	England	Yorkshire	Europe	United Kingdom	England	genome	29782.0	Human	27	Female	19A	B.11	L	Virology Department, Sheffield Teaching Hospitals NHS Foundation Trust	Department of Infection, Immunity and Cardiovascular Disease, The Florey Institute, The Medical School, University of Sheffield	Thushan de Silva et al	https://www.gisaid.org	Preliminary analysis of SARS-CoV-2 importation & establishment of UK transmission lineages	https://virological.org/t/preliminary-analysis-of-sars-cov-2-importation-establishment-of-uk-transmission-lineages/507	2020-03-12
Finland/13M58/2020	ncov	EPI_ISL_418392	?	2020-03-13	Europe	Finland	Finland		Europe	Finland	Finland	genome	29796.0	Human	91	Male	20A	B.1	GH	Department of Virology and Immunology, University of Helsinki and Helsinki University Hospital, Huslab Finland	Department of Virology, Faculty of Medicine, University of Helsinki, Helsinki, Finland	Teemu Smura et al	https://www.gisaid.org	?	?	2020-03-30
Finland/13M69/2020	ncov	EPI_ISL_418396	?	2020-03-13	Europe	Finland	Finland		Europe	Finland	Finland	genome	29791.0	Human	75	Male	20C	B.1	GH	Department of Virology and Immunology, University of Helsinki and Helsinki University Hospital, Huslab Finland	Department of Virology, Faculty of Medicine, University of Helsinki, Helsinki, Finland	Teemu Smura et al	https://www.gisaid.org	?	?	2020-03-30
Finland/14M77/2020	ncov	EPI_ISL_418410	?	2020-03-14	Europe	Finland	Helsinki		Europe	Finland	Helsinki	genome	29784.0	Human	62	Male	20A	B.1	G	Department of Virology and Immunology, University of Helsinki and Helsinki University Hospital, Huslab Finland	Department of Virology, Faculty of Medicine, University of Helsinki, Helsinki, Finland	Teemu Smura et al	https://www.gisaid.org	?	?	2020-03-30
Finland/FIN-508/2020	ncov	EPI_ISL_414643	?	2020-03-07	Europe	Finland	Finland		Europe	Finland	Finland	genome	29804.0	Human	43	Female	20B	B.1.1	GR	Department of Virology and Immunology, University of Helsinki and Helsinki University Hospital, Huslab Finland	Department of Virology, Faculty of Medicine, University of Helsinki, Helsinki, Finland	Teemu Smura et al	https://www.gisaid.org	?	?	2020-03-15
France/ARA-11980/2020	ncov	EPI_ISL_419174	?	2020-03-20	Europe	France	Auvergne-Rhône-Alpes	Macon	Europe	France	Auvergne-Rhône-Alpes	genome	29869.0	Human	83	Male	20C	B.1	GH	Centre Hospitalier de Macon	CNR Virus des Infections Respiratoires - France SUD	Antonin Bal et al	https://www.gisaid.org	?	?	2020-04-01
France/ARA-11997/2020	ncov	EPI_ISL_419176	?	2020-03-21	Europe	France	Auvergne-Rhône-Alpes	Macon	Europe	France	Auvergne-Rhône-Alpes	genome	29824.0	Human	43	Male	20C	B.1	GH	Centre Hospitalier de Macon	CNR Virus des Infections Respiratoires - France SUD	Antonin Bal et al	https://www.gisaid.org	?	?	2020-04-01
France/ARA-12217/2020	ncov	EPI_ISL_419178	?	2020-03-22	Europe	France	Auvergne-Rhône-Alpes	Lyon	Europe	France	Auvergne-Rhône-Alpes	genome	29827.0	Human	52	Female	20B	B.1.1	GR	Institut des Agents Infectieux (IAI), Hospices Civils de Lyon	CNR Virus des Infections Respiratoires - France SUD	Antonin Bal et al	https://www.gisaid.org	?	?	2020-04-01
France/ARA-508/2020	ncov	EPI_ISL_416748	?	2020-03-04	Europe	France	Auvergne-Rhône-Alpes	Lyon	Europe	France	Auvergne-Rhône-Alpes	genome	29807.0	Human	50	Female	20C	B.1	GH	Institut des Agents Infectieux (IAI) Hospices Civils de Lyon	CNR Virus des Infections Respiratoires - France SUD	Bal et al	https://www.gisaid.org	?	?	2020-03-23
France/ARA-683/2020	ncov	EPI_ISL_416750	?	2020-03-06	Europe	France	Auvergne-Rhône-Alpes	Lyon	Europe	France	Auvergne-Rhône-Alpes	genome	29745.0	Human	47	Male	20A	B.1	G	Institut des Agents Infectieux (IAI) Hospices Civils de Lyon	CNR Virus des Infections Respiratoires - France SUD	Bal et al	https://www.gisaid.org	?	?	2020-03-23
France/BFC-2147/2020	ncov	EPI_ISL_415652	?	2020-03-05	Europe	France	Bourgogne-France-Comté	Thise	Europe	France	Bourgogne-France-Comté	genome	29872.0	Human	86	Male	20A	B.1	G	unknown	National Reference Center for Viruses of Respiratory Infections, Institut Pasteur, Paris	Mélnie Albert et al	https://www.gisaid.org	Introductions and early spread of SARS-CoV-2 in France	https://dx.doi.org/10.1101/2020.04.24.059576	2020-03-18
France/BRE-2330/2020	ncov	EPI_ISL_416502	?	2020-02-26	Europe	France	Bretagne	Rennes	Europe	France	Bretagne	genome	29793.0	Human	70	Unknown	20C	B.1	GH	CHRU Pontchaillou - Laboratoire de Virologie	National Reference Center for Viruses of Respiratory Infections, Institut Pasteur, Paris	Mélnie Albert et al	https://www.gisaid.org	Introductions and early spread of SARS-CoV-2 in France	https://dx.doi.org/10.1101/2020.04.24.059576	2020-03-22
France/BRE-2334/2020	ncov	EPI_ISL_416503	?	2020-03-01	Europe	France	Bretagne	Rennes	Europe	France	Bretagne	genome	29853.0	Human	23	Unknown	19A	B.2	V	CHRU Pontchaillou - Laboratoire de Virologie	National Reference Center for Viruses of Respiratory Infections, Institut Pasteur, Paris	Mélnie Albert et al	https://www.gisaid.org	Introductions and early spread of SARS-CoV-2 in France	https://dx.doi.org/10.1101/2020.04.24.059576	2020-03-22
France/BRE-2340/2020	ncov	EPI_ISL_416507	?	2020-03-05	Europe	France	Bretagne	Rennes	Europe	France	Bretagne	genome	29873.0	Human	25	Unknown	19A	B.2	V	CHRU Pontchaillou - Laboratoire de Virologie	National Reference Center for Viruses of Respiratory Infections, Institut Pasteur, Paris	Mélnie Albert et al	https://www.gisaid.org	Introductions and early spread of SARS-CoV-2 in France	https://dx.doi.org/10.1101/2020.04.24.059576	2020-03-22
France/BRE-2346/2020	ncov	EPI_ISL_416510	?	2020-03-06	Europe	France	Bretagne	Rennes	Europe	France	Bretagne	genome	29853.0	Human	63	Unknown	20C	B.1	GH	CHRU Pontchaillou - Laboratoire de Virologie	National Reference Center for Viruses of Respiratory Infections, Institut Pasteur, Paris	Mélnie Albert et al	https://www.gisaid.org	Introductions and early spread of SARS-CoV-2 in France	https://dx.doi.org/10.1101/2020.04.24.059576	2020-03-22
France/BRE-2349/2020	ncov	EPI_ISL_416512	?	2020-03-07	Europe	France	Bretagne	Rennes	Europe	France	Bretagne	genome	29768.0	Human	67	Unknown	20C	B.1	GH	CHRU Pontchaillou - Laboratoire de Virologie	National Reference Center for Viruses of Respiratory Infections, Institut Pasteur, Paris	Mélnie Albert et al	https://www.gisaid.org	Introductions and early spread of SARS-CoV-2 in France	https://dx.doi.org/10.1101/2020.04.24.059576	2020-03-22
France/BRE-2351/2020	ncov	EPI_ISL_416513	?	2020-03-07	Europe	France	Bretagne	Rennes	Europe	France	Bretagne	genome	29841.0	Human	40	?	20C	B.1	GH	CHRU Pontchaillou - Laboratoire de Virologie	National Reference Center for Viruses of Respiratory Infections, Institut Pasteur, Paris	Mélnie Albert et al	https://www.gisaid.org	Introductions and early spread of SARS-CoV-2 in France	https://dx.doi.org/10.1101/2020.04.24.059576	2020-03-22
France/GES-1583-2/2020	ncov	EPI_ISL_414623	?	2020-02-25	Europe	France	Grand Est	Strasbourg	Europe	France	Grand Est	genome	29903.0	Human	36	Male	19B	A.2	S	Laboratoire de Virologie Institut de Virologie - INSERM U 1109 Hôpitaux Universitaires de Strasbourg	National Reference Center for Viruses of Respiratory Infections, Institut Pasteur, Paris	Mélnie Albert et al	https://www.gisaid.org	Introductions and early spread of SARS-CoV-2 in France	https://dx.doi.org/10.1101/2020.04.24.059576	2020-03-15
France/GES-1583/2020	ncov	EPI_ISL_414600	?	2020-02-26	Europe	France	Grand Est	Strasbourg	Europe	France	Grand Est	genome	29862.0	Human	36	Male	19B	A.2	S	Laboratoire de Virologie Institut de Virologie - INSERM U 1109 Hôpitaux Universitaires de Strasbourg	National Reference Center for Viruses of Respiratory Infections, Institut Pasteur, Paris	Mélnie Albert et al	https://www.gisaid.org	Introductions and early spread of SARS-CoV-2 in France	https://dx.doi.org/10.1101/2020.04.24.059576	2020-03-14
France/HDF-1684/2020	ncov	EPI_ISL_414626	?	2020-02-29	Europe	France	Hauts de France	Crépy en Valois	Europe	France	Hauts de France	genome	29884.0	Human	88	Female	20A	B.1	GH	unknown	National Reference Center for Viruses of Respiratory Infections, Institut Pasteur, Paris	Mélnie Albert et al	https://www.gisaid.org	Introductions and early spread of SARS-CoV-2 in France	https://dx.doi.org/10.1101/2020.04.24.059576	2020-03-15
France/HDF-1871/2020	ncov	EPI_ISL_414630	?	2020-03-03	Europe	France	Hauts de France	Compiègne	Europe	France	Hauts de France	genome	29867.0	Human	65	Male	20C	B.1	GH	Centre Hospitalier Compiègne Laboratoire de Biologie	National Reference Center for Viruses of Respiratory Infections, Institut Pasteur, Paris	Mélnie Albert et al	https://www.gisaid.org	Introductions and early spread of SARS-CoV-2 in France	https://dx.doi.org/10.1101/2020.04.24.059576	2020-03-15
France/HDF-1988/2020	ncov	EPI_ISL_414635	?	2020-03-04	Europe	France	Hauts de France	Compiègne	Europe	France	Hauts de France	genome	29903.0	Human	70	Female	20C	B.1	GH	Centre Hospitalier Compiègne Laboratoire de Biologie	National Reference Center for Viruses of Respiratory Infections, Institut Pasteur, Paris	Mélnie Albert et al	https://www.gisaid.org	Introductions and early spread of SARS-CoV-2 in France	https://dx.doi.org/10.1101/2020.04.24.059576	2020-03-15
France/HDF-1995/2020	ncov	EPI_ISL_414638	?	2020-03-04	Europe	France	Hauts de France	Compiègne	Europe	France	Hauts de France	genome	29903.0	Human	86	Female	20A	B.1	GH	Centre Hospitalier Compiègne Laboratoire de Biologie	National Reference Center for Viruses of Respiratory Infections, Institut Pasteur, Paris	Mélnie Albert et al	https://www.gisaid.org	Introductions and early spread of SARS-CoV-2 in France	https://dx.doi.org/10.1101/2020.04.24.059576	2020-03-15
France/IDF-0386-islP1/2020	ncov	EPI_ISL_411219	?	2020-01-28	Europe	France	Ile de France	Paris	Europe	France	Ile de France	genome	29872.0	Human	30	Female	19A	B.2.1	O	Department of Infectious and Tropical Diseases, Bichat Claude Bernard Hospital, Paris	Laboratoire Virpath, CIRI U111, UCBL1, INSERM, CNRS, ENS Lyon	Olivier Terrier et al	https://www.gisaid.org	Whole genome and phylogenetic analysis of two SARS-CoV-2 strains isolated in Italy in January and February 2020: additional clues on multiple introductions and further circulation in Europe	https://dx.doi.org/10.2807/1560-7917.ES.2020.25.13.2000305	2020-02-19
France/IDF-0386-islP3/2020	ncov	EPI_ISL_411220	?	2020-01-28	Europe	France	Ile de France	Paris	Europe	France	Ile de France	genome	29878.0	Human	30	Female	19A	B.2.1	O	Department of Infectious and Tropical Diseases, Bichat Claude Bernard Hospital, Paris	Laboratoire Virpath, CIRI U111, UCBL1, INSERM, CNRS, ENS Lyon	Olivier Terrier et al	https://www.gisaid.org	Whole genome and phylogenetic analysis of two SARS-CoV-2 strains isolated in Italy in January and February 2020: additional clues on multiple introductions and further circulation in Europe	https://dx.doi.org/10.2807/1560-7917.ES.2020.25.13.2000305	2020-02-19
France/IDF-2075/2020	ncov	EPI_ISL_415650	?	2020-03-02	Europe	France	Ile de France		Europe	France	Ile de France	genome	29756.0	Human	40	Male	20C	B.1	GH	Hôpital Instruction des Armées - BEGIN	National Reference Center for Viruses of Respiratory Infections, Institut Pasteur, Paris	Mélnie Albert et al	https://www.gisaid.org	Introductions and early spread of SARS-CoV-2 in France	https://dx.doi.org/10.1101/2020.04.24.059576	2020-03-18
Fujian/8/2020	ncov	EPI_ISL_411060	?	2020-01-21	Asia	China	Fujian		Asia	China	Fujian	genome	29871.0	Human	73	Female	19B	A	S	Fujian Center for Disease Control and Prevention	Fujian Center for Disease Control and Prevention	Chen Wei et al	https://www.gisaid.org	?	?	2020-02-19
Germany/BW-ChVir-1577/2020	ncov	EPI_ISL_412912	?	2020-02-25	Europe	Germany	Baden-Wuerttemberg		Europe	Italy	Lombardy	genome	29756.0	Human	?	?	20B	B.1.1	GR	State Health Office Baden-Württemberg	Charité Universitätsmedizin Berlin, Institute of Virology	Victor M Corman et al	https://www.gisaid.org	Whole genome and phylogenetic analysis of two SARS-CoV-2 strains isolated in Italy in January and February 2020: additional clues on multiple introductions and further circulation in Europe	https://dx.doi.org/10.2807/1560-7917.ES.2020.25.13.2000305	2020-02-28
Germany/BY-ChVir-929/2020	ncov	EPI_ISL_406862	MT270101.1	2020-01-28	Europe	Germany	Bavaria	Starnberg	Europe	Germany	Bavaria	genome	29782.0	Human	?	Male	19A	B	G	Charité Universitätsmedizin Berlin, Institute of Virology; Institut für Mikrobiologie der Bundeswehr, Munich	Charité Universitätsmedizin Berlin, Institute of Virology	Victor M Corman et al	https://www.gisaid.org	Whole genome and phylogenetic analysis of two SARS-CoV-2 strains isolated in Italy in January and February 2020: additional clues on multiple introductions and further circulation in Europe	https://dx.doi.org/10.2807/1560-7917.ES.2020.25.13.2000305	2020-01-31
Germany/NW-HHU-20/2020	ncov	EPI_ISL_417465	MT582480.1	2020-03-14	Europe	Germany	North Rhine Westphalia	Duesseldorf	Europe	Germany	North Rhine Westphalia	genome	29782.0	Human	?	?	20C	B.1	GH	Center of Medical Microbiology, Virology, and Hospital Hygiene, University of Duesseldorf	Center of Medical Microbiology, Virology, and Hospital Hygiene, University of Duesseldorf	Ortwin Adams et al	https://www.gisaid.org	Genetic structure of SARS-CoV-2 in Western Germany reflects clonal superspreading and multiple independent introduction events	https://dx.doi.org/10.1101/2020.04.25.20079517	2020-03-26
Germany/NW-HHU-25/2020	ncov	EPI_ISL_419542	MT582475.1	2020-03-15	Europe	Germany	North Rhine Westphalia	Duesseldorf	Europe	Germany	North Rhine Westphalia	genome	29782.0	Human	31	Female	20C	B.1	GH	Center of Medical Microbiology, Virology, and Hospital Hygiene, University of Duesseldorf	Center of Medical Microbiology, Virology, and Hospital Hygiene, University of Duesseldorf	Ortwin Adams et al	https://www.gisaid.org	Genetic structure of SARS-CoV-2 in Western Germany reflects clonal superspreading and multiple independent introduction events	https://dx.doi.org/10.1101/2020.04.25.20079517	2020-04-02
Germany/NW-HHU-26/2020	ncov	EPI_ISL_419543	MT582474.1	2020-03-15	Europe	Germany	North Rhine Westphalia	Duesseldorf	Europe	Germany	North Rhine Westphalia	genome	29782.0	Human	37	Male	20C	B.1	GH	Center of Medical Microbiology, Virology, and Hospital Hygiene, University of Duesseldorf	Center of Medical Microbiology, Virology, and Hospital Hygiene, University of Duesseldorf	Ortwin Adams et al	https://www.gisaid.org	Genetic structure of SARS-CoV-2 in Western Germany reflects clonal superspreading and multiple independent introduction events	https://dx.doi.org/10.1101/2020.04.25.20079517	2020-04-02
Greece/12/2020	ncov	EPI_ISL_418264	?	2020-03-18	Europe	Greece	Athens		Europe	Greece	Athens	genome	29888.0	Human	?	?	20B	B.1.1	GR	Laboratory of Microbiology, Department of Medicine, National and Kapodistrian University of Athens, Greece	Laboratory of Biology, Department of Medicine, Democritus University of Thrace, Greece	Maria Bampali et al	https://www.gisaid.org	?	?	2020-03-30
Guangdong/2020XN4243-P0035/2020	ncov	EPI_ISL_413853	?	2020-01-30	Asia	China	Guangdong		Asia	China	Guangdong	genome	29856.0	Human	54	Male	19B	A	S	Guangdong Provincial Institution of Public Health, Guangdong Provinical Center for Disease Control and Prevention	Guangdong Provincial Institution of Public Health	Jing Lu et al	https://www.gisaid.org	Genomic Epidemiology of SARS-CoV-2 in Guangdong Province, China	https://dx.doi.org/10.1016/j.cell.2020.04.023	2020-03-09
Guangdong/2020XN4373-P0039/2020	ncov	EPI_ISL_413851	?	2020-01-30	Asia	China	Guangdong		Asia	China	Guangdong	genome	29834.0	Human	30	Male	19A	B	L	Guangdong Provincial Institution of Public Health, Guangdong Provinical Center for Disease Control and Prevention	Guangdong Provincial Institution of Public Health	Jing Lu et al	https://www.gisaid.org	Genomic Epidemiology of SARS-CoV-2 in Guangdong Province, China	https://dx.doi.org/10.1016/j.cell.2020.04.023	2020-03-09
Guangdong/20SF012/2020	ncov	EPI_ISL_403932	?	2020-01-14	Asia	China	Guangdong	Shenzhen	Asia	China	Guangdong	genome	29845.0	Human	66	Male	19B	A	S	Guangdong Provincial Center for Diseases Control and Prevention; Guangdong Provincial Public Health	Department of Microbiology, Guangdong Provincial Center for Diseases Control and Prevention	Min Kang et al	https://www.gisaid.org	?	?	2020-01-22
Guangdong/20SF013/2020	ncov	EPI_ISL_403933	?	2020-01-15	Asia	China	Guangdong	Shenzhen	Asia	China	Guangdong	genome	29845.0	Human	65	Female	19B	A	S	Guangdong Provincial Center for Diseases Control and Prevention; Guangdong Provincial Public Health	Department of Microbiology, Guangdong Provincial Center for Diseases Control and Prevention	Min Kang et al	https://www.gisaid.org	?	?	2020-01-22
Guangdong/20SF014/2020	ncov	EPI_ISL_403934	?	2020-01-15	Asia	China	Guangdong	Shenzhen	Asia	China	Guangdong	genome	29845.0	Human	63	Male	19A	B	L	Guangdong Provincial Center for Diseases Control and Prevention; Guangdong Provincial Public Health	Department of Microbiology, Guangdong Provincial Center for Diseases Control and Prevention	Min Kang et al	https://www.gisaid.org	?	?	2020-01-22
Guangdong/20SF028/2020	ncov	EPI_ISL_403936	?	2020-01-17	Asia	China	Guangdong	Zhuhai	Asia	China	Guangdong	genome	29845.0	Human	68	Male	19A	B	L	Guangdong Provincial Center for Diseases Control and Prevention; Guangdong Provincial Public Health	Department of Microbiology, Guangdong Provincial Center for Diseases Control and Prevention	Min Kang et al	https://www.gisaid.org	Whole genome and phylogenetic analysis of two SARS-CoV-2 strains isolated in Italy in January and February 2020: additional clues on multiple introductions and further circulation in Europe	https://dx.doi.org/10.2807/1560-7917.ES.2020.25.13.2000305	2020-01-22
Guangdong/20SF040/2020	ncov	EPI_ISL_403937	?	2020-01-18	Asia	China	Guangdong	Zhuhai	Asia	China	Guangdong	genome	29845.0	Human	49	Male	19A	B	L	Guangdong Provincial Center for Diseases Control and Prevention; Guangdong Provincial Public Health	Department of Microbiology, Guangdong Provincial Center for Diseases Control and Prevention	Min Kang et al	https://www.gisaid.org	?	?	2020-01-22
Guangdong/20SF174/2020	ncov	EPI_ISL_406531	?	2020-01-22	Asia	China	Guangdong	Zhuhai	Asia	China	Guangdong	genome	29808.0	Human	77	Male	19A	B	L	Guangdong Provincial Center for Diseases Control and Prevention; Guangdong Provinical Public Health	Guangdong Provincial Center for Disease Control and Prevention	Min Kang et al	https://www.gisaid.org	?	?	2020-01-29
Guangdong/20SF201/2020	ncov	EPI_ISL_406538	?	2020-01-23	Asia	China	Guangdong		Asia	China	Guangdong	genome	29839.0	Human	25	Male	19A	B	L	Guangdong Provincial Center for Diseases Control and Prevention;Guangdong Provincial Institute of Public Health	Guangdong Provincial Center for Diseases Control and Prevention	Min Kang et al	https://www.gisaid.org	?	?	2020-01-29
Guangdong/GD2020115-P0009/2020	ncov	EPI_ISL_413884	?	2020-02-01	Asia	China	Guangdong		Asia	China	Guangdong	genome	29782.0	Human	56	Female	19A	B	L	Guangdong Provincial Institution of Public Health, Guangdong Provinical Center for Disease Control and Prevention	Guangdong Provincial Institution of Public Health	Jing Lu et al	https://www.gisaid.org	Genomic Epidemiology of SARS-CoV-2 in Guangdong Province, China	https://dx.doi.org/10.1016/j.cell.2020.04.023	2020-03-09
Guangdong/GD2020233-P0027/2020	ncov	EPI_ISL_413856	?	2020-02-07	Asia	China	Guangdong		Asia	China	Guangdong	genome	29838.0	Human	74	Male	19B	A	S	Guangdong Provincial Institution of Public Health, Guangdong Provinical Center for Disease Control and Prevention	Guangdong Provincial Institution of Public Health	Jing Lu et al	https://www.gisaid.org	Genomic Epidemiology of SARS-CoV-2 in Guangdong Province, China	https://dx.doi.org/10.1016/j.cell.2020.04.023	2020-03-09
Guangdong/GD2020234-P0023/2020	ncov	EPI_ISL_413855	?	2020-02-07	Asia	China	Guangdong		Asia	China	Guangdong	genome	29842.0	Human	?	?	19B	A	S	Guangdong Provincial Institution of Public Health, Guangdong Provinical Center for Disease Control and Prevention	Guangdong Provincial Institution of Public Health	Jing Lu et al	https://www.gisaid.org	Genomic Epidemiology of SARS-CoV-2 in Guangdong Province, China	https://dx.doi.org/10.1016/j.cell.2020.04.023	2020-03-09
Guangzhou/GZMU0031/2020	ncov	EPI_ISL_414687	MT568637.1	2020-02-25	Asia	China	Guangdong	Guangzhou	Asia	China	Guangdong	genome	29860.0	Human	60	Male	19A	B	L	State Key Laboratory of Respiratory Disease, National Clinical Research Center for Respiratory Disease, Guangzhou Institute of Respiratory Health, the First Affiliated Hospital of Guangzhou Medical University	the First Affiliated Hospital of Guangzhou Medical University & BGI-Shenzhen	Zhao et al et al	https://www.gisaid.org	?	?	2020-03-16
Guangzhou/GZMU0047/2020	ncov	EPI_ISL_414690	MT568640.1	2020-02-25	Asia	China	Guangdong	Guangzhou	Asia	China	Guangdong	genome	29858.0	Human	79	Male	19B	A	S	State Key Laboratory of Respiratory Disease, National Clinical Research Center for Respiratory Disease, Guangzhou Institute of Respiratory Health, the First Affiliated Hospital of Guangzhou Medical University	The First Affiliated Hospital of Guangzhou Medical University & BGI-Shenzhen	Zhao et al et al	https://www.gisaid.org	?	?	2020-03-16
Hangzhou/HZ-1/2020	ncov	EPI_ISL_406970	MT039873.1	2020-01-20	Asia	China	Zhejiang	Hangzhou	Asia	China	Hubei	genome	29833.0	Human	32	Male	19A	B	L	Hangzhou Center for Disease and Control Microbiology Lab	Hangzhou Center for Disease and Control Microbiology Lab	Yu Hua et al	https://www.gisaid.org	Virus strain of a mild COVID-19 patient in Hangzhou representing a new trend in SARS-CoV-2 evolution related to Furin cleavage site	https://dx.doi.org/10.1101/2020.03.10.20033944	2020-02-03
Hangzhou/HZ178/2020	ncov	EPI_ISL_418509	MT253697.1	2020-01-23	Asia	China	Zhejiang	Hangzhou	Asia	China	Zhejiang	genome	29781.0	Human	25	Female	19A	B	L	Hangzhou Center for Disease Control and Prevention	Inspection Center of Hangzhou Center for Disease Control and Prevention	Yu hua et al	https://www.gisaid.org	?	?	2020-03-30
Hangzhou/HZ48/2020	ncov	EPI_ISL_418441	MT253701.1	2020-01-21	Asia	China	Zhejiang	Hangzhou	Asia	China	Zhejiang	genome	29781.0	Human	35	Male	19A	B	L	Hangzhou Center for Disease Control and Prevention	Inspection Center of Hangzhou Center for Disease Control and Prevention	Yu hua et al	https://www.gisaid.org	?	?	2020-03-30
Hangzhou/HZ49/2020	ncov	EPI_ISL_418442	MT253702.1	2020-01-21	Asia	China	Zhejiang	Hangzhou	Asia	China	Zhejiang	genome	29781.0	Human	40	Female	19A	B	L	Hangzhou Center for Disease Control and Prevention	Inspection Center of Hangzhou Center for Disease Control and Prevention	Yu hua et al	https://www.gisaid.org	?	?	2020-03-30
Hangzhou/HZ90/2020	ncov	EPI_ISL_418506	MT253709.1	2020-01-21	Asia	China	Zhejiang	Hangzhou	Asia	China	Zhejiang	genome	29781.0	Human	34	Female	19A	B	L	Hangzhou Center for Disease Control and Prevention	Inspection Center of Hanghzou Center for Disease Control and Prevention	Yu hua et al	https://www.gisaid.org	?	?	2020-03-30
Hangzhou/HZ91/2020	ncov	EPI_ISL_418507	MT253710.1	2020-01-21	Asia	China	Zhejiang	Hangzhou	Asia	China	Zhejiang	genome	29781.0	Human	31	Male	19A	B	L	Hangzhou Center for Disease Control and Prevention	Inspection Center of Hangzhou Center for Disease Control and Prevention	Yu hua et al	https://www.gisaid.org	?	?	2020-03-30
Hangzhou/ZJU-03/2020	ncov	EPI_ISL_416044	?	2020-01-25	Asia	China	Zhejiang	Hangzhou	Asia	China	Zhejiang	genome	29986.0	Human	32	Male	19A	B	L	State Key Laboratory for Diagnosis and Treatment of Infectious Diseases, National Clinical Research Center for Infectious Diseases, First Affiliated Hospital, Zhejiang University School of Medicine, Hangzhou, China 310003	State Key Laboratory for Diagnosis and Treatment of Infectious Diseases, National Clinical Research Center for Infectious Diseases, First Affiliated Hospital, Zhejiang University School of Medicine, Hangzhou, China 310003	Hangping Yao et al	https://www.gisaid.org	Spread of SARS-CoV-2 in the Icelandic Population	https://dx.doi.org/10.1056/NEJMoa2006100	2020-03-20
Hangzhou/ZJU-09/2020	ncov	EPI_ISL_416474	?	2020-01-28	Asia	China	Zhejiang	Hangzhou	Asia	China	Zhejiang	genome	29968.0	Human	30	Male	19A	B	L	State Key Laboratory for Diagnosis and Treatment of Infectious Diseases, National Clinical Research Center for Infectious Diseases, First Affiliated Hospital, Zhejiang University School of Medicine, Hangzhou, China 310003	State Key Laboratory for Diagnosis and Treatment of Infectious Diseases, National Clinical Research Center for Infectious Diseases, First Affiliated Hospital, Zhejiang University School of Medicine, Hangzhou, China 310003	Hangping Yao et al	https://www.gisaid.org	Spread of SARS-CoV-2 in the Icelandic Population	https://dx.doi.org/10.1056/NEJMoa2006100	2020-03-22
HongKong/HKPU19_0402/2020	ncov	EPI_ISL_417181	?	2020-02-05	Asia	Hong Kong	Hong Kong	Hong Kong	Asia	Hong Kong	Hong Kong	genome	29782.0	Human	28	Female	19A	B.2.1	O	Department of Pathology, United Christian Hospital	Department of Health Technology and Informatics, Faculty of Health and Social Science, The Hong Kong Polytechnic University	Kenneth Siu-Sing LEUNG et al	https://www.gisaid.org	A territory-wide study of early COVID-19 outbreak in Hong Kong community: A clinical, epidemiological and phylogenomic investigation	https://dx.doi.org/10.1101/2020.03.30.20045740	2020-03-24
HongKong/HKPU1_2101/2020	ncov	EPI_ISL_417176	?	2020-01-21	Asia	Hong Kong	Hong Kong	Hong Kong	Asia	Hong Kong	Hong Kong	genome	29782.0	Human	39	Male	19B	A	S	Department of Pathology, Princess Margaret Hospital	Department of Health Technology and Informatics, Faculty of Health and Social Science, The Hong Kong Polytechnic University	Kenneth Siu-Sing LEUNG et al	https://www.gisaid.org	A territory-wide study of early COVID-19 outbreak in Hong Kong community: A clinical, epidemiological and phylogenomic investigation	https://dx.doi.org/10.1101/2020.03.30.20045740	2020-03-24
HongKong/HKPU34_3001/2020	ncov	EPI_ISL_417197	?	2020-02-09	Asia	Hong Kong	Hong Kong	Hong Kong	Asia	Hong Kong	Hong Kong	genome	29782.0	Human	25	Female	19A	B.2.8	O	Department of Clinical Pathology, Pamela Youde Nethersole Eastern Hospital	Department of Health Technology and Informatics, Faculty of Health and Social Science, The Hong Kong Polytechnic University	Kenneth Siu-Sing LEUNG et al	https://www.gisaid.org	A territory-wide study of early COVID-19 outbreak in Hong Kong community: A clinical, epidemiological and phylogenomic investigation	https://dx.doi.org/10.1101/2020.03.30.20045740	2020-03-24
HongKong/HKPU39-3001/2020	ncov	EPI_ISL_419214	?	2020-02-10	Asia	Hong Kong	Hong Kong	Hong Kong	Asia	Hong Kong	Hong Kong	genome	29782.0	Human	63	Female	19A	B.2.8	O	Department of Clinical Pathology, Pamela Youde Nethersole Eastern Hospital	Department of Health Technology and Informatics, Faculty of Health and Social Science, The Hong Kong Polytechnic University	Kenneth Siu-Sing LEUNG et al	https://www.gisaid.org	A territory-wide study of early COVID-19 outbreak in Hong Kong community: A clinical, epidemiological and phylogenomic investigation	https://dx.doi.org/10.1101/2020.03.30.20045740	2020-04-01
HongKong/HKPU42-0302/2020	ncov	EPI_ISL_419217	?	2020-02-10	Asia	Hong Kong	Hong Kong	Hong Kong	Asia	Hong Kong	Hong Kong	genome	29782.0	Human	62	Female	19A	B.2	O	Department of Pathology, Princess Margaret Hospital	Department of Health Technology and Informatics, Faculty of Health and Social Science, The Hong Kong Polytechnic University	Kenneth Siu-Sing LEUNG et al	https://www.gisaid.org	A territory-wide study of early COVID-19 outbreak in Hong Kong community: A clinical, epidemiological and phylogenomic investigation	https://dx.doi.org/10.1101/2020.03.30.20045740	2020-04-01
HongKong/HKPU45-0502/2020	ncov	EPI_ISL_419221	?	2020-02-11	Asia	Hong Kong	Hong Kong	Hong Kong	Asia	Hong Kong	Hong Kong	genome	29782.0	Human	71	Male	19A	B.2.8	O	Department of Pathology, United Christian Hospital	Department of Health Technology and Informatics, Faculty of Health and Social Science, The Hong Kong Polytechnic University	Kenneth Siu-Sing LEUNG et al	https://www.gisaid.org	A territory-wide study of early COVID-19 outbreak in Hong Kong community: A clinical, epidemiological and phylogenomic investigation	https://dx.doi.org/10.1101/2020.03.30.20045740	2020-04-01
HongKong/HKPU48-0202/2020	ncov	EPI_ISL_419222	?	2020-02-11	Asia	Hong Kong	Hong Kong	Hong Kong	Asia	Hong Kong	Hong Kong	genome	29782.0	Human	37	Female	19A	B.2.1	O	Department of Pathology, Princess Margaret Hospital	Department of Health Technology and Informatics, Faculty of Health and Social Science, The Hong Kong Polytechnic University	Kenneth Siu-Sing LEUNG et al	https://www.gisaid.org	A territory-wide study of early COVID-19 outbreak in Hong Kong community: A clinical, epidemiological and phylogenomic investigation	https://dx.doi.org/10.1101/2020.03.30.20045740	2020-04-01
HongKong/HKPU52-3101/2020	ncov	EPI_ISL_419224	?	2020-02-13	Asia	Hong Kong	Hong Kong	Hong Kong	Asia	Hong Kong	Hong Kong	genome	29782.0	Human	67	Female	19A	B.2	O	Department of Clinical Pathology, Pamela Youde Nethersole Eastern Hospital	Department of Health Technology and Informatics, Faculty of Health and Social Science, The Hong Kong Polytechnic University	Kenneth Siu-Sing LEUNG et al	https://www.gisaid.org	A territory-wide study of early COVID-19 outbreak in Hong Kong community: A clinical, epidemiological and phylogenomic investigation	https://dx.doi.org/10.1101/2020.03.30.20045740	2020-04-01
HongKong/HKPU53-0802/2020	ncov	EPI_ISL_419225	?	2020-02-13	Asia	Hong Kong	Hong Kong	Hong Kong	Asia	Hong Kong	Hong Kong	genome	29782.0	Human	37	Male	19A	B.2	O	Department of Clinical Pathology, Pamela Youde Nethersole Eastern Hospital	Department of Health Technology and Informatics, Faculty of Health and Social Science, The Hong Kong Polytechnic University	Kenneth Siu-Sing LEUNG et al	https://www.gisaid.org	A territory-wide study of early COVID-19 outbreak in Hong Kong community: A clinical, epidemiological and phylogenomic investigation	https://dx.doi.org/10.1101/2020.03.30.20045740	2020-04-01
HongKong/HKPU54-0302/2020	ncov	EPI_ISL_419226	?	2020-02-13	Asia	Hong Kong	Hong Kong	Hong Kong	Asia	Hong Kong	Hong Kong	genome	29782.0	Human	41	Female	19A	B.2	O	Department of Clinical Pathology, Pamela Youde Nethersole Eastern Hospital	Department of Health Technology and Informatics, Faculty of Health and Social Science, The Hong Kong Polytechnic University	Kenneth Siu-Sing LEUNG et al	https://www.gisaid.org	A territory-wide study of early COVID-19 outbreak in Hong Kong community: A clinical, epidemiological and phylogenomic investigation	https://dx.doi.org/10.1101/2020.03.30.20045740	2020-04-01
HongKong/HKPU63-1402/2020	ncov	EPI_ISL_419231	?	2020-02-19	Asia	Hong Kong	Hong Kong	Hong Kong	Asia	Hong Kong	Hong Kong	genome	29782.0	Human	83	Female	19A	B	L	Department of Clinical Pathology, Tuen Mun Hospital, 23 Tsing Chung Koon Road, Tuen Mun, N.T.	Department of Health Technology and Informatics, Faculty of Health and Social Science, The Hong Kong Polytechnic University	Kenneth Siu-Sing LEUNG et al	https://www.gisaid.org	A territory-wide study of early COVID-19 outbreak in Hong Kong community: A clinical, epidemiological and phylogenomic investigation	https://dx.doi.org/10.1101/2020.03.30.20045740	2020-04-01
HongKong/HKPU64-1202/2020	ncov	EPI_ISL_419232	?	2020-02-19	Asia	Hong Kong	Hong Kong	Hong Kong	Asia	Hong Kong	Hong Kong	genome	29782.0	Human	68	Male	19A	B.2.8	V	Department of Clinical Pathology, Pamela Youde Nethersole Eastern Hospital	Department of Health Technology and Informatics, Faculty of Health and Social Science, The Hong Kong Polytechnic University	Kenneth Siu-Sing LEUNG et al	https://www.gisaid.org	A territory-wide study of early COVID-19 outbreak in Hong Kong community: A clinical, epidemiological and phylogenomic investigation	https://dx.doi.org/10.1101/2020.03.30.20045740	2020-04-01
HongKong/HKPU74-1302/2020	ncov	EPI_ISL_419245	?	2020-02-22	Asia	Hong Kong	Hong Kong	Hong Kong	Asia	Hong Kong	Hong Kong	genome	29782.0	Human	76	Female	19A	B.2.8	V	Department of Clinical Pathology, Pamela Youde Nethersole Eastern Hospital	Department of Health Technology and Informatics, Faculty of Health and Social Science, The Hong Kong Polytechnic University	Kenneth Siu-Sing LEUNG et al	https://www.gisaid.org	A territory-wide study of early COVID-19 outbreak in Hong Kong community: A clinical, epidemiological and phylogenomic investigation	https://dx.doi.org/10.1101/2020.03.30.20045740	2020-04-01
HongKong/VM20002493-2/2020	ncov	EPI_ISL_414527	?	2020-02-09	Asia	Hong Kong	Hong Kong	Hong Kong	Asia	Hong Kong	Hong Kong	genome	29764.0	Human	62	Female	19A	B.2	O	Hong Kong Department of Health	School of Public Health, The University of Hong Kong	Dominic N.C. Tsang et al	https://www.gisaid.org	?	?	2020-03-13
HongKong/VM20002849/2020	ncov	EPI_ISL_414571	?	2020-02-22	Asia	Hong Kong	Hong Kong	Hong Kong	Asia	Hong Kong	Hong Kong	genome	29764.0	Human	59	Female	19A	B	O	Hong Kong Department of Health	School of Public Health, The University of Hong Kong	Dominic N.C. Tsang et al	https://www.gisaid.org	?	?	2020-03-13
Hungary/mbl49/2020	ncov	EPI_ISL_416744	?	2020-03-20	Europe	Hungary	Baranya County		Europe	Hungary	Baranya County	genome	29782.0	Human	28	Male	20B	B.1.1	GR	Virological Research Group, Szentágothai Research Centre	Bioinformatics Research Group, Szentágothai Research Centre	Péter Urbán et al	https://www.gisaid.org	?	?	2020-03-23
Iceland/102/2020	ncov	EPI_ISL_417777	?	2020-03-10	Europe	Iceland	Reykjavik		Europe	Switzerland	Switzerland	genome	29837.0	Human	46	Male	20A	B.1.5	G	The National University Hospital of Iceland	deCODE genetics	Daniel F Gudbjartsson et al	https://www.gisaid.org	Spread of SARS-CoV-2 in the Icelandic Population	https://dx.doi.org/10.1056/NEJMoa2006100	2020-03-27
Iceland/109/2020	ncov	EPI_ISL_417748	?	2020-03-11	Europe	Iceland	Reykjavik		Europe	Austria	Austria	genome	29836.0	Human	33	Female	20C	B.1	GH	The National University Hospital of Iceland	deCODE genetics	Daniel F Gudbjartsson et al	https://www.gisaid.org	Spread of SARS-CoV-2 in the Icelandic Population	https://dx.doi.org/10.1056/NEJMoa2006100	2020-03-27
Iceland/11/2020	ncov	EPI_ISL_417539	?	2020-03-16	Europe	Iceland	Reykjavik		Europe	Iceland	Reykjavik	genome	29837.0	Human	28	Female	20B	B.1.1.35	GR	deCODE genetics	deCODE genetics	Daniel F Gudbjartsson et al	https://www.gisaid.org	Spread of SARS-CoV-2 in the Icelandic Population	https://dx.doi.org/10.1056/NEJMoa2006100	2020-03-27
Iceland/113/2020	ncov	EPI_ISL_417781	?	2020-03-11	Europe	Iceland	Reykjavik		Europe	Italy	Italy	genome	29857.0	Human	50	Male	20B	B.1.1	GR	The National University Hospital of Iceland	deCODE genetics	Daniel F Gudbjartsson et al	https://www.gisaid.org	Spread of SARS-CoV-2 in the Icelandic Population	https://dx.doi.org/10.1056/NEJMoa2006100	2020-03-27
Iceland/12/2020	ncov	EPI_ISL_417688	?	2020-03-01	Europe	Iceland	Reykjavik		Europe	Italy	Italy	genome	29840.0	Human	54	Male	20B	B.1.1	GR	The National University Hospital of Iceland	deCODE genetics	Daniel F Gudbjartsson et al	https://www.gisaid.org	Spread of SARS-CoV-2 in the Icelandic Population	https://dx.doi.org/10.1056/NEJMoa2006100	2020-03-27
Iceland/130/2020	ncov	EPI_ISL_417713	?	2020-03-12	Europe	Iceland	Reykjavik		Europe	Iceland	Reykjavik	genome	29837.0	Human	19	Female	20B	B.1.1.17	GR	The National University Hospital of Iceland	deCODE genetics	Daniel F Gudbjartsson et al	https://www.gisaid.org	Spread of SARS-CoV-2 in the Icelandic Population	https://dx.doi.org/10.1056/NEJMoa2006100	2020-03-27
Iceland/132/2020	ncov	EPI_ISL_417787	?	2020-03-12	Europe	Iceland	Reykjavik		Europe	Austria	Austria	genome	29837.0	Human	59	Male	20C	B.1	GH	The National University Hospital of Iceland	deCODE genetics	Daniel F Gudbjartsson et al	https://www.gisaid.org	Spread of SARS-CoV-2 in the Icelandic Population	https://dx.doi.org/10.1056/NEJMoa2006100	2020-03-27
Iceland/135/2020	ncov	EPI_ISL_417696	?	2020-03-12	Europe	Iceland	Reykjavik		Europe	Iceland	Reykjavik	genome	29862.0	Human	35	Male	19A	B.2	V	The National University Hospital of Iceland	deCODE genetics	Daniel F Gudbjartsson et al	https://www.gisaid.org	Spread of SARS-CoV-2 in the Icelandic Population	https://dx.doi.org/10.1056/NEJMoa2006100	2020-03-27
Iceland/148/2020	ncov	EPI_ISL_417798	?	2020-03-13	Europe	Iceland	Reykjavik		Europe	Switzerland	Switzerland	genome	29836.0	Human	47	Male	20A	B.1.5	G	The National University Hospital of Iceland	deCODE genetics	Daniel F Gudbjartsson et al	https://www.gisaid.org	Spread of SARS-CoV-2 in the Icelandic Population	https://dx.doi.org/10.1056/NEJMoa2006100	2020-03-27
Iceland/150/2020	ncov	EPI_ISL_417711	?	2020-03-13	Europe	Iceland	Reykjavik		Europe	Austria	Austria	genome	29840.0	Human	40	Male	20A	B.1	G	The National University Hospital of Iceland	deCODE genetics	Daniel F Gudbjartsson et al	https://www.gisaid.org	Spread of SARS-CoV-2 in the Icelandic Population	https://dx.doi.org/10.1056/NEJMoa2006100	2020-03-27
Iceland/151/2020	ncov	EPI_ISL_417801	?	2020-03-13	Europe	Iceland	Reykjavik		Europe	Iceland	Reykjavik	genome	29836.0	Human	18	Male	19A	B.2	V	The National University Hospital of Iceland	deCODE genetics	Daniel F Gudbjartsson et al	https://www.gisaid.org	Spread of SARS-CoV-2 in the Icelandic Population	https://dx.doi.org/10.1056/NEJMoa2006100	2020-03-27
Iceland/155/2020	ncov	EPI_ISL_417737	?	2020-03-15	Europe	Iceland	Reykjavik		Europe	Iceland	Reykjavik	genome	29836.0	Human	45	Male	20A	B.1	G	The National University Hospital of Iceland	deCODE genetics	Daniel F Gudbjartsson et al	https://www.gisaid.org	Spread of SARS-CoV-2 in the Icelandic Population	https://dx.doi.org/10.1056/NEJMoa2006100	2020-03-27
Iceland/156/2020	ncov	EPI_ISL_417803	?	2020-03-13	Europe	Iceland	Reykjavik		Europe	Austria	Austria	genome	29838.0	Human	33	Male	20A	B.1	G	The National University Hospital of Iceland	deCODE genetics	Daniel F Gudbjartsson et al	https://www.gisaid.org	Spread of SARS-CoV-2 in the Icelandic Population	https://dx.doi.org/10.1056/NEJMoa2006100	2020-03-27
Iceland/160/2020	ncov	EPI_ISL_417689	?	2020-03-13	Europe	Iceland	Reykjavik		Europe	Iceland	Reykjavik	genome	29663.0	Human	31	Female	19A	B.2	O	The National University Hospital of Iceland	deCODE genetics	Daniel F Gudbjartsson et al	https://www.gisaid.org	Spread of SARS-CoV-2 in the Icelandic Population	https://dx.doi.org/10.1056/NEJMoa2006100	2020-03-27
Iceland/163/2020	ncov	EPI_ISL_417775	?	2020-03-14	Europe	Iceland	Reykjavik		Europe	Italy	Italy	genome	29838.0	Human	28	Male	20A	B.1	G	The National University Hospital of Iceland	deCODE genetics	Daniel F Gudbjartsson et al	https://www.gisaid.org	Spread of SARS-CoV-2 in the Icelandic Population	https://dx.doi.org/10.1056/NEJMoa2006100	2020-03-27
Iceland/180/2020	ncov	EPI_ISL_417753	?	2020-03-16	Europe	Iceland	Reykjavik		Europe	Iceland	Reykjavik	genome	29838.0	Human	57	Female	20A	B.1	G	The National University Hospital of Iceland	deCODE genetics	Daniel F Gudbjartsson et al	https://www.gisaid.org	Spread of SARS-CoV-2 in the Icelandic Population	https://dx.doi.org/10.1056/NEJMoa2006100	2020-03-27
Iceland/181/2020	ncov	EPI_ISL_417814	?	2020-03-16	Europe	Iceland	Reykjavik		Europe	Iceland	Reykjavik	genome	29845.0	Human	33	Male	20A	B.1	G	The National University Hospital of Iceland	deCODE genetics	Daniel F Gudbjartsson et al	https://www.gisaid.org	Spread of SARS-CoV-2 in the Icelandic Population	https://dx.doi.org/10.1056/NEJMoa2006100	2020-03-27
Iceland/186/2020	ncov	EPI_ISL_417815	?	2020-03-16	Europe	Iceland	Reykjavik		Europe	Iceland	Reykjavik	genome	29837.0	Human	64	Female	20B	B.1.1	GR	The National University Hospital of Iceland	deCODE genetics	Daniel F Gudbjartsson et al	https://www.gisaid.org	Spread of SARS-CoV-2 in the Icelandic Population	https://dx.doi.org/10.1056/NEJMoa2006100	2020-03-27
Iceland/187/2020	ncov	EPI_ISL_417551	?	2020-03-16	Europe	Iceland	Reykjavik		Europe	Iceland	Reykjavik	genome	29837.0	Human	35	Male	20B	B.1.1	GR	The National University Hospital of Iceland	deCODE genetics	Daniel F Gudbjartsson et al	https://www.gisaid.org	Spread of SARS-CoV-2 in the Icelandic Population	https://dx.doi.org/10.1056/NEJMoa2006100	2020-03-27
Iceland/197/2020	ncov	EPI_ISL_417742	?	2020-03-16	Europe	Iceland	Reykjavik		Europe	Iceland	Reykjavik	genome	29837.0	Human	71	Female	20C	B.1	GH	The National University Hospital of Iceland	deCODE genetics	Daniel F Gudbjartsson et al	https://www.gisaid.org	Spread of SARS-CoV-2 in the Icelandic Population	https://dx.doi.org/10.1056/NEJMoa2006100	2020-03-27
Iceland/198/2020	ncov	EPI_ISL_417823	?	2020-03-16	Europe	Iceland	Reykjavik		Europe	Austria	Austria	genome	29836.0	Human	31	Female	20A	B.1.8	G	The National University Hospital of Iceland	deCODE genetics	Daniel F Gudbjartsson et al	https://www.gisaid.org	Spread of SARS-CoV-2 in the Icelandic Population	https://dx.doi.org/10.1056/NEJMoa2006100	2020-03-27
Iceland/202/2020	ncov	EPI_ISL_417750	?	2020-03-16	Europe	Iceland	Reykjavik		Europe	Iceland	Reykjavik	genome	29837.0	Human	22	Female	19A	B.2.7	V	The National University Hospital of Iceland	deCODE genetics	Daniel F Gudbjartsson et al	https://www.gisaid.org	Spread of SARS-CoV-2 in the Icelandic Population	https://dx.doi.org/10.1056/NEJMoa2006100	2020-03-27
Iceland/203/2020	ncov	EPI_ISL_417825	?	2020-03-16	Europe	Iceland	Reykjavik		Europe	United Kingdom	United Kingdom	genome	29836.0	Human	45	Male	19A	B.2	V	The National University Hospital of Iceland	deCODE genetics	Daniel F Gudbjartsson et al	https://www.gisaid.org	Spread of SARS-CoV-2 in the Icelandic Population	https://dx.doi.org/10.1056/NEJMoa2006100	2020-03-27
Iceland/207/2020	ncov	EPI_ISL_417733	?	2020-03-16	Europe	Iceland	Reykjavik		Europe	Iceland	Reykjavik	genome	29862.0	Human	26	Female	20B	B.1.1	GR	The National University Hospital of Iceland	deCODE genetics	Daniel F Gudbjartsson et al	https://www.gisaid.org	Spread of SARS-CoV-2 in the Icelandic Population	https://dx.doi.org/10.1056/NEJMoa2006100	2020-03-27
Iceland/223/2020	ncov	EPI_ISL_417838	?	2020-03-16	Europe	Iceland	Reykjavik		Europe	Iceland	Reykjavik	genome	29836.0	Human	26	Female	19A	B.2	V	The National University Hospital of Iceland	deCODE genetics	Daniel F Gudbjartsson et al	https://www.gisaid.org	Spread of SARS-CoV-2 in the Icelandic Population	https://dx.doi.org/10.1056/NEJMoa2006100	2020-03-27
Iceland/246/2020	ncov	EPI_ISL_417574	?	2020-03-17	Europe	Iceland	Reykjavik		Europe	Spain	Spain	genome	29837.0	Human	54	Female	19A	B.2	V	The National University Hospital of Iceland	deCODE genetics	Daniel F Gudbjartsson et al	https://www.gisaid.org	Spread of SARS-CoV-2 in the Icelandic Population	https://dx.doi.org/10.1056/NEJMoa2006100	2020-03-27
Iceland/252/2020	ncov	EPI_ISL_417580	?	2020-03-17	Europe	Iceland	Reykjavik		Europe	Iceland	Reykjavik	genome	29836.0	Human	33	Female	19A	B.2	V	The National University Hospital of Iceland	deCODE genetics	Daniel F Gudbjartsson et al	https://www.gisaid.org	Spread of SARS-CoV-2 in the Icelandic Population	https://dx.doi.org/10.1056/NEJMoa2006100	2020-03-27
Iceland/256/2020	ncov	EPI_ISL_417584	?	2020-03-17	Europe	Iceland	Reykjavik		Europe	United Kingdom	United Kingdom	genome	29849.0	Human	44	Male	19A	B.2.1	V	The National University Hospital of Iceland	deCODE genetics	Daniel F Gudbjartsson et al	https://www.gisaid.org	Spread of SARS-CoV-2 in the Icelandic Population	https://dx.doi.org/10.1056/NEJMoa2006100	2020-03-27
Iceland/257/2020	ncov	EPI_ISL_417585	?	2020-03-17	Europe	Iceland	Reykjavik		Europe	United Kingdom	United Kingdom	genome	29836.0	Human	48	Male	20B	B.1.1.35	GR	The National University Hospital of Iceland	deCODE genetics	Daniel F Gudbjartsson et al	https://www.gisaid.org	Spread of SARS-CoV-2 in the Icelandic Population	https://dx.doi.org/10.1056/NEJMoa2006100	2020-03-27
Iceland/26/2020	ncov	EPI_ISL_417841	?	2020-03-03	Europe	Iceland	Reykjavik		Europe	Italy	Italy	genome	29665.0	Human	56	Male	20B	B.1.1	GR	The National University Hospital of Iceland	deCODE genetics	Daniel F Gudbjartsson et al	https://www.gisaid.org	Spread of SARS-CoV-2 in the Icelandic Population	https://dx.doi.org/10.1056/NEJMoa2006100	2020-03-27
Iceland/263/2020	ncov	EPI_ISL_417591	?	2020-03-17	Europe	Iceland	Reykjavik		Europe	Netherlands	Netherlands	genome	29836.0	Human	53	Female	19A	B	L	The National University Hospital of Iceland	deCODE genetics	Daniel F Gudbjartsson et al	https://www.gisaid.org	Spread of SARS-CoV-2 in the Icelandic Population	https://dx.doi.org/10.1056/NEJMoa2006100	2020-03-27
Iceland/266/2020	ncov	EPI_ISL_417594	?	2020-03-17	Europe	Iceland	Reykjavik		Europe	Austria	Austria	genome	29834.0	Human	51	Female	20C	B.1	GH	The National University Hospital of Iceland	deCODE genetics	Daniel F Gudbjartsson et al	https://www.gisaid.org	Spread of SARS-CoV-2 in the Icelandic Population	https://dx.doi.org/10.1056/NEJMoa2006100	2020-03-27
Iceland/275/2020	ncov	EPI_ISL_417603	?	2020-03-17	Europe	Iceland	Reykjavik		Europe	Iceland	Reykjavik	genome	29836.0	Human	16	Male	19A	B.2	V	The National University Hospital of Iceland	deCODE genetics	Daniel F Gudbjartsson et al	https://www.gisaid.org	Spread of SARS-CoV-2 in the Icelandic Population	https://dx.doi.org/10.1056/NEJMoa2006100	2020-03-27
Iceland/276/2020	ncov	EPI_ISL_417604	?	2020-03-17	Europe	Iceland	Reykjavik		Europe	Iceland	Reykjavik	genome	29834.0	Human	21	Male	19A	B.23	L	The National University Hospital of Iceland	deCODE genetics	Daniel F Gudbjartsson et al	https://www.gisaid.org	Spread of SARS-CoV-2 in the Icelandic Population	https://dx.doi.org/10.1056/NEJMoa2006100	2020-03-27
Iceland/284/2020	ncov	EPI_ISL_417612	?	2020-03-17	Europe	Iceland	Reykjavik		Europe	Iceland	Reykjavik	genome	29836.0	Human	32	Male	20A	B.1	G	The National University Hospital of Iceland	deCODE genetics	Daniel F Gudbjartsson et al	https://www.gisaid.org	Spread of SARS-CoV-2 in the Icelandic Population	https://dx.doi.org/10.1056/NEJMoa2006100	2020-03-27
Iceland/289/2020	ncov	EPI_ISL_417617	?	2020-03-18	Europe	Iceland	Reykjavik		Europe	Austria	Austria	genome	29442.0	Human	29	Male	20A	B.1.8	G	The National University Hospital of Iceland	deCODE genetics	Daniel F Gudbjartsson et al	https://www.gisaid.org	Spread of SARS-CoV-2 in the Icelandic Population	https://dx.doi.org/10.1056/NEJMoa2006100	2020-03-27
Iceland/290/2020	ncov	EPI_ISL_417619	?	2020-03-18	Europe	Iceland	Reykjavik		Europe	Iceland	Reykjavik	genome	29836.0	Human	26	Female	20B	B.1.1	GR	The National University Hospital of Iceland	deCODE genetics	Daniel F Gudbjartsson et al	https://www.gisaid.org	Spread of SARS-CoV-2 in the Icelandic Population	https://dx.doi.org/10.1056/NEJMoa2006100	2020-03-27
Iceland/295/2020	ncov	EPI_ISL_417624	?	2020-03-18	Europe	Iceland	Reykjavik		Europe	Iceland	Reykjavik	genome	29596.0	Human	73	Male	20A	B.1	G	The National University Hospital of Iceland	deCODE genetics	Daniel F Gudbjartsson et al	https://www.gisaid.org	Spread of SARS-CoV-2 in the Icelandic Population	https://dx.doi.org/10.1056/NEJMoa2006100	2020-03-27
Iceland/300/2020	ncov	EPI_ISL_417629	?	2020-03-18	Europe	Iceland	Reykjavik		Europe	Iceland	Reykjavik	genome	29837.0	Human	22	Male	20C	B.1	GH	The National University Hospital of Iceland	deCODE genetics	Daniel F Gudbjartsson et al	https://www.gisaid.org	Spread of SARS-CoV-2 in the Icelandic Population	https://dx.doi.org/10.1056/NEJMoa2006100	2020-03-27
Iceland/304/2020	ncov	EPI_ISL_417633	?	2020-03-17	Europe	Iceland	Reykjavik		Europe	Iceland	Reykjavik	genome	29789.0	Human	53	Male	20A	B.1.102	G	The National University Hospital of Iceland	deCODE genetics	Daniel F Gudbjartsson et al	https://www.gisaid.org	Spread of SARS-CoV-2 in the Icelandic Population	https://dx.doi.org/10.1056/NEJMoa2006100	2020-03-27
Iceland/31/2020	ncov	EPI_ISL_417842	?	2020-03-03	Europe	Iceland	Reykjavik		Europe	Austria	Austria	genome	29836.0	Human	69	Male	20C	B.1	GH	The National University Hospital of Iceland	deCODE genetics	Daniel F Gudbjartsson et al	https://www.gisaid.org	Spread of SARS-CoV-2 in the Icelandic Population	https://dx.doi.org/10.1056/NEJMoa2006100	2020-03-27
Iceland/310/2020	ncov	EPI_ISL_417639	?	2020-03-18	Europe	Iceland	Reykjavik		Europe	Iceland	Reykjavik	genome	29836.0	Human	32	Male	20A	B.1	G	The National University Hospital of Iceland	deCODE genetics	Daniel F Gudbjartsson et al	https://www.gisaid.org	Spread of SARS-CoV-2 in the Icelandic Population	https://dx.doi.org/10.1056/NEJMoa2006100	2020-03-27
Iceland/314/2020	ncov	EPI_ISL_417643	?	2020-03-18	Europe	Iceland	Reykjavik		Europe	Austria	Austria	genome	29836.0	Human	22	Male	20B	B.1.1.35	GR	The National University Hospital of Iceland	deCODE genetics	Daniel F Gudbjartsson et al	https://www.gisaid.org	Spread of SARS-CoV-2 in the Icelandic Population	https://dx.doi.org/10.1056/NEJMoa2006100	2020-03-27
Iceland/316/2020	ncov	EPI_ISL_417645	?	2020-03-18	Europe	Iceland	Reykjavik		Europe	Iceland	Reykjavik	genome	29836.0	Human	15	Male	20A	B.1	G	The National University Hospital of Iceland	deCODE genetics	Daniel F Gudbjartsson et al	https://www.gisaid.org	Spread of SARS-CoV-2 in the Icelandic Population	https://dx.doi.org/10.1056/NEJMoa2006100	2020-03-27
Iceland/317/2020	ncov	EPI_ISL_417646	?	2020-03-18	Europe	Iceland	Reykjavik		Europe	Iceland	Reykjavik	genome	29709.0	Human	49	Male	20A	B.1	G	The National University Hospital of Iceland	deCODE genetics	Daniel F Gudbjartsson et al	https://www.gisaid.org	Spread of SARS-CoV-2 in the Icelandic Population	https://dx.doi.org/10.1056/NEJMoa2006100	2020-03-27
Iceland/321/2020	ncov	EPI_ISL_417650	?	2020-03-18	Europe	Iceland	Reykjavik		Europe	Iceland	Reykjavik	genome	29836.0	Human	51	Male	20A	B.1	G	The National University Hospital of Iceland	deCODE genetics	Daniel F Gudbjartsson et al	https://www.gisaid.org	Spread of SARS-CoV-2 in the Icelandic Population	https://dx.doi.org/10.1056/NEJMoa2006100	2020-03-27
Iceland/326/2020	ncov	EPI_ISL_417655	?	2020-03-14	Europe	Iceland	Reykjavik		Europe	Iceland	Reykjavik	genome	29863.0	Human	33	Male	19A	B.2	V	deCODE genetics	deCODE genetics	Daniel F Gudbjartsson et al	https://www.gisaid.org	Spread of SARS-CoV-2 in the Icelandic Population	https://dx.doi.org/10.1056/NEJMoa2006100	2020-03-27
Iceland/36/2020	ncov	EPI_ISL_417844	?	2020-03-04	Europe	Iceland	Reykjavik		Europe	Austria	Austria	genome	29836.0	Human	61	Female	20C	B.1	GH	The National University Hospital of Iceland	deCODE genetics	Daniel F Gudbjartsson et al	https://www.gisaid.org	Spread of SARS-CoV-2 in the Icelandic Population	https://dx.doi.org/10.1056/NEJMoa2006100	2020-03-27
Iceland/37/2020	ncov	EPI_ISL_417681	?	2020-03-04	Europe	Iceland	Reykjavik		Europe	Italy	Italy	genome	29861.0	Human	56	Male	20B	B.1.1	GR	The National University Hospital of Iceland	deCODE genetics	Daniel F Gudbjartsson et al	https://www.gisaid.org	Spread of SARS-CoV-2 in the Icelandic Population	https://dx.doi.org/10.1056/NEJMoa2006100	2020-03-27
Iceland/38/2020	ncov	EPI_ISL_417672	?	2020-03-16	Europe	Iceland	Reykjavik		Europe	United Kingdom	United Kingdom	genome	29837.0	Human	38	Male	19A	B.2	O	deCODE genetics	deCODE genetics	Daniel F Gudbjartsson et al	https://www.gisaid.org	Spread of SARS-CoV-2 in the Icelandic Population	https://dx.doi.org/10.1056/NEJMoa2006100	2020-03-27
Iceland/4/2020	ncov	EPI_ISL_417845	?	2020-03-13	Europe	Iceland	Reykjavik		Europe	United Kingdom	United Kingdom	genome	29836.0	Human	46	Male	20B	B.1.1	GR	The National University Hospital of Iceland	deCODE genetics	Daniel F Gudbjartsson et al	https://www.gisaid.org	Spread of SARS-CoV-2 in the Icelandic Population	https://dx.doi.org/10.1056/NEJMoa2006100	2020-03-27
Iceland/5/2020	ncov	EPI_ISL_417739	?	2020-03-13	Europe	Iceland	Reykjavik		Europe	Iceland	Reykjavik	genome	29849.0	Human	41	Female	20A	B.1	G	The National University Hospital of Iceland	deCODE genetics	Daniel F Gudbjartsson et al	https://www.gisaid.org	Spread of SARS-CoV-2 in the Icelandic Population	https://dx.doi.org/10.1056/NEJMoa2006100	2020-03-27
Iceland/51/2020	ncov	EPI_ISL_417849	?	2020-03-05	Europe	Iceland	Reykjavik		Europe	Austria	Austria	genome	29664.0	Human	66	Female	20C	B.1	GH	The National University Hospital of Iceland	deCODE genetics	Daniel F Gudbjartsson et al	https://www.gisaid.org	Spread of SARS-CoV-2 in the Icelandic Population	https://dx.doi.org/10.1056/NEJMoa2006100	2020-03-27
Iceland/52/2020	ncov	EPI_ISL_417850	?	2020-03-05	Europe	Iceland	Reykjavik		Europe	Austria	Austria	genome	29849.0	Human	67	Male	20C	B.1	GH	The National University Hospital of Iceland	deCODE genetics	Daniel F Gudbjartsson et al	https://www.gisaid.org	Spread of SARS-CoV-2 in the Icelandic Population	https://dx.doi.org/10.1056/NEJMoa2006100	2020-03-27
Iceland/54/2020	ncov	EPI_ISL_417684	?	2020-03-06	Europe	Iceland	Reykjavik		Europe	Iceland	Reykjavik	genome	29857.0	Human	52	Male	20B	B.1.1	GR	The National University Hospital of Iceland	deCODE genetics	Daniel F Gudbjartsson et al	https://www.gisaid.org	Spread of SARS-CoV-2 in the Icelandic Population	https://dx.doi.org/10.1056/NEJMoa2006100	2020-03-27
Iceland/59/2020	ncov	EPI_ISL_417853	?	2020-03-06	Europe	Iceland	Reykjavik		Europe	Austria	Austria	genome	29857.0	Human	44	Female	20C	B.1	GH	The National University Hospital of Iceland	deCODE genetics	Daniel F Gudbjartsson et al	https://www.gisaid.org	Spread of SARS-CoV-2 in the Icelandic Population	https://dx.doi.org/10.1056/NEJMoa2006100	2020-03-27
Iceland/6/2020	ncov	EPI_ISL_417854	?	2020-03-13	Europe	Iceland	Reykjavik		Europe	Iceland	Reykjavik	genome	29854.0	Human	29	Female	20C	B.1	GH	The National University Hospital of Iceland	deCODE genetics	Daniel F Gudbjartsson et al	https://www.gisaid.org	Spread of SARS-CoV-2 in the Icelandic Population	https://dx.doi.org/10.1056/NEJMoa2006100	2020-03-27
Iceland/69/2020	ncov	EPI_ISL_417749	?	2020-03-08	Europe	Iceland	Reykjavik		Europe	Italy	Italy	genome	29836.0	Human	59	Male	20A	B.1	G	The National University Hospital of Iceland	deCODE genetics	Daniel F Gudbjartsson et al	https://www.gisaid.org	Spread of SARS-CoV-2 in the Icelandic Population	https://dx.doi.org/10.1056/NEJMoa2006100	2020-03-27
Iceland/73/2020	ncov	EPI_ISL_417861	?	2020-03-09	Europe	Iceland	Reykjavik		Europe	Italy	Italy	genome	29853.0	Human	58	Female	20B	B.1.1	GR	The National University Hospital of Iceland	deCODE genetics	Daniel F Gudbjartsson et al	https://www.gisaid.org	Spread of SARS-CoV-2 in the Icelandic Population	https://dx.doi.org/10.1056/NEJMoa2006100	2020-03-27
Iceland/82/2020	ncov	EPI_ISL_417867	?	2020-03-09	Europe	Iceland	Reykjavik		Europe	Italy	Italy	genome	29842.0	Human	52	Male	20B	B.1.1	GR	The National University Hospital of Iceland	deCODE genetics	Daniel F Gudbjartsson et al	https://www.gisaid.org	Spread of SARS-CoV-2 in the Icelandic Population	https://dx.doi.org/10.1056/NEJMoa2006100	2020-03-27
Iceland/91/2020	ncov	EPI_ISL_417873	?	2020-03-10	Europe	Iceland	Reykjavik		Europe	Iceland	Reykjavik	genome	29664.0	Human	58	Male	20C	B.1	GH	The National University Hospital of Iceland	deCODE genetics	Daniel F Gudbjartsson et al	https://www.gisaid.org	Spread of SARS-CoV-2 in the Icelandic Population	https://dx.doi.org/10.1056/NEJMoa2006100	2020-03-27
Iceland/96/2020	ncov	EPI_ISL_417875	?	2020-03-10	Europe	Iceland	Reykjavik		Europe	Austria	Austria	genome	29862.0	Human	39	Male	20C	B.1	GH	The National University Hospital of Iceland	deCODE genetics	Daniel F Gudbjartsson et al	https://www.gisaid.org	Spread of SARS-CoV-2 in the Icelandic Population	https://dx.doi.org/10.1056/NEJMoa2006100	2020-03-27
Ireland/CO-NVRL-20134/2020	ncov	EPI_ISL_414487	?	2020-03-04	Europe	Ireland	Cork		Europe	Ireland	Cork	genome	29782.0	Human	43	Male	19A	B	L	UCD National Virus Reference Laboratory	UCD National Virus Reference Laboratory	Michael Carr et al	https://www.gisaid.org	?	?	2020-03-12
Italy/ABR-IZSGC-TE4880/2020	ncov	EPI_ISL_418256	?	2020-03-14	Europe	Italy	Abruzzo		Europe	Italy	Abruzzo	genome	29898.0	Human	80	Male	20B	B.1.1	GR	Ospedale “San Liberatore” di Atri	Istituto Zooprofilattico Sperimentale dell'Abruzzo e Molise "G. Caporale"	Lorusso A et al	https://www.gisaid.org	?	?	2020-03-29
Italy/FVG-ICGEB-S9/2020	ncov	EPI_ISL_417423	?	2020-03-01	Europe	Italy	Friuli Venezia Giulia		Europe	Italy	Friuli Venezia Giulia	genome	29891.0	Human	59	Male	20A	B.1	G	Laboratory of Molecular Virology International Center for Genetic Engineering and Biotechnology (ICGEB)	ARGO Open Lab Platform for Genome sequencing	Licastro D et al	https://www.gisaid.org	Isolation and Full-Length Genome Characterization of SARS-CoV-2 from COVID-19 Cases in Northern Italy	https://dx.doi.org/10.1128/JVI.00543-20	2020-03-25
Italy/LOM-UniMI03/2020	ncov	EPI_ISL_417447	?	2020-02-24	Europe	Italy	Lombardy	Milan	Europe	Italy	Lombardy	genome	29841.0	Human	80	Male	20A	B.1	G	Laboratory of Infectious Diseases, Department of Biomedical and Clinical Sciences L. Sacco, University of Milan	Laboratory of Infectious Diseases, Department of Biomedical and Clinical Sciences L. Sacco, University of Milan	Gianguglielmo Zehender et al	https://www.gisaid.org	Genomic characterization and phylogenetic analysis of SARS-COV-2 in Italy	https://onlinelibrary.wiley.com/doi/abs/10.1002/jmv.25794	2020-03-26
Japan/DP0037/2020	ncov	EPI_ISL_416567	LC570963.1	2020-02-15	Asia	Japan	Japan		Asia	Japan	Japan	genome	29809.0	Human	?	?	19A	B	O	Japanese Quarantine Stations	Pathogen Genomics Center, National Institute of Infectious Diseases	Tsuyoshi Sekizuka et al	https://www.gisaid.org	Haplotype networks of SARS-CoV-2 infections in the Diamond Princess cruise ship outbreak	https://dx.doi.org/10.1101/2020.03.23.20041970	2020-03-23
Japan/DP0078/2020	ncov	EPI_ISL_416572	LC570970.1	2020-02-15	Asia	Japan	Japan		Asia	Japan	Japan	genome	29832.0	Human	?	?	19A	B	O	Japanese Quarantine Stations	Pathogen Genomics Center, National Institute of Infectious Diseases	Tsuyoshi Sekizuka et al	https://www.gisaid.org	Haplotype networks of SARS-CoV-2 infections in the Diamond Princess cruise ship outbreak	https://dx.doi.org/10.1101/2020.03.23.20041970	2020-03-23
Japan/DP0152/2020	ncov	EPI_ISL_416578	LC570976.1	2020-02-15	Asia	Japan	Japan		Asia	Japan	Japan	genome	29832.0	Human	?	?	19A	B	O	Japanese Quarantine Stations	Pathogen Genomics Center, National Institute of Infectious Diseases	Tsuyoshi Sekizuka et al	https://www.gisaid.org	Haplotype networks of SARS-CoV-2 infections in the Diamond Princess cruise ship outbreak	https://dx.doi.org/10.1101/2020.03.23.20041970	2020-03-23
Japan/DP0290/2020	ncov	EPI_ISL_416591	LC570989.1	2020-02-16	Asia	Japan	Japan		Asia	Japan	Japan	genome	29872.0	Human	?	?	19A	B	O	Japanese Quarantine Stations	Pathogen Genomics Center, National Institute of Infectious Diseases	Tsuyoshi Sekizuka et al	https://www.gisaid.org	Haplotype networks of SARS-CoV-2 infections in the Diamond Princess cruise ship outbreak	https://dx.doi.org/10.1101/2020.03.23.20041970	2020-03-23
Japan/DP0294/2020	ncov	EPI_ISL_416592	LC570990.1	2020-02-16	Asia	Japan	Japan		Asia	Japan	Japan	genome	29835.0	Human	?	?	19A	B	O	Japanese Quarantine Stations	Pathogen Genomics Center, National Institute of Infectious Diseases	Tsuyoshi Sekizuka et al	https://www.gisaid.org	Haplotype networks of SARS-CoV-2 infections in the Diamond Princess cruise ship outbreak	https://dx.doi.org/10.1101/2020.03.23.20041970	2020-03-23
Japan/DP0319/2020	ncov	EPI_ISL_416594	LC570992.1	2020-02-16	Asia	Japan	Japan		Asia	Japan	Japan	genome	29789.0	Human	?	?	19A	B	O	Japanese Quarantine Stations	Pathogen Genomics Center, National Institute of Infectious Diseases	Tsuyoshi Sekizuka et al	https://www.gisaid.org	Haplotype networks of SARS-CoV-2 infections in the Diamond Princess cruise ship outbreak	https://dx.doi.org/10.1101/2020.03.23.20041970	2020-03-23
Japan/DP0328/2020	ncov	EPI_ISL_416595	LC570993.1	2020-02-16	Asia	Japan	Japan		Asia	Japan	Japan	genome	29833.0	Human	?	?	19A	B	O	Japanese Quarantine Stations	Pathogen Genomics Center, National Institute of Infectious Diseases	Tsuyoshi Sekizuka et al	https://www.gisaid.org	Haplotype networks of SARS-CoV-2 infections in the Diamond Princess cruise ship outbreak	https://dx.doi.org/10.1101/2020.03.23.20041970	2020-03-23
Japan/DP0346/2020	ncov	EPI_ISL_416597	LC570995.1	2020-02-16	Asia	Japan	Japan		Asia	Japan	Japan	genome	29830.0	Human	?	?	19A	B	O	Japanese Quarantine Stations	Pathogen Genomics Center, National Institute of Infectious Diseases	Tsuyoshi Sekizuka et al	https://www.gisaid.org	Haplotype networks of SARS-CoV-2 infections in the Diamond Princess cruise ship outbreak	https://dx.doi.org/10.1101/2020.03.23.20041970	2020-03-23
Japan/DP0357/2020	ncov	EPI_ISL_416598	LC570996.1	2020-02-16	Asia	Japan	Japan		Asia	Japan	Japan	genome	29830.0	Human	?	?	19A	B.5	O	Japanese Quarantine Stations	Pathogen Genomics Center, National Institute of Infectious Diseases	Tsuyoshi Sekizuka et al	https://www.gisaid.org	Haplotype networks of SARS-CoV-2 infections in the Diamond Princess cruise ship outbreak	https://dx.doi.org/10.1101/2020.03.23.20041970	2020-03-23
Japan/DP0464/2020	ncov	EPI_ISL_416603	LC571002.1	2020-02-16	Asia	Japan	Japan		Asia	Japan	Japan	genome	29831.0	Human	?	?	19A	B.5	O	Japanese Quarantine Stations	Pathogen Genomics Center, National Institute of Infectious Diseases	Tsuyoshi Sekizuka et al	https://www.gisaid.org	Haplotype networks of SARS-CoV-2 infections in the Diamond Princess cruise ship outbreak	https://dx.doi.org/10.1101/2020.03.23.20041970	2020-03-23
Japan/DP0481/2020	ncov	EPI_ISL_416605	LC571004.1	2020-02-16	Asia	Japan	Japan		Asia	Japan	Japan	genome	29767.0	Human	?	?	19A	B	O	Japanese Quarantine Stations	Pathogen Genomics Center, National Institute of Infectious Diseases	Tsuyoshi Sekizuka et al	https://www.gisaid.org	Haplotype networks of SARS-CoV-2 infections in the Diamond Princess cruise ship outbreak	https://dx.doi.org/10.1101/2020.03.23.20041970	2020-03-23
Japan/DP0654/2020	ncov	EPI_ISL_416613	LC571012.1	2020-02-17	Asia	Japan	Japan		Asia	Japan	Japan	genome	29766.0	Human	?	?	19A	B.5	O	Japanese Quarantine Stations	Pathogen Genomics Center, National Institute of Infectious Diseases	Tsuyoshi Sekizuka et al	https://www.gisaid.org	Haplotype networks of SARS-CoV-2 infections in the Diamond Princess cruise ship outbreak	https://dx.doi.org/10.1101/2020.03.23.20041970	2020-03-23
Japan/DP0687/2020	ncov	EPI_ISL_416614	LC571013.1	2020-02-17	Asia	Japan	Japan		Asia	Japan	Japan	genome	29833.0	Human	?	?	19A	B	O	Japanese Quarantine Stations	Pathogen Genomics Center, National Institute of Infectious Diseases	Tsuyoshi Sekizuka et al	https://www.gisaid.org	Haplotype networks of SARS-CoV-2 infections in the Diamond Princess cruise ship outbreak	https://dx.doi.org/10.1101/2020.03.23.20041970	2020-03-23
Japan/DP0752/2020	ncov	EPI_ISL_416622	LC571025.1	2020-02-17	Asia	Japan	Japan		Asia	Japan	Japan	genome	29859.0	Human	?	?	19A	B	O	Japanese Quarantine Stations	Pathogen Genomics Center, National Institute of Infectious Diseases	Tsuyoshi Sekizuka et al	https://www.gisaid.org	Haplotype networks of SARS-CoV-2 infections in the Diamond Princess cruise ship outbreak	https://dx.doi.org/10.1101/2020.03.23.20041970	2020-03-23
Japan/DP0786/2020	ncov	EPI_ISL_416628	LC571035.1	2020-02-17	Asia	Japan	Japan		Asia	Japan	Japan	genome	29812.0	Human	?	?	19A	B	O	Japanese Quarantine Stations	Pathogen Genomics Center, National Institute of Infectious Diseases	Tsuyoshi Sekizuka et al	https://www.gisaid.org	Haplotype networks of SARS-CoV-2 infections in the Diamond Princess cruise ship outbreak	https://dx.doi.org/10.1101/2020.03.23.20041970	2020-03-23
Japan/DP0880/2020	ncov	EPI_ISL_416633	LC571040.1	2020-02-17	Asia	Japan	Japan		Asia	Japan	Japan	genome	29786.0	Human	?	?	19A	B	O	Japanese Quarantine Stations	Pathogen Genomics Center, National Institute of Infectious Diseases	Tsuyoshi Sekizuka et al	https://www.gisaid.org	Haplotype networks of SARS-CoV-2 infections in the Diamond Princess cruise ship outbreak	https://dx.doi.org/10.1101/2020.03.23.20041970	2020-03-23
Japan/DP0890/2020	ncov	EPI_ISL_416634	LC571041.1	2020-02-17	Asia	Japan	Japan		Asia	Japan	Japan	genome	29833.0	Human	?	?	19A	B	O	Japanese Quarantine Stations	Pathogen Genomics Center, National Institute of Infectious Diseases	Tsuyoshi Sekizuka et al	https://www.gisaid.org	Haplotype networks of SARS-CoV-2 infections in the Diamond Princess cruise ship outbreak	https://dx.doi.org/10.1101/2020.03.23.20041970	2020-03-23
Japan/Hu_DP_Kng_19-020/2020	ncov	EPI_ISL_412968	LC528232.1	2020-02-10	Asia	Japan	Kanagawa		Asia	Japan	Kanagawa	genome	29902.0	Human	?	?	19A	B	O	Takayuki Hishiki Kanagawa Prefectural Institute of Public Health	Takayuki Hishiki Kanagawa Prefectural Institute of Public Health	Hishiki et al	https://www.gisaid.org	A doubt of multiple introduction of SARS-CoV-2 in Italy: A preliminary overview	https://dx.doi.org/10.1002/jmv.25773	2020-02-26
Japan/P4-4/2020	ncov	EPI_ISL_419304	LC547526.1	2020-03-17	Asia	Japan	Saitama		Africa	Egypt	Nile River Cruise	genome	29802.0	Human	?	Female	20B	B.1.1	GR	Saitama Prefectural Institute of Public Health	Pathogen Genomics Center, National Institute of Infectious Diseases	Tsuyoshi Sekizuka et al	https://www.gisaid.org	SARS-CoV-2 Genome Analysis of Japanese Travelers in Nile River Cruise	https://dx.doi.org/10.3389/fmicb.2020.01316	2020-04-02
Japan/P4-5/2020	ncov	EPI_ISL_419305	LC547527.1	2020-03-18	Asia	Japan	Saitama		Asia	Japan	Saitama	genome	29766.0	Human	?	Male	20B	B.1.1	GR	Saitama Prefectural Institute of Public Health	Pathogen Genomics Center, National Institute of Infectious Diseases	Tsuyoshi Sekizuka et al	https://www.gisaid.org	SARS-CoV-2 Genome Analysis of Japanese Travelers in Nile River Cruise	https://dx.doi.org/10.3389/fmicb.2020.01316	2020-04-02
Japan/TK-20-31-3/2020	ncov	EPI_ISL_413459	?	2020-02-20	Asia	Japan	Tokyo		Asia	Japan	Tokyo	genome	29635.0	Human	84	Female	19A	B.5	O	Department of Pathology, Toshima Hospital	Pathogen Genomics Center, National Institute of Infectious Diseases	Tsuyoshi Sekizuka et al	https://www.gisaid.org	?	?	2020-03-05
Japan/TKYE6182/2020	ncov	EPI_ISL_414511	LC529905.1	2020-01	Asia	Japan	Japan		Asia	Japan	Japan	genome	29903.0	Human	?	?	19A	B	L	Department of Microbiology; Ryota Kumagai Tokyo Metropolitan Institute of Public Health	Tokyo Metoropolitan Institute of Public Health	Kumagai et al	https://www.gisaid.org	?	?	2020-03-04
Jiangxi/IVDC-JX-002/2020	ncov	EPI_ISL_408486	?	2020-01-11	Asia	China	Jiangxi	Pingxiang	Asia	China	Jiangxi	genome	29876.0	Human	50	Male	19A	B	L	National Institute for Viral Disease Control and Prevention, China CDC	National Institute for Viral Disease Control & Prevention, CCDC	Wenjie Tan et al	https://www.gisaid.org	Mutations, Recombination and Insertion in the Evolution of 2019-nCoV	https://dx.doi.org/10.1101/2020.02.29.971101	2020-02-09
Jingzhou/HBCDC-HB-01/2020	ncov	EPI_ISL_412459	?	2020-01-08	Asia	China	Hubei	Jingzhou	Asia	China	Hubei	genome	29848.0	Human	47	Male	19A	B	L	Jingzhou Center for Disease Control and Prevention	Hubei Provincial Center for Disease Control and Prevention	Bin Fang et al	https://www.gisaid.org	Genome-wide data inferring the evolution and population demography of the novel pneumonia coronavirus (SARS-CoV-2)	https://dx.doi.org/10.1101/2020.03.04.976662	2020-02-26
Luxembourg/LNS0156959/2020	ncov	EPI_ISL_419563	?	2020-03-12	Europe	Luxembourg	Luxembourg	Luxembourg	Europe	Luxembourg	Luxembourg	genome	29868.0	Human	87	Male	20A	B.1	G	Laboratoire National de Santé, Microbiology, Virology	Laboratoire National de Santé, Microbiology, Epidemiology and Microbial Genomics	Anke Wienecke-Baldacchino et al	https://www.gisaid.org	?	?	2020-04-02
Luxembourg/LNS0366116/2020	ncov	EPI_ISL_419564	?	2020-03-15	Europe	Luxembourg	Luxembourg	Luxembourg	Europe	Luxembourg	Luxembourg	genome	29873.0	Human	55	Female	20A	B.1.94	G	Laboratoire National de Santé, Microbiology, Virology	Laboratoire National de Santé, Microbiology, Epidemiology and Microbial Genomics	Anke Wienecke-Baldacchino et al	https://www.gisaid.org	?	?	2020-04-02
Luxembourg/LNS0756270/2020	ncov	EPI_ISL_419568	?	2020-03-14	Europe	Luxembourg	Luxembourg	Luxembourg	Europe	Luxembourg	Luxembourg	genome	29829.0	Human	52	Female	20A	B.1	G	Laboratoire National de Santé, Microbiology, Virology	Laboratoire National de Santé, Microbiology, Epidemiology and Microbial Genomics	Anke Wienecke-Baldacchino et al	https://www.gisaid.org	?	?	2020-04-02
Luxembourg/LNS0945359/2020	ncov	EPI_ISL_419569	?	2020-03-07	Europe	Luxembourg	Luxembourg	Luxembourg	Europe	Luxembourg	Luxembourg	genome	29819.0	Human	59	Male	19A	B.2	V	Laboratoire National de Santé, Microbiology, Virology	Laboratoire National de Santé, Microbiology, Epidemiology and Microbial Genomics	Anke Wienecke-Baldacchino et al	https://www.gisaid.org	?	?	2020-04-02
Luxembourg/LNS2013896/2020	ncov	EPI_ISL_417531	?	2020-03-18	Europe	Luxembourg	Luxembourg		Europe	Luxembourg	Luxembourg	genome	29860.0	Human	29	Male	20C	B.1.12	GH	Laboratoire Nationale de Santé, Microbiology, Virology	Laboratoire Nationale de Santé, Microbiology, Epidemiology and Microbial Genomics	Anke Wienecke-Baldacchino et al	https://www.gisaid.org	?	?	2020-03-27
Luxembourg/LNS2848109/2020	ncov	EPI_ISL_417527	?	2020-03-18	Europe	Luxembourg	Luxembourg		Europe	Luxembourg	Luxembourg	genome	29885.0	Human	82	Male	20A	B.1	G	Laboratoire Nationale de Santé, Microbiology, Virology	Laboratoire Nationale de Santé, Microbiology, Epidemiology and Microbial Genomics	Anke Wienecke-Baldacchino et al	https://www.gisaid.org	?	?	2020-03-27
Luxembourg/LNS2886370/2020	ncov	EPI_ISL_419579	?	2020-03-14	Europe	Luxembourg	Luxembourg	Luxembourg	Europe	Luxembourg	Luxembourg	genome	29861.0	Human	43	Female	20A	B.1	G	Laboratoire National de Santé, Microbiology, Virology	Laboratoire National de Santé, Microbiology, Epidemiology and Microbial Genomics	Anke Wienecke-Baldacchino et al	https://www.gisaid.org	?	?	2020-04-02
Luxembourg/LNS3156434/2020	ncov	EPI_ISL_419582	?	2020-03-13	Europe	Luxembourg	Luxembourg	Luxembourg	Europe	Luxembourg	Luxembourg	genome	29868.0	Human	75	Female	20A	B.1	G	Laboratoire National de Santé, Microbiology, Virology	Laboratoire National de Santé, Microbiology, Epidemiology and Microbial Genomics	Anke Wienecke-Baldacchino et al	https://www.gisaid.org	?	?	2020-04-02
Luxembourg/LNS4134806/2020	ncov	EPI_ISL_419586	?	2020-03-14	Europe	Luxembourg	Luxembourg	Luxembourg	Europe	Luxembourg	Luxembourg	genome	29855.0	Human	47	Female	20C	B.1.12	GH	Laboratoire National de Santé, Microbiology, Virology	Laboratoire National de Santé, Microbiology, Epidemiology and Microbial Genomics	Anke Wienecke-Baldacchino et al	https://www.gisaid.org	?	?	2020-04-02
Luxembourg/LNS4845603/2020	ncov	EPI_ISL_419589	?	2020-03-15	Europe	Luxembourg	Luxembourg	Luxembourg	Europe	Luxembourg	Luxembourg	genome	29821.0	Human	75	Female	20A	B.1.93	G	Laboratoire National de Santé, Microbiology, Virology	Laboratoire National de Santé, Microbiology, Epidemiology and Microbial Genomics	Anke Wienecke-Baldacchino et al	https://www.gisaid.org	?	?	2020-04-02
Luxembourg/LNS5032431/2020	ncov	EPI_ISL_419590	?	2020-03-11	Europe	Luxembourg	Luxembourg	Luxembourg	Europe	Luxembourg	Luxembourg	genome	29859.0	Human	38	Female	20C	B.1	GH	Laboratoire National de Santé, Microbiology, Virology	Laboratoire National de Santé, Microbiology, Epidemiology and Microbial Genomics	Anke Wienecke-Baldacchino et al	https://www.gisaid.org	?	?	2020-04-02
Luxembourg/LNS7753431/2020	ncov	EPI_ISL_419595	?	2020-03-12	Europe	Luxembourg	Luxembourg	Luxembourg	Europe	Luxembourg	Luxembourg	genome	29863.0	Human	41	Female	20C	B.1	GH	Laboratoire National de Santé, Microbiology, Virology	Laboratoire National de Santé, Microbiology, Epidemiology and Microbial Genomics	Anke Wienecke-Baldacchino et al	https://www.gisaid.org	?	?	2020-04-02
Luxembourg/LNS9086704/2020	ncov	EPI_ISL_419601	?	2020-03-15	Europe	Luxembourg	Luxembourg	Luxembourg	Europe	Luxembourg	Luxembourg	genome	29883.0	Human	50	Female	20C	B.1.12	GH	Laboratoire National de Santé, Microbiology, Virology	Laboratoire National de Santé, Microbiology, Epidemiology and Microbial Genomics	Anke Wienecke-Baldacchino et al	https://www.gisaid.org	?	?	2020-04-02
Luxembourg/LNS9627078/2020	ncov	EPI_ISL_419604	?	2020-03-15	Europe	Luxembourg	Luxembourg	Luxembourg	Europe	Luxembourg	Luxembourg	genome	29826.0	Human	39	Female	20A	B.1	G	Laboratoire National de Santé, Microbiology, Virology	Laboratoire National de Santé, Microbiology, Epidemiology and Microbial Genomics	Anke Wienecke-Baldacchino et al	https://www.gisaid.org	?	?	2020-04-02
Luxembourg/LNS9862689/2020	ncov	EPI_ISL_419606	?	2020-03-11	Europe	Luxembourg	Luxembourg	Luxembourg	Europe	Luxembourg	Luxembourg	genome	29851.0	Human	32	Male	20C	B.1	GH	Laboratoire National de Santé, Microbiology, Virology	Laboratoire National de Santé, Microbiology, Epidemiology and Microbial Genomics	Anke Wienecke-Baldacchino et al	https://www.gisaid.org	?	?	2020-04-02
Luxembourg/LNS9982497/2020	ncov	EPI_ISL_419607	?	2020-03-14	Europe	Luxembourg	Luxembourg	Luxembourg	Europe	Luxembourg	Luxembourg	genome	29850.0	Human	52	Male	20C	B.1.12	GH	Laboratoire National de Santé, Microbiology, Virology	Laboratoire National de Santé, Microbiology, Epidemiology and Microbial Genomics	Anke Wienecke-Baldacchino et al	https://www.gisaid.org	?	?	2020-04-02
Malaysia/189332/2020	ncov	EPI_ISL_417917	?	2020-03-20	Asia	Malaysia	Kuala Lumpur		Asia	Malaysia	Kuala Lumpur	genome	29903.0	Human	33	Female	19A	B.6	O	Department of Medical Microbiology, University Malaya Medical Centre	Department of Medical Microbiology	Yoong Min CHONG et al	https://www.gisaid.org	Complete Genome Sequences of SARS-CoV-2 Strains Detected in Malaysia	https://dx.doi.org/10.1128/MRA.00383-20	2020-03-27
Malaysia/MKAK-CL-2020-5045/2020	ncov	EPI_ISL_416829	?	2020-01-24	Asia	Malaysia	Selangor		Asia	Malaysia	Selangor	genome	29859.0	Human	11	Male	19A	B	L	National Public Health Laboratory	Malaysia Genome Institute	Mohd Noor Mat Isa et al	https://www.gisaid.org	?	?	2020-03-23
Malaysia/MKAK-CL-2020-7554/2020	ncov	EPI_ISL_416907	?	2020-02-06	Asia	Malaysia	Selangor		Asia	Malaysia	Selangor	genome	29856.0	Human	67	Female	19A	B	L	National Public Health Laboratory	Malaysia Genome Institute	Mohd Noor Mat Isa et al	https://www.gisaid.org	?	?	2020-03-23
Netherlands/Andel_1365066/2020	ncov	EPI_ISL_413564	?	2020-03-01	Europe	Netherlands	North Brabant	Andel	Europe	Netherlands	North Brabant	genome	29783.0	Human	?	?	19A	B.11	L	MHC West-Brabant	Erasmus Medical Center	David Nieuwenhuijse et al	https://www.gisaid.org	Rapid SARS-CoV-2 whole genome sequencing for informed public health decision making in the Netherlands	https://dx.doi.org/10.1038/s41591-020-0997-y	2020-03-07
Netherlands/Dalen_1363624/2020	ncov	EPI_ISL_413568	?	2020-03-01	Europe	Netherlands	Drenthe	Dalen	Europe	Netherlands	Drenthe	genome	29783.0	Human	?	?	19A	B.11	L	MHC Drente	Erasmus Medical Center	David Nieuwenhuijse et al	https://www.gisaid.org	Rapid SARS-CoV-2 whole genome sequencing for informed public health decision making in the Netherlands	https://dx.doi.org/10.1038/s41591-020-0997-y	2020-03-07
Netherlands/Limburg_2/2020	ncov	EPI_ISL_414424	?	2020-03-03	Europe	Netherlands	Limburg		Europe	Netherlands	Limburg	genome	29786.0	Human	?	?	20B	B.1.1	GR	Dutch COVID-19 response team	Erasmus Medical Center	David Nieuwenhuijse et al	https://www.gisaid.org	Rapid SARS-CoV-2 whole genome sequencing for informed public health decision making in the Netherlands	https://dx.doi.org/10.1038/s41591-020-0997-y	2020-03-12
Netherlands/NA_26/2020	ncov	EPI_ISL_415483	?	2020-03-09	Europe	Netherlands	Netherlands		Europe	Netherlands	Netherlands	genome	29786.0	Human	?	?	20B	B.1.1	GR	Dutch COVID-19 response team	Erasmus Medical Center	David Nieuwenhuijse et al	https://www.gisaid.org	Rapid SARS-CoV-2 whole genome sequencing for informed public health decision making in the Netherlands	https://dx.doi.org/10.1038/s41591-020-0997-y	2020-03-17
Netherlands/NA_27/2020	ncov	EPI_ISL_415484	?	2020-03-13	Europe	Netherlands	Netherlands		Europe	Netherlands	Netherlands	genome	29786.0	Human	?	?	19A	B.2	V	Dutch COVID-19 response team	Erasmus Medical Center	David Nieuwenhuijse et al	https://www.gisaid.org	Rapid SARS-CoV-2 whole genome sequencing for informed public health decision making in the Netherlands	https://dx.doi.org/10.1038/s41591-020-0997-y	2020-03-17
Netherlands/NA_4/2020	ncov	EPI_ISL_415493	?	2020	Europe	Netherlands	Netherlands		Europe	Netherlands	Netherlands	genome	29783.0	Human	?	?	19A	B.11	L	Dutch COVID-19 response team	Erasmus Medical Center	David Nieuwenhuijse et al	https://www.gisaid.org	Rapid SARS-CoV-2 whole genome sequencing for informed public health decision making in the Netherlands	https://dx.doi.org/10.1038/s41591-020-0997-y	2020-03-17
Netherlands/NoordBrabant_12/2020	ncov	EPI_ISL_414452	?	2020-03-06	Europe	Netherlands	North Brabant		Europe	Netherlands	North Brabant	genome	29783.0	Human	?	?	19A	B.11	L	Dutch COVID-19 response team	Erasmus Medical Center	David Nieuwenhuijse et al	https://www.gisaid.org	Rapid SARS-CoV-2 whole genome sequencing for informed public health decision making in the Netherlands	https://dx.doi.org/10.1038/s41591-020-0997-y	2020-03-12
Netherlands/NoordBrabant_33/2020	ncov	EPI_ISL_414542	?	2020-03	Europe	Netherlands	North Brabant		Europe	Netherlands	North Brabant	genome	29772.0	Human	?	?	19A	B.11	L	Dutch COVID-19 response team	Erasmus Medical Center	David Nieuwenhuijse et al	https://www.gisaid.org	Rapid SARS-CoV-2 whole genome sequencing for informed public health decision making in the Netherlands	https://dx.doi.org/10.1038/s41591-020-0997-y	2020-03-13
Netherlands/NoordBrabant_41/2020	ncov	EPI_ISL_415499	?	2020	Europe	Netherlands	North Brabant		Europe	Netherlands	North Brabant	genome	29786.0	Human	?	?	20A	B.1.22	G	Dutch COVID-19 response team	Erasmus Medical Center	David Nieuwenhuijse et al	https://www.gisaid.org	Rapid SARS-CoV-2 whole genome sequencing for informed public health decision making in the Netherlands	https://dx.doi.org/10.1038/s41591-020-0997-y	2020-03-17
Netherlands/NoordBrabant_52/2020	ncov	EPI_ISL_415508	?	2020-03-09	Europe	Netherlands	North Brabant		Europe	Netherlands	North Brabant	genome	29780.0	Human	?	?	19A	B.11	L	Dutch COVID-19 response team	Erasmus Medical Center	David Nieuwenhuijse et al	https://www.gisaid.org	Rapid SARS-CoV-2 whole genome sequencing for informed public health decision making in the Netherlands	https://dx.doi.org/10.1038/s41591-020-0997-y	2020-03-17
Netherlands/NoordBrabant_63/2020	ncov	EPI_ISL_415519	?	2020	Europe	Netherlands	North Brabant		Europe	Netherlands	North Brabant	genome	29783.0	Human	?	?	19A	B.11	L	Dutch COVID-19 response team	Erasmus Medical Center	David Nieuwenhuijse et al	https://www.gisaid.org	Rapid SARS-CoV-2 whole genome sequencing for informed public health decision making in the Netherlands	https://dx.doi.org/10.1038/s41591-020-0997-y	2020-03-17
Netherlands/NoordBrabant_66/2020	ncov	EPI_ISL_415522	?	2020	Europe	Netherlands	North Brabant		Europe	Netherlands	North Brabant	genome	29783.0	Human	?	?	19A	B.11	L	Dutch COVID-19 response team	Erasmus Medical Center	David Nieuwenhuijse et al	https://www.gisaid.org	Rapid SARS-CoV-2 whole genome sequencing for informed public health decision making in the Netherlands	https://dx.doi.org/10.1038/s41591-020-0997-y	2020-03-17
Netherlands/NoordBrabant_67/2020	ncov	EPI_ISL_415523	?	2020	Europe	Netherlands	North Brabant		Europe	Netherlands	North Brabant	genome	29786.0	Human	?	?	20B	B.1.1	GR	Dutch COVID-19 response team	Erasmus Medical Center	David Nieuwenhuijse et al	https://www.gisaid.org	Rapid SARS-CoV-2 whole genome sequencing for informed public health decision making in the Netherlands	https://dx.doi.org/10.1038/s41591-020-0997-y	2020-03-17
Netherlands/Zeewolde_1365080/2020	ncov	EPI_ISL_413591	?	2020-03-02	Europe	Netherlands	Flevoland	Zeewolde	Europe	Netherlands	Flevoland	genome	29786.0	Human	?	?	20A	B.1	G	MHC Flevoland	Erasmus Medical Center	David Nieuwenhuijse et al	https://www.gisaid.org	Rapid SARS-CoV-2 whole genome sequencing for informed public health decision making in the Netherlands	https://dx.doi.org/10.1038/s41591-020-0997-y	2020-03-07
Netherlands/ZuidHolland_9/2020	ncov	EPI_ISL_414445	?	2020-03-03	Europe	Netherlands	South Holland		Europe	Netherlands	South Holland	genome	29786.0	Human	?	?	20A	B.1	G	Dutch COVID-19 response team	Erasmus Medical Center	David Nieuwenhuijse et al	https://www.gisaid.org	Rapid SARS-CoV-2 whole genome sequencing for informed public health decision making in the Netherlands	https://dx.doi.org/10.1038/s41591-020-0997-y	2020-03-12
Norway/1538/2020	ncov	EPI_ISL_417486	?	2020-03-01	Europe	Norway	Oslo		Europe	Italy	Italy	genome	29866.0	Human	?	?	19A	B.2	V	Hospital of Southern Norway - Kristiansand, Department of Medical Microbiology	Norwegian Institute of Public Health, Department of Virology	Kathrine Stene-Johansen et al	https://www.gisaid.org	?	?	2020-03-26
Portugal/PT0006a/2020	ncov	EPI_ISL_417990	?	2020-03-06	Europe	Portugal	Portugal		Europe	Portugal	Portugal	genome	29763.0	Human	51	Male	20A	B.1.74	G	CHULC - H Curry Cabral	Instituto Nacional de Saude (INSA)	Guiomar et al et al	https://www.gisaid.org	?	?	2020-03-28
Portugal/PT0006b/2020	ncov	EPI_ISL_417991	?	2020-03-08	Europe	Portugal	Portugal		Europe	Portugal	Portugal	genome	29763.0	Human	51	Male	20A	B.1.74	G	CHULC - H Curry Cabral	Instituto Nacional de Saude (INSA)	Guiomar et al et al	https://www.gisaid.org	?	?	2020-03-28
Portugal/PT0008/2020	ncov	EPI_ISL_417993	?	2020-03-08	Europe	Portugal	Portugal		Europe	Portugal	Portugal	genome	29763.0	Human	14	Male	20B	B.1.1	GR	CHULC - H D Estefania	Instituto Nacional de Saude (INSA)	Guiomar et al et al	https://www.gisaid.org	?	?	2020-03-28
Portugal/PT0011/2020	ncov	EPI_ISL_417996	?	2020-03-08	Europe	Portugal	Portugal		Europe	Portugal	Portugal	genome	29763.0	Human	44	Female	20A	B.1.74	G	CHULC - H Curry Cabral	Instituto Nacional de Saude (INSA)	Guiomar et al et al	https://www.gisaid.org	?	?	2020-03-28
Portugal/PT0012/2020	ncov	EPI_ISL_417997	?	2020-03-07	Europe	Portugal	Portugal		Europe	Portugal	Portugal	genome	29763.0	Human	?	Female	20A	B.1	G	Centro Hospital do Porto, E.P.E. - H. Geral de Santo Antonio	Instituto Nacional de Saude (INSA)	Guiomar et al et al	https://www.gisaid.org	?	?	2020-03-28
Portugal/PT0017/2020	ncov	EPI_ISL_418002	?	2020-03-11	Europe	Portugal	Portugal		Europe	Portugal	Portugal	genome	29763.0	Human	?	Male	20B	B.1.1	GR	CHU Coimbra	Instituto Nacional de Saude (INSA)	Guiomar et al et al	https://www.gisaid.org	?	?	2020-03-28
Portugal/PT0030/2020	ncov	EPI_ISL_418015	?	2020-03-09	Europe	Portugal	Portugal		Europe	Portugal	Portugal	genome	29763.0	Human	13	Male	20B	B.1.1	GR	CHULC - H Curry Cabral	Instituto Nacional de Saude (INSA)	Guiomar et al et al	https://www.gisaid.org	?	?	2020-03-28
Portugal/PT0033/2020	ncov	EPI_ISL_418018	?	2020-03-16	Europe	Portugal	Portugal		Europe	Portugal	Portugal	genome	29763.0	Human	29	Female	20B	B.1.1	GR	H Garcia de Orta	Instituto Nacional de Saude (INSA)	Guiomar et al et al	https://www.gisaid.org	?	?	2020-03-28
Portugal/PT0035/2020	ncov	EPI_ISL_418020	?	2020-03-16	Europe	Portugal	Portugal		Europe	Portugal	Portugal	genome	29763.0	Human	39	Male	19A	B.2.1	V	H Braga	Instituto Nacional de Saude (INSA)	Guiomar et al et al	https://www.gisaid.org	?	?	2020-03-28
SaudiArabia/SCDC-3321/2020	ncov	EPI_ISL_416521	?	2020-03-10	Asia	Saudi Arabia	Saudi Arabia		Asia	Saudi Arabia	Saudi Arabia	genome	29899.0	Human	70	Female	20A	B.1	GH	Public Health Laboratory	Public Health Laboratory, Saudi CDC	Albarrag et al	https://www.gisaid.org	?	?	2020-03-22
Scotland/CVR10/2020	ncov	EPI_ISL_415631	?	2020-03-10	Europe	United Kingdom	Scotland		Europe	United Kingdom	Scotland	genome	29782.0	Human	?	Unknown	19A	B.2	V	West of Scotland Specialist Virology Centre, NHSGGC	MRC-University of Glasgow Centre for Virus Research	Kathy Smollett et al	https://www.gisaid.org	Genomic epidemiology of SARS-CoV-2 spread in Scotland highlights the role of European travel in COVID-19 emergence	https://dx.doi.org/10.1101/2020.06.08.20124834	2020-03-18
Shandong/LY006-2/2020	ncov	EPI_ISL_414939	?	2020-01-25	Asia	China	Shandong		Asia	China	Shandong	genome	29338.0	Human	28	Male	19B	A	S	Shandong Provincial Center for Disease Control and Prevention	Beijing Institute of Microbiology and Epidemiology	Xiao-Lin Jiang et al	https://www.gisaid.org	Transmission Potential of Asymptomatic and Paucisymptomatic Severe Acute Respiratory Syndrome Coronavirus 2 Infections: A 3-Family Cluster Study in China	https://dx.doi.org/10.1093/infdis/jiaa206	2020-03-16
Shanghai/SH0002/2020	ncov	EPI_ISL_416316	?	2020-01-25	Asia	China	Shanghai		Asia	China	Shanghai	genome	29836.0	Human	39	Male	19B	A	S	Shanghai Public Health Clinical Center, Shanghai Medical College, Fudan University	National Research Center for Translational Medicine (Shanghai), Ruijin Hospital affiliated to Shanghai Jiao Tong University School of Medicine & Shanghai Public Health Clinical Center	Shengyue Wang et al	https://www.gisaid.org	?	?	2020-03-20
Shanghai/SH0032/2020	ncov	EPI_ISL_416341	?	2020-02-01	Asia	China	Shanghai		Asia	China	Shanghai	genome	29835.0	Human	54	Female	19B	A	S	Shanghai Public Health Clinical Center, Shanghai Medical College, Fudan University	National Research Center for Translational Medicine (Shanghai), Ruijin Hospital affiliated to Shanghai Jiao Tong University School of Medicine & Shanghai Public Health Clinical Center	Shengyue Wang et al	https://www.gisaid.org	?	?	2020-03-20
Shanghai/SH0039/2020	ncov	EPI_ISL_416348	?	2020-02-06	Asia	China	Shanghai		Asia	China	Shanghai	genome	29831.0	Human	54	Male	19A	B	L	Shanghai Public Health Clinical Center, Shanghai Medical College, Fudan University	National Research Center for Translational Medicine (Shanghai), Ruijin Hospital affiliated to Shanghai Jiao Tong University School of Medicine & Shanghai Public Health Clinical Center	Shengyue Wang et al	https://www.gisaid.org	?	?	2020-03-20
Shanghai/SH0041/2020	ncov	EPI_ISL_416350	?	2020-01-29	Asia	China	Shanghai		Asia	China	Shanghai	genome	29835.0	Human	53	Female	19B	A	S	Shanghai Public Health Clinical Center, Shanghai Medical College, Fudan University	National Research Center for Translational Medicine (Shanghai), Ruijin Hospital affiliated to Shanghai Jiao Tong University School of Medicine & Shanghai Public Health Clinical Center	Shengyue Wang et al	https://www.gisaid.org	?	?	2020-03-20
Shanghai/SH0056/2020	ncov	EPI_ISL_416364	?	2020-02-08	Asia	China	Shanghai		Asia	China	Shanghai	genome	29833.0	Human	59	Male	19A	B.2.1	O	Shanghai Public Health Clinical Center, Shanghai Medical College, Fudan University	National Research Center for Translational Medicine (Shanghai), Ruijin Hospital affiliated to Shanghai Jiao Tong University School of Medicine & Shanghai Public Health Clinical Center	Shengyue Wang et al	https://www.gisaid.org	?	?	2020-03-20
Shanghai/SH0058/2020	ncov	EPI_ISL_416365	?	2020-01-30	Asia	China	Shanghai		Asia	China	Shanghai	genome	29836.0	Human	31	Male	19A	B	L	Shanghai Public Health Clinical Center, Shanghai Medical College, Fudan University	National Research Center for Translational Medicine (Shanghai), Ruijin Hospital affiliated to Shanghai Jiao Tong University School of Medicine & Shanghai Public Health Clinical Center	Shengyue Wang et al	https://www.gisaid.org	?	?	2020-03-20
Shanghai/SH0060/2020	ncov	EPI_ISL_416367	?	2020-02-01	Asia	China	Shanghai		Asia	China	Shanghai	genome	29812.0	Human	41	Female	19A	B	L	Shanghai Public Health Clinical Center, Shanghai Medical College, Fudan University	National Research Center for Translational Medicine (Shanghai), Ruijin Hospital affiliated to Shanghai Jiao Tong University School of Medicine & Shanghai Public Health Clinical Center	Shengyue Wang et al	https://www.gisaid.org	?	?	2020-03-20
Shanghai/SH0070/2020	ncov	EPI_ISL_416373	?	2020-02-07	Asia	China	Shanghai		Asia	China	Shanghai	genome	29835.0	Human	64	Female	19A	B.4	O	Shanghai Public Health Clinical Center, Shanghai Medical College, Fudan University	National Research Center for Translational Medicine (Shanghai), Ruijin Hospital affiliated to Shanghai Jiao Tong University School of Medicine & Shanghai Public Health Clinical Center	Shengyue Wang et al	https://www.gisaid.org	?	?	2020-03-20
Shanghai/SH0073/2020	ncov	EPI_ISL_416376	?	2020-02-05	Asia	China	Shanghai		Asia	China	Shanghai	genome	29835.0	Human	71	Female	19A	B	L	Shanghai Public Health Clinical Center, Shanghai Medical College, Fudan University	National Research Center for Translational Medicine (Shanghai), Ruijin Hospital affiliated to Shanghai Jiao Tong University School of Medicine & Shanghai Public Health Clinical Center	Shengyue Wang et al	https://www.gisaid.org	?	?	2020-03-20
Shanghai/SH0074/2020	ncov	EPI_ISL_416377	?	2020-02-07	Asia	China	Shanghai		Asia	China	Shanghai	genome	29836.0	Human	25	Male	19B	A	S	Shanghai Public Health Clinical Center, Shanghai Medical College, Fudan University	National Research Center for Translational Medicine (Shanghai), Ruijin Hospital affiliated to Shanghai Jiao Tong University School of Medicine & Shanghai Public Health Clinical Center	Shengyue Wang et al	https://www.gisaid.org	?	?	2020-03-20
Shanghai/SH0077/2020	ncov	EPI_ISL_416380	?	2020-02-09	Asia	China	Shanghai		Asia	China	Shanghai	genome	29836.0	Human	58	Female	19A	B	L	Shanghai Public Health Clinical Center, Shanghai Medical College, Fudan University	National Research Center for Translational Medicine (Shanghai), Ruijin Hospital affiliated to Shanghai Jiao Tong University School of Medicine & Shanghai Public Health Clinical Center	Shengyue Wang et al	https://www.gisaid.org	?	?	2020-03-20
Shanghai/SH0079/2020	ncov	EPI_ISL_416381	?	2020-02-01	Asia	China	Shanghai		Asia	China	Shanghai	genome	29836.0	Human	36	Female	19B	A	S	Shanghai Public Health Clinical Center, Shanghai Medical College, Fudan University	National Research Center for Translational Medicine (Shanghai), Ruijin Hospital affiliated to Shanghai Jiao Tong University School of Medicine & Shanghai Public Health Clinical Center	Shengyue Wang et al	https://www.gisaid.org	?	?	2020-03-20
Shanghai/SH0083/2020	ncov	EPI_ISL_416384	?	2020-02-04	Asia	China	Shanghai		Asia	China	Shanghai	genome	29835.0	Human	64	Female	19A	B	L	Shanghai Public Health Clinical Center, Shanghai Medical College, Fudan University	National Research Center for Translational Medicine (Shanghai), Ruijin Hospital affiliated to Shanghai Jiao Tong University School of Medicine & Shanghai Public Health Clinical Center	Shengyue Wang et al	https://www.gisaid.org	?	?	2020-03-20
Shanghai/SH0094/2020	ncov	EPI_ISL_416390	?	2020-01-31	Asia	China	Shanghai		Asia	China	Shanghai	genome	29812.0	Human	63	Male	19A	B	L	Shanghai Public Health Clinical Center, Shanghai Medical College, Fudan University	National Research Center for Translational Medicine (Shanghai), Ruijin Hospital affiliated to Shanghai Jiao Tong University School of Medicine & Shanghai Public Health Clinical Center	Shengyue Wang et al	https://www.gisaid.org	?	?	2020-03-20
Shanghai/SH0114/2020	ncov	EPI_ISL_416401	?	2020-02-02	Asia	China	Shanghai		Asia	China	Shanghai	genome	29836.0	Human	65	Female	19A	B	L	Shanghai Public Health Clinical Center, Shanghai Medical College, Fudan University	National Research Center for Translational Medicine (Shanghai), Ruijin Hospital affiliated to Shanghai Jiao Tong University School of Medicine & Shanghai Public Health Clinical Center	Shengyue Wang et al	https://www.gisaid.org	?	?	2020-03-20
Shanghai/SH0115/2020	ncov	EPI_ISL_416402	?	2020-02-11	Asia	China	Shanghai		Asia	China	Shanghai	genome	29836.0	Human	61	Female	19B	A	S	Shanghai Public Health Clinical Center, Shanghai Medical College, Fudan University	National Research Center for Translational Medicine (Shanghai), Ruijin Hospital affiliated to Shanghai Jiao Tong University School of Medicine & Shanghai Public Health Clinical Center	Shengyue Wang et al	https://www.gisaid.org	?	?	2020-03-20
Shanghai/SH0121/2020	ncov	EPI_ISL_416405	?	2020-02-02	Asia	China	Shanghai		Asia	China	Shanghai	genome	29836.0	Human	64	Male	19A	B	L	Shanghai Public Health Clinical Center, Shanghai Medical College, Fudan University	National Research Center for Translational Medicine (Shanghai), Ruijin Hospital affiliated to Shanghai Jiao Tong University School of Medicine & Shanghai Public Health Clinical Center	Shengyue Wang et al	https://www.gisaid.org	?	?	2020-03-20
Shenzhen/HKU-SZ-002/2020	ncov	EPI_ISL_406030	MN938384.1	2020-01-10	Asia	China	Guangdong	Shenzhen	Asia	China	Guangdong	genome	29838.0	Human	66	Male	19B	A	S	The University of Hong Kong - Shenzhen Hospital	Li Ka Shing Faculty of Medicine, The University of Hong Kong	Chan et al	https://www.gisaid.org	?	?	2020-01-24
Shenzhen/HKU-SZ-005/2020	ncov	EPI_ISL_405839	MN975262.1	2020-01-11	Asia	China	Guangdong	Shenzhen	Asia	China	Guangdong	genome	29891.0	Human	10	Male	19B	A	S	The University of Hong Kong - Shenzhen Hospital	Li Ka Shing Faculty of Medicine, The University of Hong Kong	Chan et al	https://www.gisaid.org	?	?	2020-01-24
Shenzhen/SZTH-002/2020	ncov	EPI_ISL_406593	?	2020-01-13	Asia	China	Guangdong	Shenzhen	Asia	China	Guangdong	genome	29891.0	Human	66	Male	19B	A	S	Shenzhen Key Laboratory of Pathogen and Immunity, National Clinical Research Center for Infectious Disease, Shenzhen Third People's Hospital	Shenzhen Key Laboratory of Pathogen and Immunity, National Clinical Research Center for Infectious Disease, Shenzhen Third People's Hospital	Yang Yang et al	https://www.gisaid.org	?	?	2020-01-29
Singapore/10/2020	ncov	EPI_ISL_410716	?	2020-02-04	Asia	Singapore	Singapore	Singapore	Asia	Singapore	Singapore	genome	29889.0	Human	0	Male	19A	B.2.1	O	National Public Health Laboratory, National Centre for Infectious Diseases	National Centre for Infectious Diseases, National Centre for Infectious Diseases	Octavia S et al	https://www.gisaid.org	?	?	2020-02-18
Singapore/16/2020	ncov	EPI_ISL_418997	?	2020-02-06	Asia	Singapore	Singapore	Singapore	Asia	Singapore	Singapore	genome	29475.0	Human	39	Female	19A	A.1	S	National Public Health Laboratory, National Centre for Infectious Diseases	National Public Health Laboratory, National Centre for Infectious Diseases	Mak TM et al	https://www.gisaid.org	?	?	2020-04-01
Singapore/17/2020	ncov	EPI_ISL_418992	?	2020-02-10	Asia	Singapore	Singapore	Singapore	Asia	Singapore	Singapore	genome	29889.0	Human	71	Male	19A	B.2.10	O	National Public Health Laboratory, National Centre for Infectious Diseases	National Public Health Laboratory, National Centre for Infectious Diseases	Mak TM et al	https://www.gisaid.org	?	?	2020-04-01
Singapore/5/2020	ncov	EPI_ISL_410536	?	2020-02-06	Asia	Singapore	Singapore	Singapore	Asia	Singapore	Singapore	genome	29843.0	Human	44	Female	19A	B.2.1	O	Singapore General Hospital, Molecular Laboratory, Division of Pathology	Programme in Emerging Infectious Diseases, Duke-NUS Medical School	Danielle E Anderson et al	https://www.gisaid.org	Discovery of a 382-nt deletion during the early evolution of SARS-CoV-2	https://dx.doi.org/doi/10.1101/2020.03.11.987222	2020-02-17
Singapore/6/2020	ncov	EPI_ISL_410537	?	2020-02-09	Asia	Singapore	Singapore	Singapore	Asia	Singapore	Singapore	genome	29829.0	Human	64	Male	19A	B	L	Singapore General Hospital, Molecular Laboratory, Division of Pathology	Programme in Emerging Infectious Diseases, Duke-NUS Medical School	Danielle E Anderson et al	https://www.gisaid.org	Discovery of a 382-nt deletion during the early evolution of SARS-CoV-2	https://dx.doi.org/doi/10.1101/2020.03.11.987222	2020-02-17
Slovakia/SK-BMC5/2020	ncov	EPI_ISL_417879	?	2020-03-06	Europe	Slovakia	Kosice		Europe	France	Ile de France	genome	29900.0	Human	26	Male	20A	B.1	GH	Institute of Virology, Biomedical Research Center of the Slovak Academy of Sciences, Bratislava; Public Health Authority of the Slovak Republic, Bratislava	Institute of Virology, Biomedical Research Center of the Slovak Academy of Sciences, Bratislava; Comenius University Science Park, Bratislava	Monika Slávikova et al	https://www.gisaid.org	?	?	2020-03-27
Slovakia/SK-BMC6/2020	ncov	EPI_ISL_417880	?	2020-03-08	Europe	Slovakia	Martin		Europe	Slovakia	Martin	genome	29896.0	Human	34	Female	19A	B.11	L	Institute of Virology, Biomedical Research Center of the Slovak Academy of Sciences, Bratislava; Public Health Authority of the Slovak Republic, Bratislava	Institute of Virology, Biomedical Research Center of the Slovak Academy of Sciences, Bratislava; Comenius University Science Park, Bratislava	Monika Slávikova et al	https://www.gisaid.org	?	?	2020-03-27
SouthKorea/KCDC06/2020	ncov	EPI_ISL_412870	?	2020-01-30	Asia	South Korea	Seoul	Seoul	Asia	South Korea	Seoul	genome	29789.0	Human	55	Male	19B	A	S	Division of Viral Diseases, Center for Laboratory Control of Infectious Diseases, Korea Centers for Diseases Control and Prevention	Division of Viral Diseases, Center for Laboratory Control of Infectious Diseases, Korea Centers for Diseases Control and Prevention	Jeong-Min Kim et al	https://www.gisaid.org	?	?	2020-02-28
SouthKorea/KCDC12/2020	ncov	EPI_ISL_412872	?	2020-02-01	Asia	South Korea	Gyeonggi Province	Gyeonggi	Asia	South Korea	Gyeonggi Province	genome	29789.0	Human	48	Male	19A	B	L	Division of Viral Diseases, Center for Laboratory Control of Infectious Diseases, Korea Centers for Diseases Control and Prevention	Division of Viral Diseases, Center for Laboratory Control of Infectious Diseases, Korea Centers for Diseases Control and Prevention	Jeong-Min Kim et al	https://www.gisaid.org	?	?	2020-02-28
SouthKorea/KCDC24/2020	ncov	EPI_ISL_412873	?	2020-02-06	Asia	South Korea	Chungcheongnam	Chungcheongnam	Asia	South Korea	Chungcheongnam	genome	29789.0	Human	24	Male	19B	A	S	Division of Viral Diseases, Center for Laboratory Control of Infectious Diseases, Korea Centers for Diseases Control and Prevention	Division of Viral Diseases, Center for Laboratory Control of Infectious Diseases, Korea Centers for Diseases Control and Prevention	Jeong-Min Kim et al	https://www.gisaid.org	?	?	2020-02-28
SouthKorea/KUMC01/2020	ncov	EPI_ISL_413017	?	2020-02-06	Asia	South Korea	South Korea		Asia	South Korea	South Korea	genome	29882.0	Human	?	?	19A	B.2	O	Department of Microbiology, Institute for Viral Diseases, College of Medicine, Korea University	Department of Microbiology, Institute for Viral Diseases, College of Medicine, Korea University	Changmin Kang et al	https://www.gisaid.org	?	?	2020-03-03
SouthKorea/KUMC02/2020	ncov	EPI_ISL_413018	?	2020-02-06	Asia	South Korea	South Korea		Asia	South Korea	South Korea	genome	29858.0	Human	?	?	19A	B.2	O	Department of Microbiology, Institute for Viral Diseases, College of Medicine, Korea University	Department of Microbiology, Institute for Viral Diseases, College of Medicine, Korea University	Changmin Kang et al	https://www.gisaid.org	?	?	2020-03-03
Spain/AN-ISCIII-201617/2020	ncov	EPI_ISL_419230	?	2020-03-05	Europe	Spain	Andalusia		Europe	Spain	Andalusia	genome	29836.0	Human	?	Female	19B	A.5	S	Hospital Universitario Virgen de las Nieves	Instituto de Salud Carlos III	Iglesias-Caballero et al	https://www.gisaid.org	?	?	2020-04-01
Spain/CL-ISCIII-201372/2020	ncov	EPI_ISL_418249	?	2020-03-03	Europe	Spain	Castilla y Leon		Europe	Spain	Castilla y Leon	genome	29781.0	Human	25	Female	19B	A.2	S	COMPLEJO ASISTENCIAL UNIVERSITARIO DE BURGOS	Instituto de Salud Carlos III	Iglesias-Caballero et al	https://www.gisaid.org	Phylodynamics of SARS-CoV-2 transmission in Spain	https://dx.doi.org/10.1101/2020.04.20.050039	2020-03-29
Spain/CT-HUVH-VH1133/2020	ncov	EPI_ISL_418860	?	2020-03-15	Europe	Spain	Catalunya	Barcelona	Europe	Spain	Catalunya	genome	29890.0	Human	74	Male	20A	B.1	G	Hospital Universitari Vall d'Hebron (HUVH) - Vall d'Hebron Research Institute (VHIR)	Hospital Universitari Vall d'Hebron (HUVH) - Vall d'Hebron Research Institute (VHIR)	Cristina Andrés et al	https://www.gisaid.org	?	?	2020-03-31
Spain/CT-HUVH-VH2683/2020	ncov	EPI_ISL_418861	?	2020-03-24	Europe	Spain	Catalunya	Barcelona	Europe	Spain	Catalunya	genome	29893.0	Human	42	Female	20B	B.1.1	GR	Hospital Universitari Vall d'Hebron (HUVH) - Vall d'Hebron Research Institute (VHIR)	Hospital Universitari Vall d'Hebron (HUVH) - Vall d'Hebron Research Institute (VHIR)	Cristina Andrés et al	https://www.gisaid.org	?	?	2020-03-31
Spain/CT-ISCIII-201397/2020	ncov	EPI_ISL_419707	?	2020	Europe	Spain	Catalunya		Europe	Spain	Catalunya	genome	29781.0	Human	?	Female	20A	B.1	G	HOSPITAL CLINIC	Instituto de Salud Carlos III	Iglesias-Caballero et al	https://www.gisaid.org	?	?	2020-04-03
Spain/MD-HLP-H5-34/2020	ncov	EPI_ISL_417956	?	2020-03-11	Europe	Spain	Madrid		Europe	Spain	Madrid	genome	29784.0	Human	79	Male	20A	B.1	G	Hospital Universitario 12 de Octubre	Hospital Universitario La Paz	Elias Dahdouh et al	https://www.gisaid.org	Phylodynamics of SARS-CoV-2 transmission in Spain	https://dx.doi.org/10.1101/2020.04.20.050039	2020-03-27
Spain/MD-HLP-R2-15/2020	ncov	EPI_ISL_417979	?	2020-03-03	Europe	Spain	Madrid		Europe	Spain	Madrid	genome	29819.0	Human	47	Male	19B	A	S	Hospital Universitario Ramón y Cajal	Hospital Universitario La Paz	Elias Dahdouh et al	https://www.gisaid.org	Phylodynamics of SARS-CoV-2 transmission in Spain	https://dx.doi.org/10.1101/2020.04.20.050039	2020-03-27
Spain/MD-ISCIII-201442/2020	ncov	EPI_ISL_417010	?	2020-03-04	Europe	Spain	Madrid		Europe	Spain	Madrid	genome	29781.0	Human	58	Female	20A	B.1	G	FUNDACION JIMENEZ DIAZ	Instituto de Salud Carlos III	Iglesias-Caballero et al	https://www.gisaid.org	Phylodynamics of SARS-CoV-2 transmission in Spain	https://dx.doi.org/10.1101/2020.04.20.050039	2020-03-23
Spain/MD-ISCIII-201738/2020	ncov	EPI_ISL_419237	?	2020-03-07	Europe	Spain	Madrid		Europe	Spain	Madrid	genome	29836.0	Human	95	Male	19A	B.2.1	V	Fundacion Jimenez Diaz	Instituto de Salud Carlos III	Iglesias-Caballero et al	https://www.gisaid.org	?	?	2020-04-01
Spain/VC-FISABIO-11/2020	ncov	EPI_ISL_419675	MT292572.1	2020-03-20	Europe	Spain	Comunitat Valenciana	Valencia	Europe	Spain	Comunitat Valenciana	genome	29782.0	Human	79	Female	19A	B.2	V	Servicio de Microbiología. Consorcio Hospital General Universitario de Valencia	Sequencing and Bioinformatics Service and Molecular Epidemiology Research Group. FISABIO-Public Health	Maria Alma Bracho et al	https://www.gisaid.org	?	?	2020-04-03
Spain/VC-FISABIO-12/2020	ncov	EPI_ISL_419676	MT292571.1	2020-03-09	Europe	Spain	Comunitat Valenciana	Valencia	Europe	Spain	Comunitat Valenciana	genome	29782.0	Human	86	Female	19B	A.2	S	Servicio de Microbiología. Consorcio Hospital General Universitario de Valencia	Sequencing and Bioinformatics Service and Molecular Epidemiology Research Group. FISABIO-Public Health	Maria Dolores Ocete et al	https://www.gisaid.org	?	?	2020-04-03
Spain/VC-FISABIO-18/2020	ncov	EPI_ISL_419682	MT292576.1	2020-03-10	Europe	Spain	Comunitat Valenciana	Valencia	Europe	Spain	Comunitat Valenciana	genome	29782.0	Human	92	Male	19B	A.2	S	Servicio de Microbiología. Consorcio Hospital General Universitario de Valencia	Sequencing and Bioinformatics Service and Molecular Epidemiology Research Group. FISABIO-Public Health	Giuseppe D'Auria et al	https://www.gisaid.org	?	?	2020-04-03
Spain/VC-FISABIO-19/2020	ncov	EPI_ISL_419683	MT292577.1	2020-03-08	Europe	Spain	Comunitat Valenciana	Valencia	Europe	Spain	Comunitat Valenciana	genome	29782.0	Human	43	Male	19B	A.2	S	Servicio de Microbiología. Consorcio Hospital General Universitario de Valencia	Sequencing and Bioinformatics Service and Molecular Epidemiology Research Group. FISABIO-Public Health	Griselda De Marco et al	https://www.gisaid.org	?	?	2020-04-03
Switzerland/BL-UHB-42175213/2020	ncov	EPI_ISL_418279	?	2020-03-03	Europe	Switzerland	Basel-Stadt		Europe	Switzerland	Basel-Stadt	genome	29782.0	Human	55	Male	20B	B.1.1	GR	University Hospital Basel, Clinical Virology	University Hospital Basel, Clinical Bacteriology	Hirsch et al	https://www.gisaid.org	?	?	2020-03-30
Switzerland/BL-UHB-42176229/2020	ncov	EPI_ISL_418282	?	2020-03-04	Europe	Switzerland	Basel-Stadt		Europe	Switzerland	Basel-Stadt	genome	29782.0	Human	76	Male	20A	B.1	G	University Hospital Basel, Clinical Virology	University Hospital Basel, Clinical Bacteriology	Hirsch et al	https://www.gisaid.org	?	?	2020-03-30
Switzerland/BL-UHB-42177430/2020	ncov	EPI_ISL_418434	?	2020-03-05	Europe	Switzerland	Basel-Stadt		Europe	Switzerland	Basel-Stadt	genome	29782.0	Human	31	Female	20A	B.1	G	University Hospital Basel, Clinical Virology	University Hospital Basel, Clinical Bacteriology	Hirsch et al	https://www.gisaid.org	?	?	2020-03-30
Switzerland/BL-UHB-42202622/2020	ncov	EPI_ISL_418438	?	2020-03-22	Europe	Switzerland	Basel-Stadt		Europe	Switzerland	Basel-Stadt	genome	29782.0	Human	32	Female	20B	B.1.1	GR	University Hospital Basel, Clinical Virology	University Hospital Basel, Clinical Bacteriology	Hirsch et al	https://www.gisaid.org	?	?	2020-03-30
Switzerland/GE-HUG-1402/2020	ncov	EPI_ISL_415700	?	2020-02-28	Europe	Switzerland	Geneva		Europe	Switzerland	Geneva	genome	29853.0	Human	29	?	20B	B.1.1	GR	University Hospitals of Geneva Laboratory of Virology	University Hospitals of Geneva Laboratory of Virology	Laubscher F. et al	https://www.gisaid.org	?	?	2020-03-19
Switzerland/GR-HUG-3043/2020	ncov	EPI_ISL_415699	?	2020-02-27	Europe	Switzerland	Graubünden		Europe	Switzerland	Graubünden	genome	29894.0	Human	36	?	20B	B.1.1	GR	University Hospitals of Geneva Laboratory of Virology	University Hospitals of Geneva Laboratory of Virology	Laubscher F. et al	https://www.gisaid.org	?	?	2020-03-19
Switzerland/TI-HUG-2045/2020	ncov	EPI_ISL_415703	?	2020-03-01	Europe	Switzerland	Ticino		Europe	Switzerland	Ticino	genome	29896.0	Human	81	?	20B	B.1.1	GR	University Hospitals of Geneva Laboratory of Virology	University Hospitals of Geneva Laboratory of Virology	Laubscher F. et al	https://www.gisaid.org	?	?	2020-03-19
Taiwan/CGMH-CGU-08/2020	ncov	EPI_ISL_417521	MT374104.1	2020-03-10	Asia	Taiwan	Taiwan	Taoyuan	Asia	Taiwan	Taiwan	genome	29903.0	Human	?	Female	19A	B.4	O	Laboratory Medicine	Department of Laboratory Medicine, Lin-Kou Chang Gung Memorial Hospital, Taoyuan, Taiwan	Kuo-Chien Tsao et al	https://www.gisaid.org	SARS-CoV-2 genomic surveillance in Taiwan revealed novel ORF8-deletion mutant and clade possibly associated with infections in Middle East	https://dx.doi.org/10.1080/22221751.2020.1782271	2020-03-27
Taiwan/CGMH-CGU-10/2020	ncov	EPI_ISL_417523	MT374106.1	2020-03-13	Asia	Taiwan	Taiwan	Taoyuan	Asia	Taiwan	Taiwan	genome	29899.0	Human	?	Male	19A	B.4	O	Laboratory Medicine	Department of Laboratory Medicine, Lin-Kou Chang Gung Memorial Hospital, Taoyuan, Taiwan	Kuo-Chien Tsao et al	https://www.gisaid.org	SARS-CoV-2 genomic surveillance in Taiwan revealed novel ORF8-deletion mutant and clade possibly associated with infections in Middle East	https://dx.doi.org/10.1080/22221751.2020.1782271	2020-03-27
Taiwan/NTU01/2020	ncov	EPI_ISL_408489	?	2020-01-31	Asia	Taiwan	Taiwan	Taipei	Asia	China	Hubei	genome	29473.0	Human	50	Female	19B	A	S	Department of Laboratory Medicine, National Taiwan University Hospital	Microbial Genomics Core Lab, National Taiwan University Centers of Genomic and Precision Medicine	Shiou-Hwei Yeh et al	https://www.gisaid.org	?	?	2020-02-09
Thailand/61/2020	ncov	EPI_ISL_403962	?	2020-01-08	Asia	Thailand	Nonthaburi		Asia	China	Hubei	genome	29848.0	Human	61	Female	19A	B	L	Bamrasnaradura Hospital	1. Department of Medical Sciences, Ministry of Public Health, Thailand 2. Thai Red Cross Emerging Infectious Diseases - Health Science Centre 3. Department of Disease Control, Ministry of Public Health, Thailand	Pilailuk et al	https://www.gisaid.org	Early transmission patterns of coronavirus disease 2019 (COVID-19) in travellers from Wuhan to Thailand, January 2020	https://dx.doi.org/10.2807/1560-7917.ES.2020.25.8.2000097	2020-01-17
Thailand/74/2020	ncov	EPI_ISL_403963	?	2020-01-13	Asia	Thailand	Nonthaburi		Asia	China	Hubei	genome	29859.0	Human	74	Female	19A	B	L	Bamrasnaradura Hospital	1. Department of Medical Sciences, Ministry of Public Health, Thailand 2. Thai Red Cross Emerging Infectious Diseases - Health Science Centre 3. Department of Disease Control, Ministry of Public Health, Thailand	Pilailuk et al	https://www.gisaid.org	Early transmission patterns of coronavirus disease 2019 (COVID-19) in travellers from Wuhan to Thailand, January 2020	https://dx.doi.org/10.2807/1560-7917.ES.2020.25.8.2000097	2020-01-17
Tianmen/HBCDC-HB-07/2020	ncov	EPI_ISL_412983	?	2020-02-08	Asia	China	Hubei	Tianmen	Asia	China	Hubei	genome	29697.0	Human	?	?	19B	A	S	Tianmen Center for Disease Control and Prevention	Hubei Provincial Center for Disease Control and Prevention	Bin Fang et al	https://www.gisaid.org	Genome-wide data inferring the evolution and population demography of the novel pneumonia coronavirus (SARS-CoV-2)	https://dx.doi.org/10.1101/2020.03.04.976662	2020-03-02
USA/CA-CDC-5/2020	ncov	EPI_ISL_408010	MT027064.1	2020-01-29	North America	USA	California		Asia	China	Hubei	genome	29882.0	Human	54	Female	19A	B	L	California Department of Health	Pathogen Discovery, Respiratory Viruses Branch, Division of Viral Diseases, Centers for Disease Control and Prevention	Ying Tao et al	https://www.gisaid.org	First 12 patients with coronavirus disease 2019 (COVID-19) in the United States	https://dx.doi.org/10.1101/2020.03.09.20032896	2020-02-07
USA/CA-CDC-8/2020	ncov	EPI_ISL_411955	MT106053.1	2020-02-10	North America	USA	California		North America	USA	California	genome	29882.0	Human	51	Female	19A	B	L	California Department of Public Health	Pathogen Discovery, Respiratory Viruses Branch, Division of Viral Diseases, Centers for Disease Control and Prevention	Krista Queen et al	https://www.gisaid.org	?	?	2020-02-22
USA/CA-CDPH-UC11/2020	ncov	EPI_ISL_413931	?	2020-03-05	North America	USA	Grand Princess		North America	USA	Grand Princess	genome	29901.0	Human	?	?	19B	A.1	S	California Department of Public Health	Chiu Laboratory, University of California, San Francisco	Xianding Deng et al	https://www.gisaid.org	Genomic surveillance reveals multiple introductions of SARS-CoV-2 into Northern California	https://dx.doi.org/10.1126/science.abb9263	2020-03-10
USA/CA-CDPH-UC3/2020	ncov	EPI_ISL_413559	MT419830.1	2020-02-27	North America	USA	California	Solano County	North America	USA	California	genome	29851.0	Human	?	?	19A	B	L	California Department of Public Health	Chiu Laboratory, University of California, San Francisco	Xianding Deng et al	https://www.gisaid.org	Genomic surveillance reveals multiple introductions of SARS-CoV-2 into Northern California	https://dx.doi.org/10.1126/science.abb9263	2020-03-07
USA/CA-CDPH-UC7/2020	ncov	EPI_ISL_413925	MT419835.1	2020-03-05	North America	USA	Grand Princess		North America	USA	Grand Princess	genome	29818.0	Human	?	?	19B	A.1	S	California Department of Public Health	Chiu Laboratory, University of California, San Francisco	Xianding Deng et al	https://www.gisaid.org	Genomic surveillance reveals multiple introductions of SARS-CoV-2 into Northern California	https://dx.doi.org/10.1126/science.abb9263	2020-03-10
USA/CA-CZB011a/2020	ncov	EPI_ISL_417935	?	2020-03-18	North America	USA	California	San Francisco County	North America	USA	California	genome	29891.0	Human	32	Female	20C	B.1	GH	UCSF Clinical Microbiology Laboratory	Chan-Zuckerberg Biohub	Shaun Arevalo et al	https://www.gisaid.org	?	?	2020-03-27
USA/CA-CZB014/2020	ncov	EPI_ISL_417938	MT258382.1	2020-03-18	North America	USA	California	San Francisco County	North America	USA	California	genome	29885.0	Human	31	Male	20C	B.1	GH	UCSF Clinical Microbiology Laboratory	Chan-Zuckerberg Biohub	Shaun Arevalo et al	https://www.gisaid.org	?	?	2020-03-27
USA/CA-CZB015a/2020	ncov	EPI_ISL_417939	MT258383.1	2020-03-18	North America	USA	California	San Francisco County	North America	USA	California	genome	29887.0	Human	36	Female	20C	B.1	GH	UCSF Clinical Microbiology Laboratory	Chan-Zuckerberg Biohub	Shaun Arevalo et al	https://www.gisaid.org	?	?	2020-03-27
USA/CA-MG0987/2020	ncov	EPI_ISL_416457	MT598172.1	2020-03-18	North America	USA	California	San Diego County	North America	USA	California	genome	29782.0	Human	?	?	20C	B.1	GH	Andersen Lab, The Scripps Research Institute	Andersen Lab, The Scripps Research Institute	Mark Zeller et al	https://www.gisaid.org	?	?	2020-03-22
USA/CA-SCCPHD-UC16/2020	ncov	EPI_ISL_417320	?	2020-03-04	North America	USA	California	Santa Clara County	North America	USA	California	genome	29903.0	Human	?	?	19A	B	L	Santa Clara County Public Health Department	Chiu Laboratory, University of California, San Francisco	Xianding Deng et al	https://www.gisaid.org	Genomic surveillance reveals multiple introductions of SARS-CoV-2 into Northern California	https://dx.doi.org/10.1126/science.abb9263	2020-03-25
USA/CT-UW213/2020	ncov	EPI_ISL_417362	MT246470.1	2020-03-13	North America	USA	Connecticut		North America	USA	Connecticut	genome	29860.0	Human	?	?	20B	B.1.1	GR	UW Virology Lab	UW Virology Lab	Pavitra Roychoudhury et al	https://www.gisaid.org	?	?	2020-03-25
USA/CT-UW258/2020	ncov	EPI_ISL_418043	MT259250.1	2020-03-14	North America	USA	Connecticut		North America	USA	Connecticut	genome	29702.0	Human	?	?	20B	B.1.1	GR	UW Virology Lab	UW Virology Lab	Pavitra Roychoudhury et al	https://www.gisaid.org	?	?	2020-03-28
USA/CruiseA-10/2020	ncov	EPI_ISL_413615	MT159707.2	2020-02-17	North America	USA	Diamond Princess		North America	USA	Diamond Princess	genome	29882.0	Human	?	?	19A	B	O	unknown	Pathogen Discovery, Respiratory Viruses Branch, Division of Viral Diseases, Centers for Disease Control and Prevention	Ying Tao et al	https://www.gisaid.org	?	?	2020-03-08
USA/CruiseA-11/2020	ncov	EPI_ISL_413616	MT159708.2	2020-02-17	North America	USA	Diamond Princess		North America	USA	Diamond Princess	genome	29882.0	Human	?	?	19A	B	O	unknown	Pathogen Discovery, Respiratory Viruses Branch, Division of Viral Diseases, Centers for Disease Control and Prevention	Ying Tao et al	https://www.gisaid.org	?	?	2020-03-08
USA/CruiseA-14/2020	ncov	EPI_ISL_413619	MT159712.2	2020-02-25	North America	USA	Diamond Princess		North America	USA	Diamond Princess	genome	29882.0	Human	?	?	19A	B	O	unknown	Pathogen Discovery, Respiratory Viruses Branch, Division of Viral Diseases, Centers for Disease Control and Prevention	Clinton R. Paden et al	https://www.gisaid.org	?	?	2020-03-08
USA/CruiseA-16/2020	ncov	EPI_ISL_413621	MT159714.2	2020-02-18	North America	USA	Diamond Princess		North America	USA	Diamond Princess	genome	29882.0	Human	?	?	19A	B	O	unknown	Pathogen Discovery, Respiratory Viruses Branch, Division of Viral Diseases, Centers for Disease Control and Prevention	Clinton R. Paden et al	https://www.gisaid.org	?	?	2020-03-08
USA/CruiseA-24/2020	ncov	EPI_ISL_414483	MT184911.1	2020-02-17	North America	USA	Diamond Princess		North America	USA	Diamond Princess	genome	29882.0	Human	?	?	19A	B	O	unknown	Pathogen Discovery, Respiratory Viruses Branch, Division of Viral Diseases, Centers for Disease Control and Prevention	Krista Queen et al	https://www.gisaid.org	?	?	2020-03-12
USA/CruiseA-8/2020	ncov	EPI_ISL_413613	MT159706.2	2020-02-17	North America	USA	Diamond Princess		North America	USA	Diamond Princess	genome	29882.0	Human	?	?	19A	B	O	unknown	Pathogen Discovery, Respiratory Viruses Branch, Division of Viral Diseases, Centers for Disease Control and Prevention	Ying Tao et al	https://www.gisaid.org	?	?	2020-03-08
USA/CruiseA-9/2020	ncov	EPI_ISL_413614	MT159710.2	2020-02-17	North America	USA	Diamond Princess		North America	USA	Diamond Princess	genome	29882.0	Human	?	?	19A	B	O	unknown	Pathogen Discovery, Respiratory Viruses Branch, Division of Viral Diseases, Centers for Disease Control and Prevention	Ying Tao et al	https://www.gisaid.org	?	?	2020-03-08
USA/MN-UW257/2020	ncov	EPI_ISL_418042	MT259249.1	2020-03-13	North America	USA	Minnesota		North America	USA	Minnesota	genome	29821.0	Human	?	?	20C	B.1.2	GH	UW Virology Lab	UW Virology Lab	Pavitra Roychoudhury et al	https://www.gisaid.org	?	?	2020-03-28
USA/MN-UW335/2020	ncov	EPI_ISL_418902	MT263415.1	2020-03-13	North America	USA	Minnesota		North America	USA	Minnesota	genome	29840.0	Human	?	?	20C	B.1	GH	UW Virology Lab	UW Virology Lab	Pavitra Roychoudhury et al	https://www.gisaid.org	?	?	2020-03-31
USA/MN32-MDH32/2020	ncov	EPI_ISL_417470	MT911539.1	2020-03-12	North America	USA	Minnesota		North America	USA	Minnesota	genome	29782.0	Human	?	Unknown	20A	B.1	G	Minnesota Department of Health, Public Health Laboratory	Minnesota Department of Health, Public Health Laboratory	Matt Plumb et al	https://www.gisaid.org	?	?	2020-03-26
USA/MN36-MDH36/2020	ncov	EPI_ISL_417473	MT911542.1	2020-03-13	North America	USA	Minnesota		North America	USA	Minnesota	genome	29783.0	Human	?	Unknown	20A	B.1	G	Minnesota Department of Health, Public Health Laboratory	Minnesota Department of Health, Public Health Laboratory	Matt Plumb et al	https://www.gisaid.org	?	?	2020-03-26
USA/MN39-MDH39/2020	ncov	EPI_ISL_417475	?	2020-03-12	North America	USA	Minnesota		North America	USA	Minnesota	genome	29784.0	Human	?	Unknown	19A	B.2.1	O	Minnesota Department of Health, Public Health Laboratory	Minnesota Department of Health, Public Health Laboratory	Matt Plumb et al	https://www.gisaid.org	?	?	2020-03-26
USA/MN40-MDH40/2020	ncov	EPI_ISL_417476	MT911544.1	2020-03-12	North America	USA	Minnesota		North America	USA	Minnesota	genome	29782.0	Human	?	Unknown	20C	B.1.3	GH	Minnesota Department of Health, Public Health Laboratory	Minnesota Department of Health, Public Health Laboratory	Matt Plumb et al	https://www.gisaid.org	?	?	2020-03-26
USA/MN47-MDH47/2020	ncov	EPI_ISL_417494	MT911551.1	2020-03-13	North America	USA	Minnesota		North America	USA	Minnesota	genome	29783.0	Human	?	?	19A	B	G	Minnesota Department of Health, Public Health Laboratory	Minnesota Department of Health, Public Health Laboratory	Matt Plumb et al	https://www.gisaid.org	?	?	2020-03-26
USA/MN55-MDH55/2020	ncov	EPI_ISL_417499	MT911555.1	2020-03-13	North America	USA	Minnesota		North America	USA	Minnesota	genome	29782.0	Human	?	?	20C	B.1.3	GH	Minnesota Department of Health, Public Health Laboratory	Minnesota Department of Health, Public Health Laboratory	Matt Plumb et al	https://www.gisaid.org	?	?	2020-03-26
USA/MN57-MDH57/2020	ncov	EPI_ISL_417501	MT911557.1	2020-03-14	North America	USA	Minnesota		North America	USA	Minnesota	genome	29782.0	Human	?	?	19A	B.2.1	O	Minnesota Department of Health, Public Health Laboratory	Minnesota Department of Health, Public Health Laboratory	Matt Plumb et al	https://www.gisaid.org	?	?	2020-03-26
USA/NY-NYUMC13/2020	ncov	EPI_ISL_418198	?	2020-03-17	North America	USA	New York	Manhattan	North America	USA	New York	genome	29862.0	Human	53	Female	20C	B.1	GH	NYU Langone Health	Department of Pathology and Medicine, New York University School of Medicine	Margaret Black et al	https://www.gisaid.org	Sequencing identifies multiple, early introductions of SARS-CoV2 to New York City Region	https://dx.doi.org/10.1101/2020.04.15.20064931	2020-03-28
USA/NY-NYUMC18/2020	ncov	EPI_ISL_418203	?	2020-03-17	North America	USA	New York	Manhattan	North America	USA	New York	genome	29855.0	Human	50	Female	20C	B.1	GH	NYU Langone Health	Department of Pathology and Medicine, New York University School of Medicine	Margaret Black et al	https://www.gisaid.org	Sequencing identifies multiple, early introductions of SARS-CoV2 to New York City Region	https://dx.doi.org/10.1101/2020.04.15.20064931	2020-03-28
USA/NY-NYUMC3/2020	ncov	EPI_ISL_416831	?	2020-03-16	North America	USA	New York	New York City	North America	USA	New York	genome	29903.0	Human	?	?	20A	B.1	GH	NYU Langone Health	Department of Pathology and Medicine, New York University School of Medicine	John Chen et al	https://www.gisaid.org	Sequencing identifies multiple, early introductions of SARS-CoV2 to New York City Region	https://dx.doi.org/10.1101/2020.04.15.20064931	2020-03-23
USA/NY-NYUMC32/2020	ncov	EPI_ISL_418978	?	2020-03-17	North America	USA	New York	Manhattan	North America	USA	New York	genome	29866.0	Human	60	Female	20A	B.1	GH	NYU Langone Health	Department of Pathology and Medicine, New York University School of Medicine	Maria Aguero-Rosenfeld et al	https://www.gisaid.org	Sequencing identifies multiple, early introductions of SARS-CoV2 to New York City Region	https://dx.doi.org/10.1101/2020.04.15.20064931	2020-03-31
USA/NY-NYUMC35/2020	ncov	EPI_ISL_419696	?	2020-03-18	North America	USA	New York	Manhattan	North America	USA	New York	genome	29878.0	Human	53	Female	19B	A	S	NYU Langone Health	Departments of Pathology and Medicine, New York University School of Medicine	Maria Aguero-Rosenfeld et al	https://www.gisaid.org	Sequencing identifies multiple, early introductions of SARS-CoV2 to New York City Region	https://dx.doi.org/10.1101/2020.04.15.20064931	2020-04-03
USA/NY-NYUMC37/2020	ncov	EPI_ISL_419698	?	2020-03-18	North America	USA	New York	Manhattan	North America	USA	New York	genome	29902.0	Human	62	Male	19B	A	S	NYU Langone Health	Departments of Pathology and Medicine, New York University School of Medicine	Maria Aguero-Rosenfeld et al	https://www.gisaid.org	Sequencing identifies multiple, early introductions of SARS-CoV2 to New York City Region	https://dx.doi.org/10.1101/2020.04.15.20064931	2020-04-03
USA/NY-NYUMC38/2020	ncov	EPI_ISL_419699	?	2020-03-18	North America	USA	New York	Manhattan	North America	USA	New York	genome	29674.0	Human	55	Male	20C	B.1	GH	NYU Langone Health	Departments of Pathology and Medicine, New York University School of Medicine	Maria Aguero-Rosenfeld et al	https://www.gisaid.org	Sequencing identifies multiple, early introductions of SARS-CoV2 to New York City Region	https://dx.doi.org/10.1101/2020.04.15.20064931	2020-04-03
USA/NY-NYUMC42/2020	ncov	EPI_ISL_419703	?	2020-03-18	North America	USA	New York	Manhattan	North America	USA	New York	genome	29902.0	Human	49	Female	20C	B.1.26	GH	NYU Langone Health	Departments of Pathology and Medicine, New York University School of Medicine	Maria Aguero-Rosenfeld et al	https://www.gisaid.org	Sequencing identifies multiple, early introductions of SARS-CoV2 to New York City Region	https://dx.doi.org/10.1101/2020.04.15.20064931	2020-04-03
USA/NY-NYUMC43/2020	ncov	EPI_ISL_419704	?	2020-03-18	North America	USA	New York	Manhattan	North America	USA	New York	genome	29902.0	Human	60	Male	20C	B.1	GH	NYU Langone Health	Departments of Pathology and Medicine, New York University School of Medicine	Maria Aguero-Rosenfeld et al	https://www.gisaid.org	Sequencing identifies multiple, early introductions of SARS-CoV2 to New York City Region	https://dx.doi.org/10.1101/2020.04.15.20064931	2020-04-03
USA/OR_2656/2020	ncov	EPI_ISL_419558	MT276328.2	2020-02-27	North America	USA	Oregon		North America	USA	Oregon	genome	29882.0	Human	46	Male	19A	B.2.1	V	OR State PHL-Virology/Immunology Section	Pathogen Discovery, Respiratory Viruses Branch, Division of Viral Diseases, Centers for Disease Control and Prevention	Ying Tao et al	https://www.gisaid.org	?	?	2020-04-02
USA/UT-033/2020	ncov	EPI_ISL_417976	MT334547.1	2020-03-19	North America	USA	Utah		North America	USA	Utah	genome	29903.0	Human	?	?	20C	B.1	GH	Utah Public Health Laboratory	Utah Public Health Laboratory	Erin Young et al	https://www.gisaid.org	?	?	2020-03-27
USA/UT-034/2020	ncov	EPI_ISL_417977	MT334548.1	2020-03-20	North America	USA	Utah		North America	USA	Utah	genome	29899.0	Human	?	?	20C	B.1	GH	Utah Public Health Laboratory	Utah Public Health Laboratory	Erin Young et al	https://www.gisaid.org	?	?	2020-03-27
USA/VA-DCLS-00011/2020	ncov	EPI_ISL_419263	MT322404.1	2020-03-10	North America	USA	Virginia		North America	USA	Virginia	genome	29865.0	Human	?	?	19B	A.1	S	Virginia DCLS	Virginia DCLS	Virginia DCLS et al	https://www.gisaid.org	?	?	2020-04-01
USA/VA-DCLS-0020/2020	ncov	EPI_ISL_419712	MT322410.1	2020-03-10	North America	USA	Virginia		North America	USA	Virginia	genome	29891.0	Human	?	?	20A	B.1	GH	Virginia DCLS	Virginia DCLS	Virginia DCLS et al	https://www.gisaid.org	?	?	2020-04-03
USA/VA-DCLS-0021/2020	ncov	EPI_ISL_419713	MT322411.1	2020-03-11	North America	USA	Virginia		North America	USA	Virginia	genome	29866.0	Human	?	?	19B	A	S	Virginia DCLS	Virginia DCLS	Virginia DCLS et al	https://www.gisaid.org	?	?	2020-04-03
USA/WA-NH10/2020	ncov	EPI_ISL_418779	MT262904.1	2020-03-13	North America	USA	Washington		North America	USA	Washington	genome	29882.0	Human	?	?	19B	A.1	S	WA State Department of Health	Pathogen Discovery, Respiratory Viruses Branch, Division of Viral Diseases, Centers for Disease Control and Prevention	Ying Tao et al	https://www.gisaid.org	?	?	2020-03-30
USA/WA-NH11/2020	ncov	EPI_ISL_418780	MT262905.1	2020-03-13	North America	USA	Washington		North America	USA	Washington	genome	29882.0	Human	?	?	19B	A.1	S	WA State Department of Health	Pathogen Discovery, Respiratory Viruses Branch, Division of Viral Diseases, Centers for Disease Control and Prevention	Ying Tao et al	https://www.gisaid.org	?	?	2020-03-30
USA/WA-NH12/2020	ncov	EPI_ISL_418781	MT262906.1	2020-03-13	North America	USA	Washington		North America	USA	Washington	genome	29882.0	Human	?	?	19B	A.1	S	WA State Department of Health	Pathogen Discovery, Respiratory Viruses Branch, Division of Viral Diseases, Centers for Disease Control and Prevention	Ying Tao et al	https://www.gisaid.org	?	?	2020-03-30
USA/WA-NH24/2020	ncov	EPI_ISL_418791	MT262916.1	2020-03-13	North America	USA	Washington		North America	USA	Washington	genome	29882.0	Human	?	?	19B	A.1	S	WA State Department of Health	Pathogen Discovery, Respiratory Viruses Branch, Division of Viral Diseases, Centers for Disease Control and Prevention	Ying Tao et al	https://www.gisaid.org	?	?	2020-03-30
USA/WA-NH3/2020	ncov	EPI_ISL_418772	MT262897.1	2020-03-13	North America	USA	Washington		North America	USA	Washington	genome	29882.0	Human	?	?	19B	A.1	S	WA State Department of Health	Pathogen Discovery, Respiratory Viruses Branch, Division of Viral Diseases, Centers for Disease Control and Prevention	Jing Zhang et al	https://www.gisaid.org	?	?	2020-03-30
USA/WA-NH9/2020	ncov	EPI_ISL_418778	MT262903.1	2020-03-13	North America	USA	Washington		North America	USA	Washington	genome	29882.0	Human	?	?	19B	A.1	S	WA State Department of Health	Pathogen Discovery, Respiratory Viruses Branch, Division of Viral Diseases, Centers for Disease Control and Prevention	Ying Tao et al	https://www.gisaid.org	?	?	2020-03-30
USA/WA-S117/2020	ncov	EPI_ISL_417170	MT627251.1	2020-03-02	North America	USA	Washington		North America	USA	Washington	genome	29866.0	Human	?	?	19B	A.1	S	Washington State Department of Health	Seattle Flu Study	Chu etl al et al	https://www.gisaid.org	Cryptic transmission of SARS-CoV-2 in Washington State	https://doi.dx.org/10.1101/2020.04.02.20051417	2020-03-24
USA/WA-S23/2020	ncov	EPI_ISL_417076	MT627231.1	2020-03-02	North America	USA	Washington	Snohomish County	North America	USA	Washington	genome	29851.0	Human	?	?	19B	A.1	S	Washington State Department of Health	Seattle Flu Study	Chu etl al et al	https://www.gisaid.org	Cryptic transmission of SARS-CoV-2 in Washington State	https://doi.dx.org/10.1101/2020.04.02.20051417	2020-03-24
USA/WA-S32/2020	ncov	EPI_ISL_417085	MT627241.1	2020-03-02	North America	USA	Washington	Snohomish County	North America	USA	Washington	genome	29868.0	Human	?	?	19B	A.1	S	Washington State Department of Health	Seattle Flu Study	Chu etl al et al	https://www.gisaid.org	Cryptic transmission of SARS-CoV-2 in Washington State	https://doi.dx.org/10.1101/2020.04.02.20051417	2020-03-24
USA/WA-S34/2020	ncov	EPI_ISL_417087	MT627309.1	2020-03-02	North America	USA	Washington		North America	USA	Washington	genome	29848.0	Human	?	?	19B	A.1	S	Washington State Department of Health	Seattle Flu Study	Chu etl al et al	https://www.gisaid.org	Cryptic transmission of SARS-CoV-2 in Washington State	https://doi.dx.org/10.1101/2020.04.02.20051417	2020-03-24
USA/WA-S44/2020	ncov	EPI_ISL_417097	MT627275.1	2020-02-28	North America	USA	Washington		North America	USA	Washington	genome	29856.0	Human	?	?	19B	A.1	S	Washington State Department of Health	Seattle Flu Study	Chu etl al et al	https://www.gisaid.org	Cryptic transmission of SARS-CoV-2 in Washington State	https://doi.dx.org/10.1101/2020.04.02.20051417	2020-03-24
USA/WA-S45/2020	ncov	EPI_ISL_417098	MT627307.1	2020-02-29	North America	USA	Washington		North America	USA	Washington	genome	29855.0	Human	?	?	19B	A.1	S	Washington State Department of Health	Seattle Flu Study	Chu etl al et al	https://www.gisaid.org	Cryptic transmission of SARS-CoV-2 in Washington State	https://doi.dx.org/10.1101/2020.04.02.20051417	2020-03-24
USA/WA-S46/2020	ncov	EPI_ISL_417099	MT627299.1	2020-02-29	North America	USA	Washington		North America	USA	Washington	genome	29859.0	Human	?	?	19B	A.1	S	Washington State Department of Health	Seattle Flu Study	Chu etl al et al	https://www.gisaid.org	Cryptic transmission of SARS-CoV-2 in Washington State	https://doi.dx.org/10.1101/2020.04.02.20051417	2020-03-24
USA/WA-S56/2020	ncov	EPI_ISL_417109	?	2020-03-05	North America	USA	Washington	King County	North America	USA	Washington	genome	29849.0	Human	?	?	19B	A.1	S	Washington State Department of Health	Seattle Flu Study	Chu etl al et al	https://www.gisaid.org	Cryptic transmission of SARS-CoV-2 in Washington State	https://doi.dx.org/10.1101/2020.04.02.20051417	2020-03-24
USA/WA-S61/2020	ncov	EPI_ISL_417114	MT627282.1	2020-03-05	North America	USA	Washington	King County	North America	USA	Washington	genome	29856.0	Human	?	?	19B	A.1	S	Washington State Department of Health	Seattle Flu Study	Chu etl al et al	https://www.gisaid.org	Cryptic transmission of SARS-CoV-2 in Washington State	https://doi.dx.org/10.1101/2020.04.02.20051417	2020-03-24
USA/WA-S91/2020	ncov	EPI_ISL_417144	MT627283.1	2020-03-02	North America	USA	Washington	Snohomish County	North America	USA	Washington	genome	29859.0	Human	?	?	19B	A.1	S	Washington State Department of Health	Seattle Flu Study	Chu etl al et al	https://www.gisaid.org	Cryptic transmission of SARS-CoV-2 in Washington State	https://doi.dx.org/10.1101/2020.04.02.20051417	2020-03-24
USA/WA-S92/2020	ncov	EPI_ISL_417145	MT627261.1	2020-02-29	North America	USA	Washington	King County	North America	USA	Washington	genome	29868.0	Human	?	?	19B	A.1	S	Washington State Department of Health	Seattle Flu Study	Chu etl al et al	https://www.gisaid.org	Cryptic transmission of SARS-CoV-2 in Washington State	https://doi.dx.org/10.1101/2020.04.02.20051417	2020-03-24
USA/WA-UW101/2020	ncov	EPI_ISL_416639	?	2020-03-10	North America	USA	Washington		North America	USA	Washington	genome	29817.0	Human	?	?	19B	A.1	S	UW Virology Lab	UW Virology Lab	Pavitra Roychoudhury et al	https://www.gisaid.org	Cryptic transmission of SARS-CoV-2 in Washington State	https://doi.dx.org/10.1101/2020.04.02.20051417	2020-03-23
USA/WA-UW104/2020	ncov	EPI_ISL_416642	MT252768.1	2020-03-11	North America	USA	Washington		North America	USA	Washington	genome	29785.0	Human	?	?	20C	B.1	GH	UW Virology Lab	UW Virology Lab	Pavitra Roychoudhury et al	https://www.gisaid.org	Cryptic transmission of SARS-CoV-2 in Washington State	https://doi.dx.org/10.1101/2020.04.02.20051417	2020-03-23
USA/WA-UW108/2020	ncov	EPI_ISL_416646	MT252772.1	2020-03-11	North America	USA	Washington		North America	USA	Washington	genome	29822.0	Human	?	?	19A	B.2	V	UW Virology Lab	UW Virology Lab	Pavitra Roychoudhury et al	https://www.gisaid.org	Cryptic transmission of SARS-CoV-2 in Washington State	https://doi.dx.org/10.1101/2020.04.02.20051417	2020-03-23
USA/WA-UW142/2020	ncov	EPI_ISL_416680	MT252758.1	2020-03-11	North America	USA	Washington		North America	USA	Washington	genome	29821.0	Human	?	?	19B	A.1	S	UW Virology Lab	UW Virology Lab	Pavitra Roychoudhury et al	https://www.gisaid.org	Cryptic transmission of SARS-CoV-2 in Washington State	https://doi.dx.org/10.1101/2020.04.02.20051417	2020-03-23
USA/WA-UW153/2020	ncov	EPI_ISL_416691	MT252729.1	2020-03-13	North America	USA	Washington		North America	USA	Washington	genome	29833.0	Human	?	?	20C	B.1.21	GH	UW Virology Lab	UW Virology Lab	Pavitra Roychoudhury et al	https://www.gisaid.org	Cryptic transmission of SARS-CoV-2 in Washington State	https://doi.dx.org/10.1101/2020.04.02.20051417	2020-03-23
USA/WA-UW161/2020	ncov	EPI_ISL_416699	MT252722.1	2020-03-13	North America	USA	Washington		North America	USA	Washington	genome	29771.0	Human	?	?	20C	B.1.21	GH	UW Virology Lab	UW Virology Lab	Pavitra Roychoudhury et al	https://www.gisaid.org	Cryptic transmission of SARS-CoV-2 in Washington State	https://doi.dx.org/10.1101/2020.04.02.20051417	2020-03-23
USA/WA-UW162/2020	ncov	EPI_ISL_416700	MT252723.1	2020-03-13	North America	USA	Washington		North America	USA	Washington	genome	29817.0	Human	?	?	19B	A.1	S	UW Virology Lab	UW Virology Lab	Pavitra Roychoudhury et al	https://www.gisaid.org	Cryptic transmission of SARS-CoV-2 in Washington State	https://doi.dx.org/10.1101/2020.04.02.20051417	2020-03-23
USA/WA-UW177/2020	ncov	EPI_ISL_416715	MT252714.1	2020-03-15	North America	USA	Washington		North America	USA	Washington	genome	29815.0	Human	?	?	19B	A.1	S	UW Virology Lab	UW Virology Lab	Pavitra Roychoudhury et al	https://www.gisaid.org	Cryptic transmission of SARS-CoV-2 in Washington State	https://doi.dx.org/10.1101/2020.04.02.20051417	2020-03-23
USA/WA-UW178/2020	ncov	EPI_ISL_416716	MT252697.1	2020-03-13	North America	USA	Washington		North America	USA	Washington	genome	29844.0	Human	?	?	20C	B.1.21	GH	UW Virology Lab	UW Virology Lab	Pavitra Roychoudhury et al	https://www.gisaid.org	Cryptic transmission of SARS-CoV-2 in Washington State	https://doi.dx.org/10.1101/2020.04.02.20051417	2020-03-23
USA/WA-UW179/2020	ncov	EPI_ISL_416717	MT252713.1	2020-03-15	North America	USA	Washington		North America	USA	Washington	genome	29848.0	Human	?	?	19B	A.1	S	UW Virology Lab	UW Virology Lab	Pavitra Roychoudhury et al	https://www.gisaid.org	Cryptic transmission of SARS-CoV-2 in Washington State	https://doi.dx.org/10.1101/2020.04.02.20051417	2020-03-23
USA/WA-UW181/2020	ncov	EPI_ISL_416719	MT252711.1	2020-03-14	North America	USA	Washington		North America	USA	Washington	genome	29668.0	Human	?	?	20C	B.1.21	GH	UW Virology Lab	UW Virology Lab	Pavitra Roychoudhury et al	https://www.gisaid.org	Cryptic transmission of SARS-CoV-2 in Washington State	https://doi.dx.org/10.1101/2020.04.02.20051417	2020-03-23
USA/WA-UW184/2020	ncov	EPI_ISL_416722	MT252701.1	2020-03-12	North America	USA	Washington		North America	USA	Washington	genome	29705.0	Human	?	?	19B	A.1	S	UW Virology Lab	UW Virology Lab	Pavitra Roychoudhury et al	https://www.gisaid.org	Cryptic transmission of SARS-CoV-2 in Washington State	https://doi.dx.org/10.1101/2020.04.02.20051417	2020-03-23
USA/WA-UW185/2020	ncov	EPI_ISL_416723	MT252717.1	2020-03-14	North America	USA	Washington		North America	USA	Washington	genome	29841.0	Human	?	?	19A	B.2	V	UW Virology Lab	UW Virology Lab	Pavitra Roychoudhury et al	https://www.gisaid.org	Cryptic transmission of SARS-CoV-2 in Washington State	https://doi.dx.org/10.1101/2020.04.02.20051417	2020-03-23
USA/WA-UW188/2020	ncov	EPI_ISL_416726	MT252702.1	2020-03-13	North America	USA	Washington		North America	USA	Washington	genome	29911.0	Human	?	?	19B	A.1	S	UW Virology Lab	UW Virology Lab	Pavitra Roychoudhury et al	https://www.gisaid.org	Cryptic transmission of SARS-CoV-2 in Washington State	https://doi.dx.org/10.1101/2020.04.02.20051417	2020-03-23
USA/WA-UW199/2020	ncov	EPI_ISL_417348	MT246456.1	2020-03-13	North America	USA	Washington		North America	USA	Washington	genome	29846.0	Human	?	?	19B	A.1	S	UW Virology Lab	UW Virology Lab	Pavitra Roychoudhury et al	https://www.gisaid.org	Cryptic transmission of SARS-CoV-2 in Washington State	https://doi.dx.org/10.1101/2020.04.02.20051417	2020-03-25
USA/WA-UW200/2020	ncov	EPI_ISL_417349	MT246457.1	2020-03-12	North America	USA	Washington		North America	USA	Washington	genome	29843.0	Human	?	?	19B	A.1	S	UW Virology Lab	UW Virology Lab	Pavitra Roychoudhury et al	https://www.gisaid.org	Cryptic transmission of SARS-CoV-2 in Washington State	https://doi.dx.org/10.1101/2020.04.02.20051417	2020-03-25
USA/WA-UW201/2020	ncov	EPI_ISL_417350	MT246458.1	2020-03-12	North America	USA	Washington		North America	USA	Washington	genome	29765.0	Human	?	?	19B	A.1	S	UW Virology Lab	UW Virology Lab	Pavitra Roychoudhury et al	https://www.gisaid.org	Cryptic transmission of SARS-CoV-2 in Washington State	https://doi.dx.org/10.1101/2020.04.02.20051417	2020-03-25
USA/WA-UW222/2020	ncov	EPI_ISL_417371	MT246479.1	2020-03-13	North America	USA	Washington		North America	USA	Washington	genome	29828.0	Human	?	?	19B	A.1	S	UW Virology Lab	UW Virology Lab	Pavitra Roychoudhury et al	https://www.gisaid.org	Cryptic transmission of SARS-CoV-2 in Washington State	https://doi.dx.org/10.1101/2020.04.02.20051417	2020-03-25
USA/WA-UW228/2020	ncov	EPI_ISL_417377	MT246485.1	2020-03-15	North America	USA	Washington		North America	USA	Washington	genome	29775.0	Human	?	?	19B	A.1	S	UW Virology Lab	UW Virology Lab	Pavitra Roychoudhury et al	https://www.gisaid.org	Cryptic transmission of SARS-CoV-2 in Washington State	https://doi.dx.org/10.1101/2020.04.02.20051417	2020-03-25
USA/WA-UW247/2020	ncov	EPI_ISL_418032	?	2020-03-16	North America	USA	Washington		North America	USA	Washington	genome	29638.0	Human	?	?	20C	B.1.21	GH	UW Virology Lab	UW Virology Lab	Pavitra Roychoudhury et al	https://www.gisaid.org	?	?	2020-03-28
USA/WA-UW262/2020	ncov	EPI_ISL_418047	MT259254.1	2020-03-16	North America	USA	Washington		North America	USA	Washington	genome	29887.0	Human	?	?	19B	A.1	S	UW Virology Lab	UW Virology Lab	Pavitra Roychoudhury et al	https://www.gisaid.org	?	?	2020-03-28
USA/WA-UW274/2020	ncov	EPI_ISL_418059	?	2020-03-13	North America	USA	Washington		North America	USA	Washington	genome	29846.0	Human	?	?	19B	A.1	S	UW Virology Lab	UW Virology Lab	Pavitra Roychoudhury et al	https://www.gisaid.org	?	?	2020-03-28
USA/WA-UW28/2020	ncov	EPI_ISL_414597	?	2020-03-04	North America	USA	Washington	King County	North America	USA	Washington	genome	29755.0	Human	?	?	19B	A.1	S	UW Virology Lab	UW Virology Lab	Pavitra Roychoudhury et al	https://www.gisaid.org	Cryptic transmission of SARS-CoV-2 in Washington State	https://doi.dx.org/10.1101/2020.04.02.20051417	2020-03-14
USA/WA-UW285/2020	ncov	EPI_ISL_418070	MT259275.1	2020-03-14	North America	USA	Washington		North America	USA	Washington	genome	29841.0	Human	?	?	19B	A.1	S	UW Virology Lab	UW Virology Lab	Pavitra Roychoudhury et al	https://www.gisaid.org	?	?	2020-03-28
USA/WA-UW297/2020	ncov	EPI_ISL_418082	MT259287.1	2020-03-15	North America	USA	Washington		North America	USA	Washington	genome	29688.0	Human	?	?	19B	A.1	S	UW Virology Lab	UW Virology Lab	Pavitra Roychoudhury et al	https://www.gisaid.org	?	?	2020-03-28
USA/WA-UW324/2020	ncov	EPI_ISL_418891	MT263404.1	2020-03-24	North America	USA	Washington		North America	USA	Washington	genome	29866.0	Human	?	?	19A	B.2.12	V	UW Virology Lab	UW Virology Lab	Pavitra Roychoudhury et al	https://www.gisaid.org	?	?	2020-03-31
USA/WA-UW340/2020	ncov	EPI_ISL_418907	MT263420.1	2020-03-16	North America	USA	Washington		North America	USA	Washington	genome	29839.0	Human	?	?	19B	A.1	S	UW Virology Lab	UW Virology Lab	Pavitra Roychoudhury et al	https://www.gisaid.org	?	?	2020-03-31
USA/WA-UW344/2020	ncov	EPI_ISL_418911	MT263424.1	2020-03-16	North America	USA	Washington		North America	USA	Washington	genome	29830.0	Human	?	?	19B	A.1	S	UW Virology Lab	UW Virology Lab	Pavitra Roychoudhury et al	https://www.gisaid.org	?	?	2020-03-31
USA/WA-UW50/2020	ncov	EPI_ISL_415615	MT252810.1	2020-03-08	North America	USA	Washington		North America	USA	Washington	genome	29862.0	Human	?	?	19B	A.1	S	UW Virology Lab	UW Virology Lab	Pavitra Roychoudhury et al	https://www.gisaid.org	Cryptic transmission of SARS-CoV-2 in Washington State	https://doi.dx.org/10.1101/2020.04.02.20051417	2020-03-18
USA/WA-UW52/2020	ncov	EPI_ISL_415617	MT252815.1	2020-03-09	North America	USA	Washington		North America	USA	Washington	genome	29828.0	Human	?	?	19B	A.1	S	UW Virology Lab	UW Virology Lab	Pavitra Roychoudhury et al	https://www.gisaid.org	Cryptic transmission of SARS-CoV-2 in Washington State	https://doi.dx.org/10.1101/2020.04.02.20051417	2020-03-18
USA/WA-UW60/2020	ncov	EPI_ISL_415625	?	2020-03-09	North America	USA	Washington		North America	USA	Washington	genome	29870.0	Human	?	?	20C	B.1.21	GH	UW Virology Lab	UW Virology Lab	Pavitra Roychoudhury et al	https://www.gisaid.org	Cryptic transmission of SARS-CoV-2 in Washington State	https://doi.dx.org/10.1101/2020.04.02.20051417	2020-03-18
USA/WA-UW61/2020	ncov	EPI_ISL_415626	MT252819.1	2020-03-10	North America	USA	Washington		North America	USA	Washington	genome	29873.0	Human	?	?	19B	A.1	S	UW Virology Lab	UW Virology Lab	Pavitra Roychoudhury et al	https://www.gisaid.org	Cryptic transmission of SARS-CoV-2 in Washington State	https://doi.dx.org/10.1101/2020.04.02.20051417	2020-03-18
USA/WA-UW67/2020	ncov	EPI_ISL_415595	MT252793.1	2020-03-09	North America	USA	Washington		North America	USA	Washington	genome	29897.0	Human	?	?	19B	A.1	S	UW Virology Lab	UW Virology Lab	Pavitra Roychoudhury et al	https://www.gisaid.org	Cryptic transmission of SARS-CoV-2 in Washington State	https://doi.dx.org/10.1101/2020.04.02.20051417	2020-03-18
USA/WA-UW68/2020	ncov	EPI_ISL_415596	MT252788.1	2020-03-09	North America	USA	Washington		North America	USA	Washington	genome	29829.0	Human	?	?	19B	A.1	S	UW Virology Lab	UW Virology Lab	Pavitra Roychoudhury et al	https://www.gisaid.org	Cryptic transmission of SARS-CoV-2 in Washington State	https://doi.dx.org/10.1101/2020.04.02.20051417	2020-03-18
USA/WA-UW74/2020	ncov	EPI_ISL_415602	MT252795.1	2020-03-10	North America	USA	Washington	King County	North America	USA	Washington	genome	29871.0	Human	?	?	19B	A.1	S	UW Virology Lab	UW Virology Lab	Pavitra Roychoudhury et al	https://www.gisaid.org	Cryptic transmission of SARS-CoV-2 in Washington State	https://doi.dx.org/10.1101/2020.04.02.20051417	2020-03-18
USA/WA-UW75/2020	ncov	EPI_ISL_415603	MT252797.1	2020-03-10	North America	USA	Washington	King County	North America	USA	Washington	genome	29904.0	Human	?	?	19B	A.1	S	UW Virology Lab	UW Virology Lab	Pavitra Roychoudhury et al	https://www.gisaid.org	Cryptic transmission of SARS-CoV-2 in Washington State	https://doi.dx.org/10.1101/2020.04.02.20051417	2020-03-18
USA/WA-UW87/2020	ncov	EPI_ISL_416443	MT252686.1	2020-03-10	North America	USA	Washington		North America	USA	Washington	genome	29820.0	Human	?	?	19B	A.1	S	UW Virology Lab	UW Virology Lab	Pavitra Roychoudhury et al	https://www.gisaid.org	Cryptic transmission of SARS-CoV-2 in Washington State	https://doi.dx.org/10.1101/2020.04.02.20051417	2020-03-21
USA/WA-UW96/2020	ncov	EPI_ISL_416452	MT252695.1	2020-03-10	North America	USA	Washington		North America	USA	Washington	genome	29819.0	Human	?	?	20C	B.1.21	GH	UW Virology Lab	UW Virology Lab	Pavitra Roychoudhury et al	https://www.gisaid.org	Cryptic transmission of SARS-CoV-2 in Washington State	https://doi.dx.org/10.1101/2020.04.02.20051417	2020-03-21
USA/WA-UW97/2020	ncov	EPI_ISL_416635	MT252761.1	2020-03-12	North America	USA	Washington		North America	USA	Washington	genome	29812.0	Human	?	?	19B	A.1	S	UW Virology Lab	UW Virology Lab	Pavitra Roychoudhury et al	https://www.gisaid.org	Cryptic transmission of SARS-CoV-2 in Washington State	https://doi.dx.org/10.1101/2020.04.02.20051417	2020-03-23
USA/WA-UW99/2020	ncov	EPI_ISL_416637	MT252763.1	2020-03-12	North America	USA	Washington		North America	USA	Washington	genome	29879.0	Human	?	?	19B	A.1	S	UW Virology Lab	UW Virology Lab	Pavitra Roychoudhury et al	https://www.gisaid.org	Cryptic transmission of SARS-CoV-2 in Washington State	https://doi.dx.org/10.1101/2020.04.02.20051417	2020-03-23
USA/WA1-F6/2020	ncov	EPI_ISL_407215	MT020881.1	2020-01-25	North America	USA	Washington		North America	USA	Washington	genome	29882.0	Human	35	Male	19B	A	S	Washington State Department of Health	Pathogen Discovery, Respiratory Viruses Branch, Division of Viral Diseases, Centers for Disease Control and Prevention	Krista Queen et al	https://www.gisaid.org	?	?	2020-02-04
USA/WA14-UW10/2020	ncov	EPI_ISL_413649	?	2020-03-05	North America	USA	Washington		North America	USA	Washington	genome	29579.0	Human	?	?	19B	A.1	S	UW Virology Lab	UW Virology Lab	Pavitra Roychoudhury et al	https://www.gisaid.org	Cryptic transmission of SARS-CoV-2 in Washington State	https://doi.dx.org/10.1101/2020.04.02.20051417	2020-03-09
USA/WA2/2020	ncov	EPI_ISL_412970	?	2020-02-24	North America	USA	Washington	Snohomish County	North America	USA	Washington	genome	29850.0	Human	?	Unknown	19B	A.1	S	Washington State Department of Health	Seattle Flu Study	Helen Chu et al	https://www.gisaid.org	Cryptic transmission of SARS-CoV-2 in Washington State	https://doi.dx.org/10.1101/2020.04.02.20051417	2020-03-01
USA/WI-GMF-00018/2020	ncov	EPI_ISL_418184	?	2020-03-18	North America	USA	Wisconsin	La Crosse County	North America	USA	Wisconsin	genome	29851.0	Human	?	?	20C	B.1	GH	Gundersen Molecular Diagnostics Laboratory	Kabara Cancer Research Institute	Craig S. Richmond et al	https://www.gisaid.org	Interregional SARS-CoV-2 spread from a single introduction outbreak in a meat-packing plant in northeast Iowa	https://www.medrxiv.org/content/10.1101/2020.06.08.20125534v1	2020-03-28
USA/WI-GMF-00281/2020	ncov	EPI_ISL_419652	?	2020-03-25	North America	USA	Wisconsin	La Crosse County	North America	USA	Wisconsin	genome	29835.0	Human	?	?	20A	B.1	G	Gundersen Molecular Diagnostics Laboratory	Kabara Cancer Research Institute	Craig S. Richmond et al	https://www.gisaid.org	Interregional SARS-CoV-2 spread from a single introduction outbreak in a meat-packing plant in northeast Iowa	https://www.medrxiv.org/content/10.1101/2020.06.08.20125534v1	2020-04-03
USA/WI-GMF-00466/2020	ncov	EPI_ISL_419651	?	2020-03-29	North America	USA	Minnesota	Winona County	North America	USA	Minnesota	genome	29851.0	Human	?	?	20C	B.1	GH	Gundersen Molecular Diagnostics Laboratory	Kabara Cancer Research Institute	Craig S. Richmond et al	https://www.gisaid.org	Interregional SARS-CoV-2 spread from a single introduction outbreak in a meat-packing plant in northeast Iowa	https://www.medrxiv.org/content/10.1101/2020.06.08.20125534v1	2020-04-03
USA/WI-UW-04/2020	ncov	EPI_ISL_416491	MT706132.1	2020-03-15	North America	USA	Wisconsin	Dane County	North America	USA	Wisconsin	genome	29843.0	Human	?	?	20C	B.1	GH	University of Wisconsin-Madison AIDS Vaccine Research Laboratories	University of Wisconsin-Madison AIDS Vaccine Research Laboratories	Gage Moreno et al	https://www.gisaid.org	Distinct patterns of SARS-CoV-2 transmission in two nearby communities in Wisconsin, USA	https://www.medrxiv.org/content/10.1101/2020.07.09.20149104v1	2020-03-22
USA/WI-UW-06/2020	ncov	EPI_ISL_417200	MT772088.1	2020-03-21	North America	USA	Wisconsin	Dane County	North America	USA	Wisconsin	genome	29844.0	Human	?	?	19B	A.4	S	University of Wisconsin-Madison AIDS Vaccine Research Laboratories	University of Wisconsin-Madison AIDS Vaccine Research Laboratories	Gage Moreno et al	https://www.gisaid.org	Distinct patterns of SARS-CoV-2 transmission in two nearby communities in Wisconsin, USA	https://www.medrxiv.org/content/10.1101/2020.07.09.20149104v1	2020-03-24
USA/WI-UW-08/2020	ncov	EPI_ISL_417202	MT772090.1	2020-03-21	North America	USA	Wisconsin	Dane County	North America	USA	Wisconsin	genome	29843.0	Human	?	?	20A	B.1.139	G	University of Wisconsin-Madison AIDS Vaccine Research Laboratories	University of Wisconsin-Madison AIDS Vaccine Research Laboratories	Gage Moreno et al	https://www.gisaid.org	Distinct patterns of SARS-CoV-2 transmission in two nearby communities in Wisconsin, USA	https://www.medrxiv.org/content/10.1101/2020.07.09.20149104v1	2020-03-24
USA/WI-UW-14/2020	ncov	EPI_ISL_417513	MT706136.1	2020-03-16	North America	USA	Wisconsin	Dane County	North America	USA	Wisconsin	genome	29782.0	Human	?	?	20A	B.1	GH	University of Wisconsin-Madison AIDS Vaccine Research Laboratories	University of Wisconsin-Madison AIDS Vaccine Research Laboratories	Gage Moreno et al	https://www.gisaid.org	?	?	2020-03-27
USA/WI-UW-15/2020	ncov	EPI_ISL_417504	MT706137.1	2020-03-16	North America	USA	Wisconsin	Dane County	North America	USA	Wisconsin	genome	29782.0	Human	?	?	19B	A.1	S	University of Wisconsin-Madison AIDS Vaccine Research Laboratories	University of Wisconsin-Madison AIDS Vaccine Research Laboratories	Gage Moreno et al	https://www.gisaid.org	?	?	2020-03-26
USA/WI-UW-18/2020	ncov	EPI_ISL_417515	MT706140.1	2020-03-17	North America	USA	Wisconsin	Dane County	North America	USA	Wisconsin	genome	29782.0	Human	?	?	20A	B.1.139	G	University of Wisconsin-Madison AIDS Vaccine Research Laboratories	University of Wisconsin-Madison AIDS Vaccine Research Laboratories	Gage Moreno et al	https://www.gisaid.org	?	?	2020-03-27
USA/WI-UW-21/2020	ncov	EPI_ISL_417508	MT706142.1	2020-03-16	North America	USA	Wisconsin	Dane County	North America	USA	Wisconsin	genome	29782.0	Human	?	?	20A	B.1	GH	University of Wisconsin-Madison AIDS Vaccine Research Laboratories	University of Wisconsin-Madison AIDS Vaccine Research Laboratories	Gage Moreno et al	https://www.gisaid.org	?	?	2020-03-27
Vietnam/38142/2020	ncov	EPI_ISL_416427	?	2020-01-24	Asia	Vietnam	Thanh Hoa		Asia	Vietnam	Thanh Hoa	genome	29889.0	Human	25	Female	19B	A	S	National Influenza Center, National Institute of Hygiene and Epidemiology (NIHE)	National Influenza Center, National Institute of Hygiene and Epidemiology (NIHE)	Le Quynh Mai et al	https://www.gisaid.org	?	?	2020-03-21
Vietnam/VR03-38142/2020	ncov	EPI_ISL_408668	?	2020-01-24	Asia	Vietnam	Thanh Hoa		Asia	China	Hubei	genome	29889.0	Human	25	Female	19B	A	S	National Influenza Center - National Institute of Hygiene and Epidemiology (NIHE)	National Influenza Center - National Institute of Hygiene and Epidemiology (NIHE)	Ung Thi Hong Trang et al	https://www.gisaid.org	?	?	2020-02-10
Wales/PHW2/2020	ncov	EPI_ISL_413556	?	2020-03-04	Europe	United Kingdom	Wales		Europe	Italy	Italy	genome	29782.0	Human	26	Male	20B	B.1.1.35	GR	Wales Specialist Virology Centre	Public Health Wales Microbiology Cardiff	Catherine Moore et al	https://www.gisaid.org	Preliminary analysis of SARS-CoV-2 importation & establishment of UK transmission lineages	https://virological.org/t/preliminary-analysis-of-sars-cov-2-importation-establishment-of-uk-transmission-lineages/507	2020-03-07
Wales/PHW27/2020	ncov	EPI_ISL_415655	?	2020-03-12	Europe	United Kingdom	Wales		Europe	United Kingdom	Wales	genome	29782.0	Human	49	Male	20A	B.1	G	Wales Specialist Virology Centre	Public Health Wales Microbiology Cardiff	Catherine Moore et al	https://www.gisaid.org	Preliminary analysis of SARS-CoV-2 importation & establishment of UK transmission lineages	https://virological.org/t/preliminary-analysis-of-sars-cov-2-importation-establishment-of-uk-transmission-lineages/507	2020-03-19
Wales/PHWC-240E8/2020	ncov	EPI_ISL_418144	?	2020-03-14	Europe	United Kingdom	Wales		Europe	United Kingdom	Wales	genome	29847.0	Human	47	Female	19A	B.3	L	Wales Specialist Virology Centre	Public Health Wales Microbiology Cardiff	Catherine Moore et al	https://www.gisaid.org	Preliminary analysis of SARS-CoV-2 importation & establishment of UK transmission lineages	https://virological.org/t/preliminary-analysis-of-sars-cov-2-importation-establishment-of-uk-transmission-lineages/507	2020-03-28
Wales/PHWC-244EC/2020	ncov	EPI_ISL_419420	?	2020-03-18	Europe	United Kingdom	Wales		Europe	United Kingdom	Wales	genome	29815.0	Human	89	Male	19A	B.3	L	Wales Specialist Virology Centre	Public Health Wales Microbiology Cardiff	Catherine Moore et al	https://www.gisaid.org	Preliminary analysis of SARS-CoV-2 importation & establishment of UK transmission lineages	https://virological.org/t/preliminary-analysis-of-sars-cov-2-importation-establishment-of-uk-transmission-lineages/507	2020-04-02
Wales/PHWC-248B3/2020	ncov	EPI_ISL_419453	?	2020-03-19	Europe	United Kingdom	Wales		Europe	United Kingdom	Wales	genome	29813.0	Human	96	Female	20A	B.1.35	G	Wales Specialist Virology Centre	Public Health Wales Microbiology Cardiff	Catherine Moore et al	https://www.gisaid.org	Preliminary analysis of SARS-CoV-2 importation & establishment of UK transmission lineages	https://virological.org/t/preliminary-analysis-of-sars-cov-2-importation-establishment-of-uk-transmission-lineages/507	2020-04-02
Wales/PHWC-24BE7/2020	ncov	EPI_ISL_419498	?	2020-03-20	Europe	United Kingdom	Wales		Europe	United Kingdom	Wales	genome	29857.0	Human	44	Female	19A	B.3	L	Wales Specialist Virology Centre	Public Health Wales Microbiology Cardiff	Catherine Moore et al	https://www.gisaid.org	Preliminary analysis of SARS-CoV-2 importation & establishment of UK transmission lineages	https://virological.org/t/preliminary-analysis-of-sars-cov-2-importation-establishment-of-uk-transmission-lineages/507	2020-04-02
Weifang/WF0001/2020	ncov	EPI_ISL_413691	?	2020-01-XX	Asia	China	Shandong		Asia	China	Shandong	genome	29856.0	Human	?	?	19B	A	S	Weifang Center for Disease Control and Prevention	Weifang Center for Disease Control and Prevention & BGI-Shenzhen	Qing Nie et al	https://www.gisaid.org	Genomic epidemiology of a densely sampled COVID19 outbreak in China	https://dx.doi.org/10.1101/2020.03.09.20033365	2020-03-09
Weifang/WF0015/2020	ncov	EPI_ISL_413729	?	2020-02-XX	Asia	China	Shandong		Asia	China	Shandong	genome	29879.0	Human	?	?	19B	A	S	Weifang Center for Disease Control and Prevention	Weifang Center for Disease Control and Prevention & BGI-Shenzhen	Qing Nie et al	https://www.gisaid.org	Genomic epidemiology of a densely sampled COVID19 outbreak in China	https://dx.doi.org/10.1101/2020.03.09.20033365	2020-03-09
Wuhan/HBCDC-HB-02/2019	ncov	EPI_ISL_412898	?	2019-12-30	Asia	China	Hubei	Wuhan	Asia	China	Hubei	genome	29848.0	Human	?	Male	19A	B	L	Wuhan Jinyintan Hospital	Hubei Provincial Center for Disease Control and Prevention	Bin Fang et al	https://www.gisaid.org	Genome-wide data inferring the evolution and population demography of the novel pneumonia coronavirus (SARS-CoV-2)	https://dx.doi.org/10.1101/2020.03.04.976662	2020-02-28
Wuhan/HBCDC-HB-02/2020	ncov	EPI_ISL_412978	?	2020-01-17	Asia	China	Hubei	Wuhan	Asia	China	Hubei	genome	29846.0	Human	?	?	19B	A	S	The Central Hospital Of Wuhan	Hubei Provincial Center for Disease Control and Prevention	Bin Fang et al	https://www.gisaid.org	Genome-wide data inferring the evolution and population demography of the novel pneumonia coronavirus (SARS-CoV-2)	https://dx.doi.org/10.1101/2020.03.04.976662	2020-03-02
Wuhan/HBCDC-HB-04/2019	ncov	EPI_ISL_412900	?	2019-12-30	Asia	China	Hubei	Wuhan	Asia	China	Hubei	genome	29201.0	Human	?	Male	19A	B.2	O	Wuhan Jinyintan Hospital	Hubei Provincial Center for Disease Control and Prevention	Bin Fang et al	https://www.gisaid.org	Genome-wide data inferring the evolution and population demography of the novel pneumonia coronavirus (SARS-CoV-2)	https://dx.doi.org/10.1101/2020.03.04.976662	2020-02-28
Wuhan/HBCDC-HB-05/2020	ncov	EPI_ISL_412981	?	2020-01-18	Asia	China	Hubei	Wuhan	Asia	China	Hubei	genome	29843.0	Human	?	Female	19A	B.4	O	CR&WISCO GENERAL HOSPITAL	Hubei Provincial Center for Disease Control and Prevention	Bin Fang et al	https://www.gisaid.org	A doubt of multiple introduction of SARS-CoV-2 in Italy: A preliminary overview	https://dx.doi.org/10.1002/jmv.25773	2020-03-02
Wuhan/IPBCAMS-WH-01/2019	ncov	EPI_ISL_402123	MT019529.1	2019-12-24	Asia	China	Hubei	Wuhan	Asia	China	Hubei	genome	29899.0	Human	65	Male	19A	B	L	Institute of Pathogen Biology, Chinese Academy of Medical Sciences & Peking Union Medical College	Institute of Pathogen Biology, Chinese Academy of Medical Sciences & Peking Union Medical College	Lili Ren et al	https://www.gisaid.org	?	?	2020-01-11
Wuhan/IPBCAMS-WH-02/2019	ncov	EPI_ISL_403931	MT019530.1	2019-12-30	Asia	China	Hubei	Wuhan	Asia	China	Hubei	genome	29889.0	Human	49	Female	19A	B	L	Institute of Pathogen Biology, Chinese Academy of Medical Sciences & Peking Union Medical College	Institute of Pathogen Biology, Chinese Academy of Medical Sciences & Peking Union Medical College	Lili Ren et al	https://www.gisaid.org	Genomic diversity of SARS-CoV-2 in Coronavirus Disease 2019 patients	https://dx.doi.org/10.1093/cid/ciaa203/5780800	2020-01-21
Wuhan/IPBCAMS-WH-03/2019	ncov	EPI_ISL_403930	MT019531.1	2019-12-30	Asia	China	Hubei	Wuhan	Asia	China	Hubei	genome	29899.0	Human	41	Male	19A	B	L	Institute of Pathogen Biology, Chinese Academy of Medical Sciences & Peking Union Medical College	Institute of Pathogen Biology, Chinese Academy of Medical Sciences & Peking Union Medical College	Lili Ren et al	https://www.gisaid.org	Genomic diversity of SARS-CoV-2 in Coronavirus Disease 2019 patients	https://dx.doi.org/10.1093/cid/ciaa203/5780800	2020-01-21
Wuhan/IPBCAMS-WH-04/2019	ncov	EPI_ISL_403929	MT019532.1	2019-12-30	Asia	China	Hubei	Wuhan	Asia	China	Hubei	genome	29890.0	Human	52	Female	19A	B	L	Institute of Pathogen Biology, Chinese Academy of Medical Sciences & Peking Union Medical College	Institute of Pathogen Biology, Chinese Academy of Medical Sciences & Peking Union Medical College	Lili Ren et al	https://www.gisaid.org	Genomic diversity of SARS-CoV-2 in Coronavirus Disease 2019 patients	https://dx.doi.org/10.1093/cid/ciaa203/5780800	2020-01-21
Wuhan/IPBCAMS-WH-05/2020	ncov	EPI_ISL_403928	MT019533.1	2020-01-01	Asia	China	Hubei	Wuhan	Asia	China	Hubei	genome	29883.0	Human	61	Male	19A	B	L	Institute of Pathogen Biology, Chinese Academy of Medical Sciences & Peking Union Medical College	Institute of Pathogen Biology, Chinese Academy of Medical Sciences & Peking Union Medical College	Lili Ren et al	https://www.gisaid.org	Genomic diversity of SARS-CoV-2 in Coronavirus Disease 2019 patients	https://dx.doi.org/10.1093/cid/ciaa203/5780800	2020-01-21
Wuhan/IVDC-HB-01/2019	ncov	EPI_ISL_402119	?	2019-12-30	Asia	China	Hubei	Wuhan	Asia	China	Hubei	genome	29891.0	Human	49	Female	19A	B	L	National Institute for Viral Disease Control and Prevention, China CDC	National Institute for Viral Disease Control and Prevention, China CDC	Wenjie Tan et al	https://www.gisaid.org	A Novel Coronavirus from Patients with Pneumonia in China, 2019	https://dx.doi.org/10.1056/NEJMoa2001017	2020-01-10
Wuhan/IVDC-HB-04/2020	ncov	EPI_ISL_402120	?	2020-01-01	Asia	China	Hubei	Wuhan	Asia	China	Hubei	genome	29896.0	Human	61	Male	19A	B	L	National Institute for Viral Disease Control and Prevention, China CDC	National Institute for Viral Disease Control and Prevention, China CDC	Wenjie Tan et al	https://www.gisaid.org	A Novel Coronavirus from Patients with Pneumonia in China, 2019	https://dx.doi.org/10.1056/NEJMoa2001017	2020-01-11
Wuhan/IVDC-HB-05/2019	ncov	EPI_ISL_402121	?	2019-12-30	Asia	China	Hubei	Wuhan	Asia	China	Hubei	genome	29891.0	Human	32	Male	19A	B	L	National Institute for Viral Disease Control and Prevention, China CDC	National Institute for Viral Disease Control and Prevention, China CDC	Wenjie Tan et al	https://www.gisaid.org	A Novel Coronavirus from Patients with Pneumonia in China, 2019	https://dx.doi.org/10.1056/NEJMoa2001017	2020-01-10
Wuhan/WH01/2019	ncov	EPI_ISL_406798	LR757998.1	2019-12-26	Asia	China	Hubei	Wuhan	Asia	China	Hubei	genome	29866.0	Human	44	Male	19A	B	L	General Hospital of Central Theater Command of People's Liberation Army of China	BGI & Institute of Microbiology, Chinese Academy of Sciences & Shandong First Medical University & Shandong Academy of Medical Sciences & General Hospital of Central Theater Command of People's Liberation Army of China	Weijun Chen et al	https://www.gisaid.org	Genomic characterisation and epidemiology of 2019 novel coronavirus: implications for virus origins and receptor binding	https://dx.doi.org/10.1016/S0140-6736(20)30251-8	2020-01-30
Wuhan/WH03/2020	ncov	EPI_ISL_406800	LR757996.1	2020-01-01	Asia	China	Hubei	Wuhan	Asia	China	Hubei	genome	29868.0	Human	21	Female	19A	B	L	General Hospital of Central Theater Command of People's Liberation Army of China	BGI & Institute of Microbiology, Chinese Academy of Sciences & Shandong First Medical University & Shandong Academy of Medical Sciences & General Hospital of Central Theater Command of People's Liberation Army of China	Weijun Chen et al	https://www.gisaid.org	Genomic characterisation and epidemiology of 2019 novel coronavirus: implications for virus origins and receptor binding	https://dx.doi.org/10.1016/S0140-6736(20)30251-8	2020-01-30
Wuhan/WH04/2020	ncov	EPI_ISL_406801	LR757995.1	2020-01-05	Asia	China	Hubei	Wuhan	Asia	China	Hubei	genome	29872.0	Human	39	Male	19B	A	S	General Hospital of Central Theater Command of People's Liberation Army of China	BGI & Institute of Microbiology, Chinese Academy of Sciences & Shandong First Medical University & Shandong Academy of Medical Sciences & General Hospital of Central Theater Command of People's Liberation Army of China	Weijun Chen et al	https://www.gisaid.org	Genomic characterisation and epidemiology of 2019 novel coronavirus: implications for virus origins and receptor binding	https://dx.doi.org/10.1016/S0140-6736(20)30251-8	2020-01-30
Wuhan/WHU01/2020	ncov	EPI_ISL_406716	MN988668.1	2020-01-02	Asia	China	Hubei	Wuhan	Asia	China	Hubei	genome	29881.0	Human	?	?	19A	B	L	State Key Laboratory of Virology, Wuhan University	State Key Laboratory of Virology, Wuhan University	Chen et al	https://www.gisaid.org	SARS-CoV-2 exhibits intra-host genomic plasticity and low-frequency polymorphic quasispecies	http://biorxiv.org/lookup/doi/10.1101/2020.03.27.009480	2020-01-23
Wuhan/WHU02/2020	ncov	EPI_ISL_406717	MN988669.1	2020-01-02	Asia	China	Hubei	Wuhan	Asia	China	Hubei	genome	29881.0	Human	?	?	19A	B	L	State Key Laboratory of Virology, Wuhan University	State Key Laboratory of Virology, Wuhan University	Chen et al	https://www.gisaid.org	SARS-CoV-2 exhibits intra-host genomic plasticity and low-frequency polymorphic quasispecies	http://biorxiv.org/lookup/doi/10.1101/2020.03.27.009480	2020-01-23
Wuhan/WIV02/2019	ncov	EPI_ISL_402127	MN996527.1	2019-12-30	Asia	China	Hubei	Wuhan	Asia	China	Hubei	genome	29825.0	Human	32	Male	19A	B	L	Wuhan Jinyintan Hospital	Wuhan Institute of Virology, Chinese Academy of Sciences	Peng Zhou et al	https://www.gisaid.org	?	?	2020-01-18
Wuhan/WIV05/2019	ncov	EPI_ISL_402128	MN996529.1	2019-12-30	Asia	China	Hubei	Wuhan	Asia	China	Hubei	genome	29852.0	Human	52	Female	19A	B	L	Wuhan Jinyintan Hospital	Wuhan Institute of Virology, Chinese Academy of Sciences	Peng Zhou et al	https://www.gisaid.org	?	?	2020-01-18
Wuhan/WIV06/2019	ncov	EPI_ISL_402129	MN996530.1	2019-12-30	Asia	China	Hubei	Wuhan	Asia	China	Hubei	genome	29854.0	Human	40	Male	19A	B	L	Wuhan Jinyintan Hospital	Wuhan Institute of Virology, Chinese Academy of Sciences	Peng Zhou et al	https://www.gisaid.org	?	?	2020-01-18
Wuhan/WIV07/2019	ncov	EPI_ISL_402130	MN996531.1	2019-12-30	Asia	China	Hubei	Wuhan	Asia	China	Hubei	genome	29857.0	Human	56	Male	19A	B	L	Wuhan Jinyintan Hospital	Wuhan Institute of Virology, Chinese Academy of Sciences	Peng Zhou et al	https://www.gisaid.org	?	?	2020-01-18
Yunnan/IVDC-YN-003/2020	ncov	EPI_ISL_408480	?	2020-01-17	Asia	China	Yunnan	Kunming	Asia	China	Yunnan	genome	29885.0	Human	56	Male	19B	A	S	National Institute for Viral Disease Control and Prevention, China CDC	National Institute for Viral Disease Control & Prevention, CCDC	Wenjie Tan et al	https://www.gisaid.org	Mutations, Recombination and Insertion in the Evolution of 2019-nCoV	https://dx.doi.org/10.1101/2020.02.29.971101	2020-02-09
Zhejiang/WZ-01/2020	ncov	EPI_ISL_404227	?	2020-01-16	Asia	China	Zhejiang	Hangzhou	Asia	China	Zhejiang	genome	29839.0	Human	46	Male	19A	B.2	L	Zhejiang Provincial Center for Disease Control and Prevention	Department of Microbiology, Zhejiang Provincial Center for Disease Control and Prevention	Yin Chen et al	https://www.gisaid.org	?	?	2020-01-21
India/AP-CCMB-GC41/2020	ncov	EPI_ISL_528809	?	2020-05-29	Asia	India	Andhra Pradesh	Kurnool	Asia	India	Andhra Pradesh	genome	29818.0	Human	54	Male	20B	B.1.1.8	GR	Department of Medicine, Gandhi hospital, Hyderabad	CSIR-Centre for Cellular and Molecular Biology	Rajarao Mesipogu et al	https://www.gisaid.org	?	?	2020-09-09
India/AP-NCDC-3936/2020	ncov	EPI_ISL_436440	?	2020-04-09	Asia	India	Andhra Pradesh		Asia	India	Andhra Pradesh	genome	29866.0	Human	32	Male	19A	B.6	O	National Centre for Disease control (NCDC)	NCDC/CSIR-IGIB	Pramod Kumar# et al	https://www.gisaid.org	Integrated genomic view of SARS-CoV-2 in India	https://dx.doi.org/10.1101/2020.06.04.128751	2020-05-06
India/AS-NCDC-2525/2020	ncov	EPI_ISL_436421	?	2020-03-31	Asia	India	Assam		Asia	India	Assam	genome	29837.0	Human	64	Male	19A	B.6	O	National Centre for Disease control (NCDC)	NCDC/CSIR-IGIB	Pramod Kumar# et al	https://www.gisaid.org	Integrated genomic view of SARS-CoV-2 in India	https://dx.doi.org/10.1101/2020.06.04.128751	2020-05-06
India/AS-NCDC-2535/2020	ncov	EPI_ISL_436422	?	2020-03-31	Asia	India	Assam		Asia	India	Assam	genome	29866.0	Human	65	Male	19A	B.6	O	National Centre for Disease control (NCDC)	NCDC/CSIR-IGIB	Pramod Kumar# et al	https://www.gisaid.org	Integrated genomic view of SARS-CoV-2 in India	https://dx.doi.org/10.1101/2020.06.04.128751	2020-05-06
India/BR-NCDC-02251/2020	ncov	EPI_ISL_435112	?	2020-03-28	Asia	India	Bihar		Asia	India	Bihar	genome	29866.0	Human	42	Male	19A	B.6	O	National Centre for Disease control (NCDC), CSIR-Institute of Genomics and Integrative Biology (CSIR-IGIB)	NCDC/CSIR-IGIB	Pramod Kumar et al	https://www.gisaid.org	Integrated genomic view of SARS-CoV-2 in India	https://dx.doi.org/10.1101/2020.06.04.128751	2020-05-02
India/BR-NCDC-2515/2020	ncov	EPI_ISL_436417	?	2020-03-31	Asia	India	Bihar		Asia	India	Bihar	genome	29863.0	Human	65	Male	19A	B.6	O	National Centre for Disease control (NCDC)	NCDC/CSIR-IGIB	Pramod Kumar# et al	https://www.gisaid.org	Integrated genomic view of SARS-CoV-2 in India	https://dx.doi.org/10.1101/2020.06.04.128751	2020-05-06
India/BR-NCDC-2519/2020	ncov	EPI_ISL_436419	?	2020-03-31	Asia	India	Bihar		Asia	India	Bihar	genome	29847.0	Human	55	Male	19A	B.6	O	National Centre for Disease control (NCDC)	NCDC/CSIR-IGIB	Pramod Kumar# et al	https://www.gisaid.org	Integrated genomic view of SARS-CoV-2 in India	https://dx.doi.org/10.1101/2020.06.04.128751	2020-05-06
India/BR-NCDC-4155/2020	ncov	EPI_ISL_436449	?	2020-04-12	Asia	India	Bihar		Asia	India	Bihar	genome	29868.0	Human	23	Male	19A	B.6	O	National Centre for Disease control (NCDC)	NCDC/CSIR-IGIB	Pramod Kumar# et al	https://www.gisaid.org	Integrated genomic view of SARS-CoV-2 in India	https://dx.doi.org/10.1101/2020.06.04.128751	2020-05-06
India/DL-50480-CSIR-IGIB/2020	ncov	EPI_ISL_636770	?	2020-07-27	Asia	India	Delhi		Asia	India	Delhi	genome	29822.0	Human	37	Male	20A	B.1.36	GH	National Centre for Disease control (NCDC)	NCDC/CSIR-IGIB	Mahesh S. Dhar1* et al	https://www.gisaid.org	?	?	2020-11-13
India/DL-5504375-CSIR-IGIB/2020	ncov	EPI_ISL_636787	?	2020-08-06	Asia	India	Delhi		Asia	India	Delhi	genome	29813.0	Human	27	Female	20A	B.1.36	GH	National Centre for Disease control (NCDC)	NCDC/CSIR-IGIB	Mahesh S. Dhar1* et al	https://www.gisaid.org	?	?	2020-11-13
India/DL-57012-CSIR-IGIB/2020	ncov	EPI_ISL_636740	?	2020-08-02	Asia	India	Delhi		Asia	India	Delhi	genome	29815.0	Human	33	Male	20B	B.1.1.49	GR	National Centre for Disease control (NCDC)	NCDC/CSIR-IGIB	Mahesh S. Dhar1* et al	https://www.gisaid.org	?	?	2020-11-13
India/DL-59108-CSIR-IGIB/2020	ncov	EPI_ISL_636809	?	2020-08-04	Asia	India	Delhi		Asia	India	Delhi	genome	29843.0	Human	38	Female	20A	B.1.36	GH	National Centre for Disease control (NCDC)	NCDC/CSIR-IGIB	Mahesh S. Dhar1* et al	https://www.gisaid.org	?	?	2020-11-13
India/DL-59113-CSIR-IGIB/2020	ncov	EPI_ISL_636815	?	2020-08-04	Asia	India	Delhi		Asia	India	Delhi	genome	29747.0	Human	45	Male	20A	B.1.36	GH	National Centre for Disease control (NCDC)	NCDC/CSIR-IGIB	Mahesh S. Dhar1* et al	https://www.gisaid.org	?	?	2020-11-13
India/DL-59597-CSIR-IGIB/2020	ncov	EPI_ISL_636816	?	2020-08-05	Asia	India	Delhi		Asia	India	Delhi	genome	29844.0	Human	22	Male	20A	B.1.36	GH	National Centre for Disease control (NCDC)	NCDC/CSIR-IGIB	Mahesh S. Dhar1* et al	https://www.gisaid.org	?	?	2020-11-13
India/DL-59608-CSIR-IGIB/2020	ncov	EPI_ISL_636802	?	2020-08-05	Asia	India	Delhi		Asia	India	Delhi	genome	29818.0	Human	35	Male	20A	B.1.36	GH	National Centre for Disease control (NCDC)	NCDC/CSIR-IGIB	Mahesh S. Dhar1* et al	https://www.gisaid.org	?	?	2020-11-13
India/DL-59946-CSIR-IGIB/2020	ncov	EPI_ISL_636752	?	2020-08-02	Asia	India	Delhi		Asia	India	Delhi	genome	29824.0	Human	65	Male	20A	B.1.36	GH	National Centre for Disease control (NCDC)	NCDC/CSIR-IGIB	Mahesh S. Dhar1* et al	https://www.gisaid.org	?	?	2020-11-13
India/DL-60072-CSIR-IGIB/2020	ncov	EPI_ISL_636795	?	2020-08-05	Asia	India	Delhi		Asia	India	Delhi	genome	29841.0	Human	29	Male	20B	B.1.1.32	GR	National Centre for Disease control (NCDC)	NCDC/CSIR-IGIB	Mahesh S. Dhar1* et al	https://www.gisaid.org	?	?	2020-11-13
India/DL-60920-CSIR-IGIB/2020	ncov	EPI_ISL_636774	?	2020-08-06	Asia	India	Delhi		Asia	India	Delhi	genome	29817.0	Human	22	Female	20A	B.1.36	GH	National Centre for Disease control (NCDC)	NCDC/CSIR-IGIB	Mahesh S. Dhar1* et al	https://www.gisaid.org	?	?	2020-11-13
India/DL-60932-CSIR-IGIB/2020	ncov	EPI_ISL_636780	?	2020-08-06	Asia	India	Delhi		Asia	India	Delhi	genome	29824.0	Human	28	Female	20B	B.1.1.32	GR	National Centre for Disease control (NCDC)	NCDC/CSIR-IGIB	Mahesh S. Dhar1* et al	https://www.gisaid.org	?	?	2020-11-13
India/DL-60935-CSIR-IGIB/2020	ncov	EPI_ISL_636788	?	2020-08-06	Asia	India	Delhi		Asia	India	Delhi	genome	29843.0	Human	45	Female	20B	B.1.1.32	GR	National Centre for Disease control (NCDC)	NCDC/CSIR-IGIB	Mahesh S. Dhar1* et al	https://www.gisaid.org	?	?	2020-11-13
India/DL-61026-CSIR-IGIB/2020	ncov	EPI_ISL_636766	?	2020-08-06	Asia	India	Delhi		Asia	India	Delhi	genome	29851.0	Human	23	Male	20A	B.1.36	GH	National Centre for Disease control (NCDC)	NCDC/CSIR-IGIB	Mahesh S. Dhar1* et al	https://www.gisaid.org	?	?	2020-11-13
India/DL-62368-CSIR-IGIB/2020	ncov	EPI_ISL_636776	?	2020-08-08	Asia	India	Delhi		Asia	India	Delhi	genome	29843.0	Human	38	Male	20A	B.1.36	GH	National Centre for Disease control (NCDC)	NCDC/CSIR-IGIB	Mahesh S. Dhar1* et al	https://www.gisaid.org	?	?	2020-11-13
India/DL-65025-CSIR-IGIB/2020	ncov	EPI_ISL_636818	?	2020-08-11	Asia	India	Delhi		Asia	India	Delhi	genome	29846.0	Human	24	Male	20A	B.1.36	GH	National Centre for Disease control (NCDC)	NCDC/CSIR-IGIB	Mahesh S. Dhar1* et al	https://www.gisaid.org	?	?	2020-11-13
India/DL-65029-CSIR-IGIB/2020	ncov	EPI_ISL_636817	?	2020-08-11	Asia	India	Delhi		Asia	India	Delhi	genome	29844.0	Human	37	Male	20B	B.1.1	GR	National Centre for Disease control (NCDC)	NCDC/CSIR-IGIB	Mahesh S. Dhar1* et al	https://www.gisaid.org	?	?	2020-11-13
India/DL-65054-CSIR-IGIB/2020	ncov	EPI_ISL_636819	?	2020-08-11	Asia	India	Delhi		Asia	India	Delhi	genome	29828.0	Human	38	Male	20A	B.1.36	GH	National Centre for Disease control (NCDC)	NCDC/CSIR-IGIB	Mahesh S. Dhar1* et al	https://www.gisaid.org	?	?	2020-11-13
India/DL-65092-CSIR-IGIB/2020	ncov	EPI_ISL_636820	?	2020-08-11	Asia	India	Delhi		Asia	India	Delhi	genome	29851.0	Human	33	Male	20B	B.1.1.72	GR	National Centre for Disease control (NCDC)	NCDC/CSIR-IGIB	Mahesh S. Dhar1* et al	https://www.gisaid.org	?	?	2020-11-13
India/DL-65112-CSIR-IGIB/2020	ncov	EPI_ISL_636821	?	2020-08-11	Asia	India	Delhi		Asia	India	Delhi	genome	29816.0	Human	60	Female	20A	B.1.36	GH	National Centre for Disease control (NCDC)	NCDC/CSIR-IGIB	Mahesh S. Dhar1* et al	https://www.gisaid.org	?	?	2020-11-13
India/DL-69775-CSIR-IGIB/2020	ncov	EPI_ISL_636777	?	2020-08-16	Asia	India	Delhi		Asia	India	Delhi	genome	29844.0	Human	2	Female	20A	B.1.36	GH	National Centre for Disease control (NCDC)	NCDC/CSIR-IGIB	Mahesh S. Dhar1* et al	https://www.gisaid.org	?	?	2020-11-13
India/DL-69787-CSIR-IGIB/2020	ncov	EPI_ISL_636760	?	2020-08-14	Asia	India	Delhi		Asia	India	Delhi	genome	29832.0	Human	23	Female	20A	B.1.36	GH	National Centre for Disease control (NCDC)	NCDC/CSIR-IGIB	Mahesh S. Dhar1* et al	https://www.gisaid.org	?	?	2020-11-13
India/DL-69794-CSIR-IGIB/2020	ncov	EPI_ISL_636761	?	2020-08-14	Asia	India	Delhi		Asia	India	Delhi	genome	29757.0	Human	33	Male	20B	B.1.1	GR	National Centre for Disease control (NCDC)	NCDC/CSIR-IGIB	Mahesh S. Dhar1* et al	https://www.gisaid.org	?	?	2020-11-13
India/DL-69813-CSIR-IGIB/2020	ncov	EPI_ISL_636762	?	2020-08-14	Asia	India	Delhi		Asia	India	Delhi	genome	29845.0	Human	35	Male	20A	B.1.36	GH	National Centre for Disease control (NCDC)	NCDC/CSIR-IGIB	Mahesh S. Dhar1* et al	https://www.gisaid.org	?	?	2020-11-13
India/DL-69826-CSIR-IGIB/2020	ncov	EPI_ISL_636757	?	2020-08-14	Asia	India	Delhi		Asia	India	Delhi	genome	29828.0	Human	37	Male	20A	B.1.36	GH	National Centre for Disease control (NCDC)	NCDC/CSIR-IGIB	Mahesh S. Dhar1* et al	https://www.gisaid.org	?	?	2020-11-13
India/DL-69831-CSIR-IGIB/2020	ncov	EPI_ISL_636755	?	2020-08-14	Asia	India	Delhi		Asia	India	Delhi	genome	29822.0	Human	15	Male	20A	B.1.36	GH	National Centre for Disease control (NCDC)	NCDC/CSIR-IGIB	Mahesh S. Dhar1* et al	https://www.gisaid.org	?	?	2020-11-13
India/DL-69833-CSIR-IGIB/2020	ncov	EPI_ISL_636754	?	2020-08-14	Asia	India	Delhi		Asia	India	Delhi	genome	29842.0	Human	30	Male	20B	B.1.1	GR	National Centre for Disease control (NCDC)	NCDC/CSIR-IGIB	Mahesh S. Dhar1* et al	https://www.gisaid.org	?	?	2020-11-13
India/DL-IGIB-77797/2020	ncov	EPI_ISL_528683	?	2020-08-24	Asia	India	Delhi		Asia	India	Delhi	genome	29860.0	Human	52	Male	20A	B.1.36.1	GH	NCDC Institute of Genomics and Integrative Biology	NCDC Institute of Genomics and Integrative Biology	Vivekanand A et al	https://www.gisaid.org	?	?	2020-09-08
India/DL-ILBS-1718M/2020	ncov	EPI_ISL_605805	?	2020-05-01	Asia	India	Delhi	New Delhi	Asia	India	Delhi	genome	29857.0	Human	57	Male	19A	B.6	O	Clinical Virology Laboratory, Institute of Liver and Biliary Sciences	ILBS - IGIB	Ekta Gupta et al	https://www.gisaid.org	?	?	2020-11-02
India/DL-ILBS-1921M/2020	ncov	EPI_ISL_578697	?	2020-04-06	Asia	India	Delhi	New Delhi	Asia	India	Delhi	genome	29862.0	Human	76	Male	19A	B.6	O	Clinical Virology Laboratory, Institute of Liver and Biliary Sciences	ILBS - IGIB	Ekta Gupta et al	https://www.gisaid.org	?	?	2020-10-13
India/DL-ILBS-1929M/2020	ncov	EPI_ISL_605806	?	2020-05-01	Asia	India	Delhi	New Delhi	Asia	India	Delhi	genome	29872.0	Human	29	Male	19A	B.6	O	Clinical Virology Laboratory, Institute of Liver and Biliary Sciences	ILBS - IGIB	Ekta Gupta et al	https://www.gisaid.org	?	?	2020-11-02
India/DL-ILBS-2476T/2020	ncov	EPI_ISL_605807	?	2020-05-01	Asia	India	Delhi	New Delhi	Asia	India	Delhi	genome	29878.0	Human	50	Male	19A	B.6	O	Clinical Virology Laboratory, Institute of Liver and Biliary Sciences	ILBS - IGIB	Ekta Gupta et al	https://www.gisaid.org	?	?	2020-11-02
India/DL-ILBS-271M/2020	ncov	EPI_ISL_605808	?	2020-05-01	Asia	India	Delhi	New Delhi	Asia	India	Delhi	genome	29869.0	Human	66	Male	19A	B.6	O	Clinical Virology Laboratory, Institute of Liver and Biliary Sciences	ILBS - IGIB	Ekta Gupta et al	https://www.gisaid.org	?	?	2020-11-02
India/DL-ILBS-279M/2020	ncov	EPI_ISL_605799	?	2020-05-01	Asia	India	Delhi	New Delhi	Asia	India	Delhi	genome	29899.0	Human	58	Male	19A	B.6	O	Clinical Virology Laboratory, Institute of Liver and Biliary Sciences	ILBS - IGIB	Ekta Gupta et al	https://www.gisaid.org	?	?	2020-11-02
India/DL-ILBS-282M/2020	ncov	EPI_ISL_605800	?	2020-04-09	Asia	India	Delhi	New Delhi	Asia	India	Delhi	genome	29898.0	Human	70	Male	19A	B.6	O	Clinical Virology Laboratory, Institute of Liver and Biliary Sciences	ILBS - IGIB	Ekta Gupta et al	https://www.gisaid.org	?	?	2020-11-02
India/DL-ILBS-2873T/2020	ncov	EPI_ISL_605801	?	2020-05-01	Asia	India	Delhi	New Delhi	Asia	India	Delhi	genome	29858.0	Human	23	Male	20A	B.1.36.1	GH	Clinical Virology Laboratory, Institute of Liver and Biliary Sciences	ILBS - IGIB	Ekta Gupta et al	https://www.gisaid.org	?	?	2020-11-02
India/DL-ILBS-299M/2020	ncov	EPI_ISL_605809	?	2020-05-01	Asia	India	Delhi	New Delhi	Asia	India	Delhi	genome	29868.0	Human	65	Male	19A	B.6	O	Clinical Virology Laboratory, Institute of Liver and Biliary Sciences	ILBS - IGIB	Ekta Gupta et al	https://www.gisaid.org	?	?	2020-11-02
India/DL-ILBS-4871T/2020	ncov	EPI_ISL_605810	?	2020-04-06	Asia	India	Delhi	New Delhi	Asia	India	Delhi	genome	29872.0	Human	40	Female	20A	B.1.36.1	GH	Clinical Virology Laboratory, Institute of Liver and Biliary Sciences	ILBS - IGIB	Ekta Gupta et al	https://www.gisaid.org	?	?	2020-11-02
India/DL-ILBS-9062D/2020	ncov	EPI_ISL_605811	?	2020-03-31	Asia	India	Delhi	New Delhi	Asia	India	Delhi	genome	29855.0	Human	32	Male	20B	B.1.1	GR	Clinical Virology Laboratory, Institute of Liver and Biliary Sciences	ILBS - IGIB	Ekta Gupta et al	https://www.gisaid.org	?	?	2020-11-02
India/DL-ILBS-9063D/2020	ncov	EPI_ISL_605812	?	2020-03-31	Asia	India	Delhi	New Delhi	Asia	India	Delhi	genome	29868.0	Human	28	Female	20A	B.1	G	Clinical Virology Laboratory, Institute of Liver and Biliary Sciences	ILBS - IGIB	Ekta Gupta et al	https://www.gisaid.org	?	?	2020-11-02
India/DL-ILBS-9070D/2020	ncov	EPI_ISL_605802	?	2020-05-01	Asia	India	Delhi	New Delhi	Asia	India	Delhi	genome	29902.0	Human	45	Male	20B	B.1.1	GR	Clinical Virology Laboratory, Institute of Liver and Biliary Sciences	ILBS - IGIB	Ekta Gupta et al	https://www.gisaid.org	?	?	2020-11-02
India/DL-ILBS-9071D/2020	ncov	EPI_ISL_605803	?	2020-03-31	Asia	India	Delhi	New Delhi	Asia	India	Delhi	genome	29902.0	Human	16	Male	20A	B.1	G	Clinical Virology Laboratory, Institute of Liver and Biliary Sciences	ILBS - IGIB	Ekta Gupta et al	https://www.gisaid.org	?	?	2020-11-02
India/DL-ILBS-9304D/2020	ncov	EPI_ISL_605813	?	2020-04-12	Asia	India	Delhi	New Delhi	Asia	India	Delhi	genome	29852.0	Human	48	Male	19A	B.6	O	Clinical Virology Laboratory, Institute of Liver and Biliary Sciences	ILBS - IGIB	Ekta Gupta et al	https://www.gisaid.org	?	?	2020-11-02
India/DL-ILBS-9306T/2020	ncov	EPI_ISL_605804	?	2020-05-01	Asia	India	Delhi	New Delhi	Asia	India	Delhi	genome	29873.0	Human	44	Female	19A	B.6	O	Clinical Virology Laboratory, Institute of Liver and Biliary Sciences	ILBS - IGIB	Ekta Gupta et al	https://www.gisaid.org	?	?	2020-11-02
India/DL-ILBS-9309D/2020	ncov	EPI_ISL_605814	?	2020-04-06	Asia	India	Delhi	New Delhi	Asia	India	Delhi	genome	29872.0	Human	18	Female	20A	B.1.36.1	GH	Clinical Virology Laboratory, Institute of Liver and Biliary Sciences	ILBS - IGIB	Ekta Gupta et al	https://www.gisaid.org	?	?	2020-11-02
India/DL-ILBS-9318D/2020	ncov	EPI_ISL_605815	?	2020-04-05	Asia	India	Delhi	New Delhi	Asia	India	Delhi	genome	29872.0	Human	25	Female	20A	B.1.36.1	GH	Clinical Virology Laboratory, Institute of Liver and Biliary Sciences	ILBS - IGIB	Ekta Gupta et al	https://www.gisaid.org	?	?	2020-11-02
India/DL-ILBS-9337D/2020	ncov	EPI_ISL_605816	?	2020-03-31	Asia	India	Delhi	New Delhi	Asia	India	Delhi	genome	29852.0	Human	37	Female	20A	B.1.36.1	GH	Clinical Virology Laboratory, Institute of Liver and Biliary Sciences	ILBS - IGIB	Ekta Gupta et al	https://www.gisaid.org	?	?	2020-11-02
India/DL-MN1/2020	ncov	EPI_ISL_508415	?	2020-06-16	Asia	India	Delhi		Asia	India	Delhi	genome	29874.0	Human	42	Male	20A	B.1.36.1	GH	Maulana Azad Medical College	National Institute of Biomedical Genomics	Arindam Maitra et al	https://www.gisaid.org	?	?	2020-08-04
India/DL-MN10/2020	ncov	EPI_ISL_508416	?	2020-06-18	Asia	India	Delhi		Asia	India	Delhi	genome	29900.0	Human	45	Female	20B	B.1.1	GR	Maulana Azad Medical College	National Institute of Biomedical Genomics	Arindam Maitra et al	https://www.gisaid.org	?	?	2020-08-04
India/DL-MN11/2020	ncov	EPI_ISL_508417	?	2020-06-18	Asia	India	Delhi		Asia	India	Delhi	genome	29875.0	Human	38	Male	20B	B.1.1	GR	Maulana Azad Medical College	National Institute of Biomedical Genomics	Arindam Maitra et al	https://www.gisaid.org	?	?	2020-08-04
India/DL-MN26/2020	ncov	EPI_ISL_508418	?	2020-06-20	Asia	India	Delhi		Asia	India	Delhi	genome	29880.0	Human	29	Male	20A	B.1.36	GH	Maulana Azad Medical College	National Institute of Biomedical Genomics	Arindam Maitra et al	https://www.gisaid.org	?	?	2020-08-04
India/DL-MN4/2020	ncov	EPI_ISL_508420	?	2020-06-18	Asia	India	Delhi		Asia	India	Delhi	genome	29880.0	Human	47	Male	20A	B.1.36.1	GH	Maulana Azad Medical College	National Institute of Biomedical Genomics	Arindam Maitra et al	https://www.gisaid.org	?	?	2020-08-04
India/DL-MN5/2020	ncov	EPI_ISL_508421	?	2020-06-18	Asia	India	Delhi		Asia	India	Delhi	genome	29898.0	Human	36	Female	20B	B.1.1	GR	Maulana Azad Medical College	National Institute of Biomedical Genomics	Arindam Maitra et al	https://www.gisaid.org	?	?	2020-08-04
India/DL-MN8/2020	ncov	EPI_ISL_508422	?	2020-06-18	Asia	India	Delhi		Asia	India	Delhi	genome	29900.0	Human	44	Female	20A	B.1.36.1	GH	Maulana Azad Medical College	National Institute of Biomedical Genomics	Arindam Maitra et al	https://www.gisaid.org	?	?	2020-08-04
India/DL-MaxCov0003-CSIR-IGIB/2020	ncov	EPI_ISL_459911	?	2020-05-09	Asia	India	Delhi		Asia	India	Delhi	genome	29834.0	Human	48	Female	19A	B.6	O	Devki Devi Foundation, a unit of Max Healthcare	CSIR-IGIB/Max	Rajesh Pandey# et al	https://www.gisaid.org	?	?	2020-06-05
India/DL-MaxCov0010-CSIR-IGIB/2020	ncov	EPI_ISL_459913	?	2020-05-03	Asia	India	Delhi		Asia	India	Delhi	genome	29807.0	Human	33	Male	20B	B.1.1	O	Devki Devi Foundation, a unit of Max Healthcare	CSIR-IGIB/Max	Rajesh Pandey# et al	https://www.gisaid.org	?	?	2020-06-05
India/DL-MaxCov0012-CSIR-IGIB/2020	ncov	EPI_ISL_459914	?	2020-05-01	Asia	India	Delhi		Asia	India	Delhi	genome	29786.0	Human	29	Male	20B	B.1.1	O	Devki Devi Foundation, a unit of Max Healthcare	CSIR-IGIB/Max	Rajesh Pandey# et al	https://www.gisaid.org	?	?	2020-06-05
India/DL-MaxCov0013-CSIR-IGIB/2020	ncov	EPI_ISL_459915	?	2020-05-12	Asia	India	Delhi		Asia	India	Delhi	genome	29902.0	Human	28	Male	19A	B.6	O	Devki Devi Foundation, a unit of Max Healthcare	CSIR-IGIB/Max	Rajesh Pandey# et al	https://www.gisaid.org	?	?	2020-06-05
India/DL-MaxCov0014-CSIR-IGIB/2020	ncov	EPI_ISL_459916	?	2020-05-12	Asia	India	Delhi		Asia	India	Delhi	genome	29851.0	Human	51	Male	19A	B.1.1	O	Devki Devi Foundation, a unit of Max Healthcare	CSIR-IGIB/Max	Rajesh Pandey# et al	https://www.gisaid.org	?	?	2020-06-05
India/DL-MaxCov0015-CSIR-IGIB/2020	ncov	EPI_ISL_459917	?	2020-05-08	Asia	India	Delhi		Asia	India	Delhi	genome	29903.0	Human	30	Male	19A	B.6	O	Devki Devi Foundation, a unit of Max Healthcare	CSIR-IGIB/Max	Rajesh Pandey# et al	https://www.gisaid.org	?	?	2020-06-05
India/DL-MaxCov0016-CSIR-IGIB/2020	ncov	EPI_ISL_459918	?	2020-05-09	Asia	India	Delhi		Asia	India	Delhi	genome	29903.0	Human	23	Female	19A	B.6	O	Devki Devi Foundation, a unit of Max Healthcare	CSIR-IGIB/Max	Rajesh Pandey# et al	https://www.gisaid.org	?	?	2020-06-05
India/DL-MaxCov0017-CSIR-IGIB/2020	ncov	EPI_ISL_459919	?	2020-05-21	Asia	India	Delhi		Asia	India	Delhi	genome	29899.0	Human	29	Female	19A	B.6	O	Devki Devi Foundation, a unit of Max Healthcare	CSIR-IGIB/Max	Rajesh Pandey# et al	https://www.gisaid.org	?	?	2020-06-05
India/DL-MaxCov0018-CSIR-IGIB/2020	ncov	EPI_ISL_459920	?	2020-05-21	Asia	India	Delhi		Asia	India	Delhi	genome	29901.0	Human	46	Male	19A	B.6	O	Devki Devi Foundation, a unit of Max Healthcare	CSIR-IGIB/Max	Rajesh Pandey# et al	https://www.gisaid.org	?	?	2020-06-05
India/DL-MaxCov0019-CSIR-IGIB/2020	ncov	EPI_ISL_459921	?	2020-05-08	Asia	India	Delhi		Asia	India	Delhi	genome	29898.0	Human	23	Male	19A	B.6	O	Devki Devi Foundation, a unit of Max Healthcare	CSIR-IGIB/Max	Rajesh Pandey# et al	https://www.gisaid.org	?	?	2020-06-05
India/DL-MaxCov0020-CSIR-IGIB/2020	ncov	EPI_ISL_459922	?	2020-05-10	Asia	India	Delhi		Asia	India	Delhi	genome	29896.0	Human	28	Male	19A	B.6	O	Devki Devi Foundation, a unit of Max Healthcare	CSIR-IGIB/Max	Rajesh Pandey# et al	https://www.gisaid.org	?	?	2020-06-05
India/DL-MaxCov0021-CSIR-IGIB/2020	ncov	EPI_ISL_459923	?	2020-05-08	Asia	India	Delhi		Asia	India	Delhi	genome	29880.0	Human	36	Male	19A	B.6	O	Devki Devi Foundation, a unit of Max Healthcare	CSIR-IGIB/Max	Rajesh Pandey# et al	https://www.gisaid.org	?	?	2020-06-05
India/DL-MaxCov0022-CSIR-IGIB/2020	ncov	EPI_ISL_459924	?	2020-05-08	Asia	India	Delhi		Asia	India	Delhi	genome	29900.0	Human	26	Male	19A	B.1.1	O	Devki Devi Foundation, a unit of Max Healthcare	CSIR-IGIB/Max	Rajesh Pandey# et al	https://www.gisaid.org	?	?	2020-06-05
India/DL-MaxCov0024-CSIR-IGIB/2020	ncov	EPI_ISL_459926	?	2020	Asia	India	Delhi		Asia	India	Delhi	genome	29897.0	Human	?	?	19A	B.6	O	Devki Devi Foundation, a unit of Max Healthcare	CSIR-IGIB/Max	Rajesh Pandey# et al	https://www.gisaid.org	?	?	2020-06-05
India/DL-MaxCov0025-CSIR-IGIB/2020	ncov	EPI_ISL_459927	?	2020	Asia	India	Delhi		Asia	India	Delhi	genome	29896.0	Human	?	?	19A	B.6	O	Devki Devi Foundation, a unit of Max Healthcare	CSIR-IGIB/Max	Rajesh Pandey# et al	https://www.gisaid.org	?	?	2020-06-05
India/DL-MaxCov0030-CSIR-IGIB/2020	ncov	EPI_ISL_459932	?	2020-05-13	Asia	India	Delhi		Asia	India	Delhi	genome	29868.0	Human	32	Female	19A	B.6	O	Devki Devi Foundation, a unit of Max Healthcare	CSIR-IGIB/Max	Rajesh Pandey# et al	https://www.gisaid.org	?	?	2020-06-05
India/DL-MaxCov0031-CSIR-IGIB/2020	ncov	EPI_ISL_459933	?	2020-05-05	Asia	India	Delhi		Asia	India	Delhi	genome	29899.0	Human	24	Female	19A	B.6	O	Devki Devi Foundation, a unit of Max Healthcare	CSIR-IGIB/Max	Rajesh Pandey# et al	https://www.gisaid.org	?	?	2020-06-05
India/DL-MaxCov0032-CSIR-IGIB/2020	ncov	EPI_ISL_459934	?	2020-05-05	Asia	India	Delhi		Asia	India	Delhi	genome	29897.0	Human	23	Female	19A	B.6	O	Devki Devi Foundation, a unit of Max Healthcare	CSIR-IGIB/Max	Rajesh Pandey# et al	https://www.gisaid.org	?	?	2020-06-05
India/DL-MaxCov0033-CSIR-IGIB/2020	ncov	EPI_ISL_459935	?	2020-05-06	Asia	India	Delhi		Asia	India	Delhi	genome	29896.0	Human	36	Female	19A	B.6	O	Devki Devi Foundation, a unit of Max Healthcare	CSIR-IGIB/Max	Rajesh Pandey# et al	https://www.gisaid.org	?	?	2020-06-05
India/DL-MaxCov0035-CSIR-IGIB/2020	ncov	EPI_ISL_459937	?	2020-05-10	Asia	India	Delhi		Asia	India	Delhi	genome	29897.0	Human	74	Female	19A	B.6	O	Devki Devi Foundation, a unit of Max Healthcare	CSIR-IGIB/Max	Rajesh Pandey# et al	https://www.gisaid.org	?	?	2020-06-05
India/DL-MaxCov0036-CSIR-IGIB/2020	ncov	EPI_ISL_459938	?	2020-05-11	Asia	India	Delhi		Asia	India	Delhi	genome	29899.0	Human	61	Male	19A	B.6	O	Devki Devi Foundation, a unit of Max Healthcare	CSIR-IGIB/Max	Rajesh Pandey# et al	https://www.gisaid.org	?	?	2020-06-05
India/DL-MaxCov0037-CSIR-IGIB/2020	ncov	EPI_ISL_459939	?	2020-05-11	Asia	India	Delhi		Asia	India	Delhi	genome	29897.0	Human	70	Male	19A	B.6	O	Devki Devi Foundation, a unit of Max Healthcare	CSIR-IGIB/Max	Rajesh Pandey# et al	https://www.gisaid.org	?	?	2020-06-05
India/DL-MaxCov0038-CSIR-IGIB/2020	ncov	EPI_ISL_459940	?	2020-05-10	Asia	India	Delhi		Asia	India	Delhi	genome	29882.0	Human	67	Male	19A	B.6	O	Devki Devi Foundation, a unit of Max Healthcare	CSIR-IGIB/Max	Rajesh Pandey# et al	https://www.gisaid.org	?	?	2020-06-05
India/DL-MaxCov0039-CSIR-IGIB/2020	ncov	EPI_ISL_459941	?	2020-05-11	Asia	India	Delhi		Asia	India	Delhi	genome	29899.0	Human	69	Female	19A	B.6	O	Devki Devi Foundation, a unit of Max Healthcare	CSIR-IGIB/Max	Rajesh Pandey# et al	https://www.gisaid.org	?	?	2020-06-05
India/DL-MaxCov0040-CSIR-IGIB/2020	ncov	EPI_ISL_459942	?	2020-04-27	Asia	India	Delhi		Asia	India	Delhi	genome	29890.0	Human	32	Male	19A	B.6	O	Devki Devi Foundation, a unit of Max Healthcare	CSIR-IGIB/Max	Rajesh Pandey# et al	https://www.gisaid.org	?	?	2020-06-05
India/DL-MaxCov0041-CSIR-IGIB/2020	ncov	EPI_ISL_459943	?	2020-05-01	Asia	India	Delhi		Asia	India	Delhi	genome	29897.0	Human	35	Female	19A	B.6	O	Devki Devi Foundation, a unit of Max Healthcare	CSIR-IGIB/Max	Rajesh Pandey# et al	https://www.gisaid.org	?	?	2020-06-05
India/DL-NCDC-01326/2020	ncov	EPI_ISL_435063	?	2020-03-13	Asia	India	Delhi		Asia	India	Delhi	genome	29866.0	Human	21	Female	20C	B.1	GH	National Centre for Disease control (NCDC), CSIR-Institute of Genomics and Integrative Biology (CSIR-IGIB)	NCDC/CSIR-IGIB	Pramod Kumar et al	https://www.gisaid.org	Integrated genomic view of SARS-CoV-2 in India	https://dx.doi.org/10.1101/2020.06.04.128751	2020-05-02
India/DL-NCDC-01457/2020	ncov	EPI_ISL_435108	?	2020-03-15	Asia	India	Delhi		Asia	India	Delhi	genome	29866.0	Human	22	Female	19A	B.2.10	V	National Centre for Disease control (NCDC), CSIR-Institute of Genomics and Integrative Biology (CSIR-IGIB)	NCDC/CSIR-IGIB	Pramod Kumar et al	https://www.gisaid.org	Integrated genomic view of SARS-CoV-2 in India	https://dx.doi.org/10.1101/2020.06.04.128751	2020-05-02
India/DL-NCDC-01475/2020	ncov	EPI_ISL_435065	?	2020-03-15	Asia	India	Delhi		Asia	India	Delhi	genome	29867.0	Human	38	Female	20A	B.1.36	GH	National Centre for Disease control (NCDC), CSIR-Institute of Genomics and Integrative Biology (CSIR-IGIB)	NCDC/CSIR-IGIB	Pramod Kumar et al	https://www.gisaid.org	Integrated genomic view of SARS-CoV-2 in India	https://dx.doi.org/10.1101/2020.06.04.128751	2020-05-02
India/DL-NCDC-01501/2020	ncov	EPI_ISL_435110	?	2020-03-16	Asia	India	Delhi		Asia	India	Delhi	genome	29836.0	Human	32	Male	19B	A.1	S	National Centre for Disease control (NCDC), CSIR-Institute of Genomics and Integrative Biology (CSIR-IGIB)	NCDC/CSIR-IGIB	Pramod Kumar et al	https://www.gisaid.org	Integrated genomic view of SARS-CoV-2 in India	https://dx.doi.org/10.1101/2020.06.04.128751	2020-05-02
India/DL-NCDC-01537/2020	ncov	EPI_ISL_435061	?	2020-03-16	Asia	India	Delhi		Asia	India	Delhi	genome	29865.0	Human	58	Male	20A	B.1.98	G	National Centre for Disease control (NCDC), CSIR-Institute of Genomics and Integrative Biology (CSIR-IGIB)	NCDC/CSIR-IGIB	Pramod Kumar et al	https://www.gisaid.org	Integrated genomic view of SARS-CoV-2 in India	https://dx.doi.org/10.1101/2020.06.04.128751	2020-05-02
India/DL-NCDC-01638/2020	ncov	EPI_ISL_435109	?	2020-03-17	Asia	India	Delhi		Asia	India	Delhi	genome	29669.0	Human	18	Female	19A	B.2.1	V	National Centre for Disease control (NCDC), CSIR-Institute of Genomics and Integrative Biology (CSIR-IGIB)	NCDC/CSIR-IGIB	Pramod Kumar et al	https://www.gisaid.org	Integrated genomic view of SARS-CoV-2 in India	https://dx.doi.org/10.1101/2020.06.04.128751	2020-05-02
India/DL-NCDC-01705/2020	ncov	EPI_ISL_435064	?	2020-03-18	Asia	India	Delhi		Asia	India	Delhi	genome	29868.0	Human	58	Male	20C	B.1	GH	National Centre for Disease control (NCDC), CSIR-Institute of Genomics and Integrative Biology (CSIR-IGIB)	NCDC/CSIR-IGIB	Pramod Kumar et al	https://www.gisaid.org	Integrated genomic view of SARS-CoV-2 in India	https://dx.doi.org/10.1101/2020.06.04.128751	2020-05-02
India/DL-NCDC-01710/2020	ncov	EPI_ISL_435070	?	2020-03-18	Asia	India	Delhi		Asia	India	Delhi	genome	29866.0	Human	19	Male	20B	B.1.1	GR	National Centre for Disease control (NCDC), CSIR-Institute of Genomics and Integrative Biology (CSIR-IGIB)	NCDC/CSIR-IGIB	Pramod Kumar et al	https://www.gisaid.org	Integrated genomic view of SARS-CoV-2 in India	https://dx.doi.org/10.1101/2020.06.04.128751	2020-05-02
India/DL-NCDC-01711/2020	ncov	EPI_ISL_435066	?	2020-03-18	Asia	India	Delhi		Asia	India	Delhi	genome	29866.0	Human	28	Female	20A	B.1.36	GH	National Centre for Disease control (NCDC), CSIR-Institute of Genomics and Integrative Biology (CSIR-IGIB)	NCDC/CSIR-IGIB	Pramod Kumar et al	https://www.gisaid.org	Integrated genomic view of SARS-CoV-2 in India	https://dx.doi.org/10.1101/2020.06.04.128751	2020-05-02
India/DL-NCDC-01712/2020	ncov	EPI_ISL_435067	?	2020-03-18	Asia	India	Delhi		Asia	India	Delhi	genome	29866.0	Human	26	Female	20A	B.1.36	GH	National Centre for Disease control (NCDC), CSIR-Institute of Genomics and Integrative Biology (CSIR-IGIB)	NCDC/CSIR-IGIB	Pramod Kumar et al	https://www.gisaid.org	Integrated genomic view of SARS-CoV-2 in India	https://dx.doi.org/10.1101/2020.06.04.128751	2020-05-02
India/DL-NCDC-01744/2020	ncov	EPI_ISL_435069	?	2020-03-18	Asia	India	Delhi		Asia	India	Delhi	genome	29871.0	Human	35	Male	20A	B.1.36	GH	National Centre for Disease control (NCDC), CSIR-Institute of Genomics and Integrative Biology (CSIR-IGIB)	NCDC/CSIR-IGIB	Pramod Kumar et al	https://www.gisaid.org	Integrated genomic view of SARS-CoV-2 in India	https://dx.doi.org/10.1101/2020.06.04.128751	2020-05-02
India/DL-NCDC-01757/2020	ncov	EPI_ISL_435068	?	2020-03-18	Asia	India	Delhi		Asia	India	Delhi	genome	29866.0	Human	65	Female	20A	B.1.36	GH	National Centre for Disease control (NCDC), CSIR-Institute of Genomics and Integrative Biology (CSIR-IGIB)	NCDC/CSIR-IGIB	Pramod Kumar et al	https://www.gisaid.org	Integrated genomic view of SARS-CoV-2 in India	https://dx.doi.org/10.1101/2020.06.04.128751	2020-05-02
India/DL-NCDC-02105/2020	ncov	EPI_ISL_435071	?	2020-03-25	Asia	India	Delhi		Asia	India	Delhi	genome	29866.0	Human	32	Male	20B	B.1.1	GR	National Centre for Disease control (NCDC), CSIR-Institute of Genomics and Integrative Biology (CSIR-IGIB)	NCDC/CSIR-IGIB	Pramod Kumar et al	https://www.gisaid.org	Integrated genomic view of SARS-CoV-2 in India	https://dx.doi.org/10.1101/2020.06.04.128751	2020-05-02
India/DL-NCDC-02155/2020	ncov	EPI_ISL_435072	?	2020-03-26	Asia	India	Delhi		Asia	India	Delhi	genome	29836.0	Human	19	Female	20B	B.1.1	GR	National Centre for Disease control (NCDC), CSIR-Institute of Genomics and Integrative Biology (CSIR-IGIB)	NCDC/CSIR-IGIB	Pramod Kumar et al	https://www.gisaid.org	Integrated genomic view of SARS-CoV-2 in India	https://dx.doi.org/10.1101/2020.06.04.128751	2020-05-02
India/DL-NCDC-02415/2020	ncov	EPI_ISL_435111	?	2020-03-30	Asia	India	Delhi		Asia	India	Delhi	genome	29866.0	Human	76	Female	19B	A.2	S	National Centre for Disease control (NCDC), CSIR-Institute of Genomics and Integrative Biology (CSIR-IGIB)	NCDC/CSIR-IGIB	Pramod Kumar et al	https://www.gisaid.org	Integrated genomic view of SARS-CoV-2 in India	https://dx.doi.org/10.1101/2020.06.04.128751	2020-05-02
India/DL-NCDC-2507/2020	ncov	EPI_ISL_436415	?	2020-03-31	Asia	India	Delhi		Asia	India	Delhi	genome	29872.0	Human	17	Male	19A	B.6	O	National Centre for Disease control (NCDC)	NCDC/CSIR-IGIB	Pramod Kumar# et al	https://www.gisaid.org	Integrated genomic view of SARS-CoV-2 in India	https://dx.doi.org/10.1101/2020.06.04.128751	2020-05-06
India/DL-NCDC-3163/2020	ncov	EPI_ISL_436424	?	2020-04-05	Asia	India	Delhi		Asia	Indonesia	Indonesia	genome	29866.0	Human	45	Male	19A	B.6	O	National Centre for Disease control (NCDC)	NCDC/CSIR-IGIB	Pramod Kumar# et al	https://www.gisaid.org	Integrated genomic view of SARS-CoV-2 in India	https://dx.doi.org/10.1101/2020.06.04.128751	2020-05-06
India/DL-NCDC-3170/2020	ncov	EPI_ISL_436425	?	2020-04-05	Asia	India	Delhi		Asia	India	Delhi	genome	29847.0	Human	45	Male	19A	B.6	O	National Centre for Disease control (NCDC)	NCDC/CSIR-IGIB	Pramod Kumar# et al	https://www.gisaid.org	Integrated genomic view of SARS-CoV-2 in India	https://dx.doi.org/10.1101/2020.06.04.128751	2020-05-06
India/DL-NCDC-3175/2020	ncov	EPI_ISL_436426	?	2020-04-05	Asia	India	Delhi		Asia	India	Delhi	genome	29866.0	Human	49	Male	19A	B.6	O	National Centre for Disease control (NCDC)	NCDC/CSIR-IGIB	Pramod Kumar# et al	https://www.gisaid.org	Integrated genomic view of SARS-CoV-2 in India	https://dx.doi.org/10.1101/2020.06.04.128751	2020-05-06
India/DL-NCDC-3181/2020	ncov	EPI_ISL_436428	?	2020-04-05	Asia	India	Delhi		Asia	Indonesia	Indonesia	genome	29844.0	Human	42	Female	19A	B.6	O	National Centre for Disease control (NCDC)	NCDC/CSIR-IGIB	Pramod Kumar# et al	https://www.gisaid.org	Integrated genomic view of SARS-CoV-2 in India	https://dx.doi.org/10.1101/2020.06.04.128751	2020-05-06
India/DL-NCDC-3190/2020	ncov	EPI_ISL_436429	?	2020-04-05	Asia	India	Delhi		Asia	Indonesia	Indonesia	genome	29841.0	Human	23	Male	19A	B.6	O	National Centre for Disease control (NCDC)	NCDC/CSIR-IGIB	Pramod Kumar# et al	https://www.gisaid.org	Integrated genomic view of SARS-CoV-2 in India	https://dx.doi.org/10.1101/2020.06.04.128751	2020-05-06
India/DL-NCDC-3195/2020	ncov	EPI_ISL_436430	?	2020-04-05	Asia	India	Delhi		Asia	Indonesia	Indonesia	genome	29865.0	Human	31	Male	19A	B.6	O	National Centre for Disease control (NCDC)	NCDC/CSIR-IGIB	Pramod Kumar# et al	https://www.gisaid.org	Integrated genomic view of SARS-CoV-2 in India	https://dx.doi.org/10.1101/2020.06.04.128751	2020-05-06
India/DL-NCDC-3230/2020	ncov	EPI_ISL_436431	?	2020-04-05	Asia	India	Delhi		Asia	India	Delhi	genome	29866.0	Human	62	Male	19A	B.6	O	National Centre for Disease control (NCDC)	NCDC/CSIR-IGIB	Pramod Kumar# et al	https://www.gisaid.org	Integrated genomic view of SARS-CoV-2 in India	https://dx.doi.org/10.1101/2020.06.04.128751	2020-05-06
India/DL-NCDC-3264/2020	ncov	EPI_ISL_436432	?	2020-04-05	Asia	India	Delhi		Asia	India	Delhi	genome	29866.0	Human	25	Male	19A	B.6	O	National Centre for Disease control (NCDC)	NCDC/CSIR-IGIB	Pramod Kumar# et al	https://www.gisaid.org	Integrated genomic view of SARS-CoV-2 in India	https://dx.doi.org/10.1101/2020.06.04.128751	2020-05-06
India/DL-NCDC-3271/2020	ncov	EPI_ISL_436433	?	2020-04-05	Asia	India	Delhi		Asia	India	Delhi	genome	29846.0	Human	53	Male	19A	B.6	O	National Centre for Disease control (NCDC)	NCDC/CSIR-IGIB	Pramod Kumar# et al	https://www.gisaid.org	Integrated genomic view of SARS-CoV-2 in India	https://dx.doi.org/10.1101/2020.06.04.128751	2020-05-06
India/DL-NCDC-3394/2020	ncov	EPI_ISL_436435	?	2020-04-09	Asia	India	Delhi		Asia	Indonesia	Indonesia	genome	29866.0	Human	43	Male	19A	B.6	O	National Centre for Disease control (NCDC)	NCDC/CSIR-IGIB	Pramod Kumar# et al	https://www.gisaid.org	Integrated genomic view of SARS-CoV-2 in India	https://dx.doi.org/10.1101/2020.06.04.128751	2020-05-06
India/DL-NCDC-3400/2020	ncov	EPI_ISL_436436	?	2020-04-06	Asia	India	Delhi		Asia	Indonesia	Indonesia	genome	29840.0	Human	24	Male	19A	B.6	O	National Centre for Disease control (NCDC)	NCDC/CSIR-IGIB	Pramod Kumar# et al	https://www.gisaid.org	Integrated genomic view of SARS-CoV-2 in India	https://dx.doi.org/10.1101/2020.06.04.128751	2020-05-06
India/DL-NCDC-3831/2020	ncov	EPI_ISL_436437	?	2020-04-08	Asia	India	Delhi		Asia	Thailand	Thailand	genome	29837.0	Human	56	Male	19A	B.6	O	National Centre for Disease control (NCDC)	NCDC/CSIR-IGIB	Pramod Kumar# et al	https://www.gisaid.org	Integrated genomic view of SARS-CoV-2 in India	https://dx.doi.org/10.1101/2020.06.04.128751	2020-05-06
India/DL-NCDC-3982/2020	ncov	EPI_ISL_436445	?	2020-04-09	Asia	India	Delhi		Asia	Thailand	Thailand	genome	29862.0	Human	50	Male	19A	B.6	O	National Centre for Disease control (NCDC)	NCDC/CSIR-IGIB	Pramod Kumar# et al	https://www.gisaid.org	Integrated genomic view of SARS-CoV-2 in India	https://dx.doi.org/10.1101/2020.06.04.128751	2020-05-06
India/DL-NCDC-4138/2020	ncov	EPI_ISL_436448	?	2020-04-12	Asia	India	Delhi		Asia	India	Delhi	genome	29859.0	Human	53	Male	19A	B.6	O	National Centre for Disease control (NCDC)	NCDC/CSIR-IGIB	Pramod Kumar# et al	https://www.gisaid.org	Integrated genomic view of SARS-CoV-2 in India	https://dx.doi.org/10.1101/2020.06.04.128751	2020-05-06
India/DL-NCDC-4189/2020	ncov	EPI_ISL_436450	?	2020-04-13	Asia	India	Delhi		Asia	India	Delhi	genome	29889.0	Human	31	Female	19A	B.6	O	National Centre for Disease control (NCDC)	NCDC/CSIR-IGIB	Pramod Kumar# et al	https://www.gisaid.org	Integrated genomic view of SARS-CoV-2 in India	https://dx.doi.org/10.1101/2020.06.04.128751	2020-05-06
India/DL-NCDC-4205/2020	ncov	EPI_ISL_436451	?	2020-04-13	Asia	India	Delhi		Asia	India	Delhi	genome	29859.0	Human	29	Female	19A	B.6	O	National Centre for Disease control (NCDC)	NCDC/CSIR-IGIB	Pramod Kumar# et al	https://www.gisaid.org	Integrated genomic view of SARS-CoV-2 in India	https://dx.doi.org/10.1101/2020.06.04.128751	2020-05-06
India/DL-NCDC-4208/2020	ncov	EPI_ISL_436452	?	2020-04-14	Asia	India	Delhi		Asia	India	Delhi	genome	29862.0	Human	29	Female	19A	B.6	O	National Centre for Disease control (NCDC)	NCDC/CSIR-IGIB	Pramod Kumar# et al	https://www.gisaid.org	Integrated genomic view of SARS-CoV-2 in India	https://dx.doi.org/10.1101/2020.06.04.128751	2020-05-06
India/DL-NCDC-4475/2020	ncov	EPI_ISL_436454	?	2020-04-13	Asia	India	Delhi		Asia	India	Delhi	genome	29868.0	Human	29	Female	20A	B.1	G	National Centre for Disease control (NCDC)	NCDC/CSIR-IGIB	Pramod Kumar# et al	https://www.gisaid.org	Integrated genomic view of SARS-CoV-2 in India	https://dx.doi.org/10.1101/2020.06.04.128751	2020-05-06
India/DL-NCDC-4476/2020	ncov	EPI_ISL_436455	?	2020-04-13	Asia	India	Delhi		Asia	India	Delhi	genome	29870.0	Human	29	Female	20A	B.1	G	National Centre for Disease control (NCDC)	NCDC/CSIR-IGIB	Pramod Kumar# et al	https://www.gisaid.org	Integrated genomic view of SARS-CoV-2 in India	https://dx.doi.org/10.1101/2020.06.04.128751	2020-05-06
India/DL-NCDC-A1-CSIR-IGIB/2020	ncov	EPI_ISL_636826	?	2020-08	Asia	India	Delhi		Asia	India	Delhi	genome	29838.0	Human	?	?	20B	B.1.1	GR	National Centre for Disease control (NCDC)	NCDC/CSIR-IGIB	Mahesh S. Dhar1* et al	https://www.gisaid.org	?	?	2020-11-13
India/DL-NCDC-IGIB-77797A/2020	ncov	EPI_ISL_581506	?	2020-08-24	Asia	India	Delhi		Asia	India	Delhi	genome	29836.0	Human	52	Male	20A	B.1.36.1	GH	NCDC/IGIB	NCDC/IGIB	Vivekanand A et al	https://www.gisaid.org	?	?	2020-10-14
India/DL-NCDC-IGIB-D1/2020	ncov	EPI_ISL_581507	?	2020-08-25	Asia	India	Delhi		Asia	India	Delhi	genome	29844.0	Human	?	Male	20A	B.1.36.1	GH	NCDC/IGIB	NCDC/IGIB	Vivekanand A et al	https://www.gisaid.org	?	?	2020-10-14
India/DL-NCDC1580-CSIR-IGIB/2020	ncov	EPI_ISL_482498	?	2020-05-16	Asia	India	Delhi		Asia	India	Delhi	genome	29866.0	Human	13	Female	19A	B	O	National Centre for Disease control (NCDC)	NCDC/CSIR-IGIB	Pramod Kumar# et al	https://www.gisaid.org	?	?	2020-07-04
India/DL-NCDC1722-CSIR-IGIB/2020	ncov	EPI_ISL_482501	?	2020-05-17	Asia	India	Delhi		Asia	India	Delhi	genome	29867.0	Human	24	Female	19A	B.6	O	National Centre for Disease control (NCDC)	NCDC/CSIR-IGIB	Pramod Kumar# et al	https://www.gisaid.org	?	?	2020-07-04
India/DL-NCDC1733-CSIR-IGIB/2020	ncov	EPI_ISL_482503	?	2020-05-18	Asia	India	Delhi		Asia	India	Delhi	genome	29869.0	Human	32	Male	19A	B.6	O	National Centre for Disease control (NCDC)	NCDC/CSIR-IGIB	Pramod Kumar# et al	https://www.gisaid.org	?	?	2020-07-04
India/DL-NCDC1873-CSIR-IGIB/2020	ncov	EPI_ISL_482509	?	2020-05-18	Asia	India	Delhi		Asia	India	Delhi	genome	29869.0	Human	33	Male	19A	B.6	O	National Centre for Disease control (NCDC)	NCDC/CSIR-IGIB	Pramod Kumar# et al	https://www.gisaid.org	?	?	2020-07-04
India/DL-NCDC1892-CSIR-IGIB/2020	ncov	EPI_ISL_482511	?	2020-05-18	Asia	India	Delhi		Asia	India	Delhi	genome	29866.0	Human	61	Male	19A	B.6	O	National Centre for Disease control (NCDC)	NCDC/CSIR-IGIB	Pramod Kumar# et al	https://www.gisaid.org	?	?	2020-07-04
India/DL-NCDC1895-CSIR-IGIB/2020	ncov	EPI_ISL_482512	?	2020-05-18	Asia	India	Delhi		Asia	India	Delhi	genome	29866.0	Human	35	Female	20A	B	G	National Centre for Disease control (NCDC)	NCDC/CSIR-IGIB	Pramod Kumar# et al	https://www.gisaid.org	?	?	2020-07-04
India/DL-NCDC1934-CSIR-IGIB/2020	ncov	EPI_ISL_482513	?	2020-05-18	Asia	India	Delhi		Asia	India	Delhi	genome	29866.0	Human	25	Male	19A	B.6	O	National Centre for Disease control (NCDC)	NCDC/CSIR-IGIB	Pramod Kumar# et al	https://www.gisaid.org	?	?	2020-07-04
India/DL-NCDC1957-CSIR-IGIB/2020	ncov	EPI_ISL_482515	?	2020-05-18	Asia	India	Delhi		Asia	India	Delhi	genome	29866.0	Human	64	Male	19A	B.6	O	National Centre for Disease control (NCDC)	NCDC/CSIR-IGIB	Pramod Kumar# et al	https://www.gisaid.org	?	?	2020-07-04
India/DL-NCDC2037-CSIR-IGIB/2020	ncov	EPI_ISL_482531	?	2020-05-18	Asia	India	Delhi		Asia	India	Delhi	genome	29866.0	Human	30	Female	19A	B.6	O	National Centre for Disease control (NCDC)	NCDC/CSIR-IGIB	Pramod Kumar# et al	https://www.gisaid.org	?	?	2020-07-04
India/DL-NCDC2058-CSIR-IGIB/2020	ncov	EPI_ISL_482537	?	2020-05-19	Asia	India	Delhi		Asia	India	Delhi	genome	29866.0	Human	41	Male	19A	B.6	O	National Centre for Disease control (NCDC)	NCDC/CSIR-IGIB	Pramod Kumar# et al	https://www.gisaid.org	?	?	2020-07-04
India/DL-NCDC2188-CSIR-IGIB/2020	ncov	EPI_ISL_482545	?	2020-05-18	Asia	India	Delhi		Asia	India	Delhi	genome	29866.0	Human	41	Male	19A	B.6	O	National Centre for Disease control (NCDC)	NCDC/CSIR-IGIB	Pramod Kumar# et al	https://www.gisaid.org	?	?	2020-07-04
India/DL-NCDC2189-CSIR-IGIB/2020	ncov	EPI_ISL_482546	?	2020-05-18	Asia	India	Delhi		Asia	India	Delhi	genome	29859.0	Human	47	Female	19A	B	O	National Centre for Disease control (NCDC)	NCDC/CSIR-IGIB	Pramod Kumar# et al	https://www.gisaid.org	?	?	2020-07-04
India/DL-NCDC2192-CSIR-IGIB/2020	ncov	EPI_ISL_482547	?	2020-05-18	Asia	India	Delhi		Asia	India	Delhi	genome	29874.0	Human	12	Male	19A	B	O	National Centre for Disease control (NCDC)	NCDC/CSIR-IGIB	Pramod Kumar# et al	https://www.gisaid.org	?	?	2020-07-04
India/DL-NCDC2214-CSIR-IGIB/2020	ncov	EPI_ISL_482552	?	2020-05-18	Asia	India	Delhi		Asia	India	Delhi	genome	29866.0	Human	40	Male	19A	B.6	O	National Centre for Disease control (NCDC)	NCDC/CSIR-IGIB	Pramod Kumar# et al	https://www.gisaid.org	?	?	2020-07-04
India/DL-NCDC2283-CSIR-IGIB/2020	ncov	EPI_ISL_482555	?	2020-05-19	Asia	India	Delhi		Asia	India	Delhi	genome	29866.0	Human	25	Female	20A	B.1.36	G	National Centre for Disease control (NCDC)	NCDC/CSIR-IGIB	Pramod Kumar# et al	https://www.gisaid.org	?	?	2020-07-04
India/DL-NCDC2293-CSIR-IGIB/2020	ncov	EPI_ISL_482556	?	2020-05-19	Asia	India	Delhi		Asia	India	Delhi	genome	29866.0	Human	24	Female	19A	B.6	O	National Centre for Disease control (NCDC)	NCDC/CSIR-IGIB	Pramod Kumar# et al	https://www.gisaid.org	?	?	2020-07-04
India/DL-NCDC2334-CSIR-IGIB/2020	ncov	EPI_ISL_482560	?	2020-05-19	Asia	India	Delhi		Asia	India	Delhi	genome	29866.0	Human	25	Male	19A	B.6	O	National Centre for Disease control (NCDC)	NCDC/CSIR-IGIB	Pramod Kumar# et al	https://www.gisaid.org	?	?	2020-07-04
India/DL-NCDC3652-CSIR-IGIB/2020	ncov	EPI_ISL_482563	?	2020-05-19	Asia	India	Delhi		Asia	India	Delhi	genome	29866.0	Human	48	Male	20A	B.1.36	G	National Centre for Disease control (NCDC)	NCDC/CSIR-IGIB	Pramod Kumar# et al	https://www.gisaid.org	?	?	2020-07-04
India/DL-NCDC3820-CSIR-IGIB/2020	ncov	EPI_ISL_482574	?	2020-05-20	Asia	India	Delhi		Asia	India	Delhi	genome	29866.0	Human	31	Male	19A	B	G	National Centre for Disease control (NCDC)	NCDC/CSIR-IGIB	Pramod Kumar# et al	https://www.gisaid.org	?	?	2020-07-04
India/DL-NCDC3832-CSIR-IGIB/2020	ncov	EPI_ISL_482587	?	2020-05-20	Asia	India	Delhi		Asia	India	Delhi	genome	29866.0	Human	57	Male	20A	B.1.36.1	G	National Centre for Disease control (NCDC)	NCDC/CSIR-IGIB	Pramod Kumar# et al	https://www.gisaid.org	?	?	2020-07-04
India/DL-NCDC4402-CSIR-IGIB/2020	ncov	EPI_ISL_482590	?	2020-05-21	Asia	India	Delhi		Asia	India	Delhi	genome	29866.0	Human	57	Male	20A	B.1.36	G	National Centre for Disease control (NCDC)	NCDC/CSIR-IGIB	Pramod Kumar# et al	https://www.gisaid.org	?	?	2020-07-04
India/DL-NCDC4462-CSIR-IGIB/2020	ncov	EPI_ISL_482591	?	2020-05-23	Asia	India	Delhi		Asia	India	Delhi	genome	29866.0	Human	50	Female	19A	B	O	National Centre for Disease control (NCDC)	NCDC/CSIR-IGIB	Pramod Kumar# et al	https://www.gisaid.org	?	?	2020-07-04
India/DL-NCDC5723-CSIR-IGIB/2020	ncov	EPI_ISL_482611	?	2020-05-23	Asia	India	Delhi		Asia	India	Delhi	genome	29858.0	Human	22	Female	19A	B	O	National Centre for Disease control (NCDC)	NCDC/CSIR-IGIB	Pramod Kumar# et al	https://www.gisaid.org	?	?	2020-07-04
India/DL-NCDC5725-CSIR-IGIB/2020	ncov	EPI_ISL_482612	?	2020-05-23	Asia	India	Delhi		Asia	India	Delhi	genome	29866.0	Human	41	Female	20A	B.1.36	G	National Centre for Disease control (NCDC)	NCDC/CSIR-IGIB	Pramod Kumar# et al	https://www.gisaid.org	?	?	2020-07-04
India/DL-NCDC5726-CSIR-IGIB/2020	ncov	EPI_ISL_482613	?	2020-05-23	Asia	India	Delhi		Asia	India	Delhi	genome	29866.0	Human	46	Male	19A	B.6	O	National Centre for Disease control (NCDC)	NCDC/CSIR-IGIB	Pramod Kumar# et al	https://www.gisaid.org	?	?	2020-07-04
India/DL-NCDC5743-CSIR-IGIB/2020	ncov	EPI_ISL_482614	?	2020-05-25	Asia	India	Delhi		Asia	India	Delhi	genome	29866.0	Human	32	Male	19A	B.6	O	National Centre for Disease control (NCDC)	NCDC/CSIR-IGIB	Pramod Kumar# et al	https://www.gisaid.org	?	?	2020-07-04
India/DL-NCDC6082-CSIR-IGIB/2020	ncov	EPI_ISL_482616	?	2020-05-25	Asia	India	Delhi		Asia	India	Delhi	genome	29866.0	Human	19	Male	19A	B	G	National Centre for Disease control (NCDC)	NCDC/CSIR-IGIB	Pramod Kumar# et al	https://www.gisaid.org	?	?	2020-07-04
India/DL-NCDC7032-CSIR-IGIB/2020	ncov	EPI_ISL_482620	?	2020-05-26	Asia	India	Delhi		Asia	India	Delhi	genome	29866.0	Human	55	Male	19A	B.6	O	National Centre for Disease control (NCDC)	NCDC/CSIR-IGIB	Pramod Kumar# et al	https://www.gisaid.org	?	?	2020-07-04
India/DL-NCDC7090-CSIR-IGIB/2020	ncov	EPI_ISL_482628	?	2020-05-27	Asia	India	Delhi		Asia	India	Delhi	genome	29866.0	Human	28	Male	19A	B	G	National Centre for Disease control (NCDC)	NCDC/CSIR-IGIB	Pramod Kumar# et al	https://www.gisaid.org	?	?	2020-07-04
India/DL-NCDC7101-CSIR-IGIB/2020	ncov	EPI_ISL_482629	?	2020-05-27	Asia	India	Delhi		Asia	India	Delhi	genome	29866.0	Human	21	Male	19A	B.1.36	O	National Centre for Disease control (NCDC)	NCDC/CSIR-IGIB	Pramod Kumar# et al	https://www.gisaid.org	?	?	2020-07-04
India/DL-NCDC7102-CSIR-IGIB/2020	ncov	EPI_ISL_482630	?	2020-05-27	Asia	India	Delhi		Asia	India	Delhi	genome	29866.0	Human	25	Male	19A	B.1.36	G	National Centre for Disease control (NCDC)	NCDC/CSIR-IGIB	Pramod Kumar# et al	https://www.gisaid.org	?	?	2020-07-04
India/DL-NCDC7104-CSIR-IGIB/2020	ncov	EPI_ISL_482631	?	2020-05-27	Asia	India	Delhi		Asia	India	Delhi	genome	29847.0	Human	35	Male	19A	B.1.36	G	National Centre for Disease control (NCDC)	NCDC/CSIR-IGIB	Pramod Kumar# et al	https://www.gisaid.org	?	?	2020-07-04
India/DL-NCDC7512-CSIR-IGIB/2020	ncov	EPI_ISL_482634	?	2020-05-28	Asia	India	Delhi		Asia	India	Delhi	genome	29866.0	Human	43	Female	19A	B.1	O	National Centre for Disease control (NCDC)	NCDC/CSIR-IGIB	Pramod Kumar# et al	https://www.gisaid.org	?	?	2020-07-04
India/DL-NCDC7515-CSIR-IGIB/2020	ncov	EPI_ISL_482635	?	2020-05-28	Asia	India	Delhi		Asia	India	Delhi	genome	29865.0	Human	39	Male	19A	B.1.36	O	National Centre for Disease control (NCDC)	NCDC/CSIR-IGIB	Pramod Kumar# et al	https://www.gisaid.org	?	?	2020-07-04
India/DL-NCDC7527-CSIR-IGIB/2020	ncov	EPI_ISL_482637	?	2020-05-28	Asia	India	Delhi		Asia	India	Delhi	genome	29865.0	Human	48	Female	19A	B	O	National Centre for Disease control (NCDC)	NCDC/CSIR-IGIB	Pramod Kumar# et al	https://www.gisaid.org	?	?	2020-07-04
India/DL-NCDC7549-CSIR-IGIB/2020	ncov	EPI_ISL_482640	?	2020-05-27	Asia	India	Delhi		Asia	India	Delhi	genome	29866.0	Human	38	Male	19A	B.1.36.1	G	National Centre for Disease control (NCDC)	NCDC/CSIR-IGIB	Pramod Kumar# et al	https://www.gisaid.org	?	?	2020-07-04
India/DL-NCDC7554-CSIR-IGIB/2020	ncov	EPI_ISL_482641	?	2020-05-27	Asia	India	Delhi		Asia	India	Delhi	genome	29863.0	Human	37	Male	20A	B.1.36	O	National Centre for Disease control (NCDC)	NCDC/CSIR-IGIB	Pramod Kumar# et al	https://www.gisaid.org	?	?	2020-07-04
India/DL-NCDC7556-CSIR-IGIB/2020	ncov	EPI_ISL_482642	?	2020-05-27	Asia	India	Delhi		Asia	India	Delhi	genome	29867.0	Human	29	Male	19A	B	O	National Centre for Disease control (NCDC)	NCDC/CSIR-IGIB	Pramod Kumar# et al	https://www.gisaid.org	?	?	2020-07-04
India/DL-NCDC7557-CSIR-IGIB/2020	ncov	EPI_ISL_482643	?	2020-05-27	Asia	India	Delhi		Asia	India	Delhi	genome	29859.0	Human	28	Male	19A	B	O	National Centre for Disease control (NCDC)	NCDC/CSIR-IGIB	Pramod Kumar# et al	https://www.gisaid.org	?	?	2020-07-04
India/DL-NCDC7624-CSIR-IGIB/2020	ncov	EPI_ISL_482650	?	2020-05-28	Asia	India	Delhi		Asia	India	Delhi	genome	29865.0	Human	65	Female	20B	B.1.1	GR	National Centre for Disease control (NCDC)	NCDC/CSIR-IGIB	Pramod Kumar# et al	https://www.gisaid.org	?	?	2020-07-04
India/DL-NCDC7629-CSIR-IGIB/2020	ncov	EPI_ISL_482651	?	2020-05-28	Asia	India	Delhi		Asia	India	Delhi	genome	29869.0	Human	42	Female	19A	B	O	National Centre for Disease control (NCDC)	NCDC/CSIR-IGIB	Pramod Kumar# et al	https://www.gisaid.org	?	?	2020-07-04
India/DL-NCDC7649-CSIR-IGIB/2020	ncov	EPI_ISL_482655	?	2020-05-28	Asia	India	Delhi		Asia	India	Delhi	genome	29864.0	Human	28	Male	19A	B	O	National Centre for Disease control (NCDC)	NCDC/CSIR-IGIB	Pramod Kumar# et al	https://www.gisaid.org	?	?	2020-07-04
India/DL-NCDC7661-CSIR-IGIB/2020	ncov	EPI_ISL_482656	?	2020-05-28	Asia	India	Delhi		Asia	India	Delhi	genome	29866.0	Human	40	Female	19A	B	O	National Centre for Disease control (NCDC)	NCDC/CSIR-IGIB	Pramod Kumar# et al	https://www.gisaid.org	?	?	2020-07-04
India/DL-NCDC7686-CSIR-IGIB/2020	ncov	EPI_ISL_482660	?	2020-05-28	Asia	India	Delhi		Asia	India	Delhi	genome	29866.0	Human	34	Female	19A	B.6	O	National Centre for Disease control (NCDC)	NCDC/CSIR-IGIB	Pramod Kumar# et al	https://www.gisaid.org	?	?	2020-07-04
India/DL-NCDC7715-CSIR-IGIB/2020	ncov	EPI_ISL_482661	?	2020-05-28	Asia	India	Delhi		Asia	India	Delhi	genome	29860.0	Human	4	Female	19A	B	O	National Centre for Disease control (NCDC)	NCDC/CSIR-IGIB	Pramod Kumar# et al	https://www.gisaid.org	?	?	2020-07-04
India/DL-NCDC7717-CSIR-IGIB/2020	ncov	EPI_ISL_482663	?	2020-05-28	Asia	India	Delhi		Asia	India	Delhi	genome	29867.0	Human	50	Female	19A	B	O	National Centre for Disease control (NCDC)	NCDC/CSIR-IGIB	Pramod Kumar# et al	https://www.gisaid.org	?	?	2020-07-04
India/DL-NCDC7721-CSIR-IGIB/2020	ncov	EPI_ISL_482664	?	2020-05-28	Asia	India	Delhi		Asia	India	Delhi	genome	29874.0	Human	31	Male	19A	B	O	National Centre for Disease control (NCDC)	NCDC/CSIR-IGIB	Pramod Kumar# et al	https://www.gisaid.org	?	?	2020-07-04
India/DL-NCDC7728-CSIR-IGIB/2020	ncov	EPI_ISL_482665	?	2020-05-28	Asia	India	Delhi		Asia	India	Delhi	genome	29866.0	Human	29	Male	19A	B	O	National Centre for Disease control (NCDC)	NCDC/CSIR-IGIB	Pramod Kumar# et al	https://www.gisaid.org	?	?	2020-07-04
India/DL-NCDC7757-CSIR-IGIB/2020	ncov	EPI_ISL_482669	?	2020-05-28	Asia	India	Delhi		Asia	India	Delhi	genome	29866.0	Human	41	Male	19A	B.1.36	O	National Centre for Disease control (NCDC)	NCDC/CSIR-IGIB	Pramod Kumar# et al	https://www.gisaid.org	?	?	2020-07-04
India/DL-NIBG-MN12/2020	ncov	EPI_ISL_653838	?	2020-06-18	Asia	India	Delhi		Asia	India	Delhi	genome	29872.0	Human	35	Male		B.1.36.1	GH	Maulana Azad Medical College	National Institute of Biomedical Genomics	Arindam Maitra et al	https://www.gisaid.org	?	?	2020-11-24
India/DL-NIBG-MN13/2020	ncov	EPI_ISL_653839	?	2020-06-18	Asia	India	Delhi		Asia	India	Delhi	genome	29875.0	Human	58	Male		B.1	G	Maulana Azad Medical College	National Institute of Biomedical Genomics	Arindam Maitra et al	https://www.gisaid.org	?	?	2020-11-24
India/DL-NIBG-MN14/2020	ncov	EPI_ISL_653840	?	2020-06-18	Asia	India	Delhi		Asia	India	Delhi	genome	29873.0	Human	33	Male		B.1	G	Maulana Azad Medical College	National Institute of Biomedical Genomics	Arindam Maitra et al	https://www.gisaid.org	?	?	2020-11-24
India/DL-NIBG-MN15/2020	ncov	EPI_ISL_653841	?	2020-06-18	Asia	India	Delhi		Asia	India	Delhi	genome	29903.0	Human	34	Male		B.1.1	GR	Maulana Azad Medical College	National Institute of Biomedical Genomics	Arindam Maitra et al	https://www.gisaid.org	?	?	2020-11-24
India/DL-NIBG-MN16/2020	ncov	EPI_ISL_653842	?	2020-06-18	Asia	India	Delhi		Asia	India	Delhi	genome	29873.0	Human	60	Male		B.1.36.1	GH	Maulana Azad Medical College	National Institute of Biomedical Genomics	Arindam Maitra et al	https://www.gisaid.org	?	?	2020-11-24
India/DL-NIBG-MN17/2020	ncov	EPI_ISL_653843	?	2020-06-19	Asia	India	Delhi		Asia	India	Delhi	genome	29903.0	Human	52	Female		B.1.36.1	GH	Maulana Azad Medical College	National Institute of Biomedical Genomics	Arindam Maitra et al	https://www.gisaid.org	?	?	2020-11-24
India/DL-NIBG-MN18/2020	ncov	EPI_ISL_653844	?	2020-06-19	Asia	India	Delhi		Asia	India	Delhi	genome	29878.0	Human	24	Male		B.1.36.1	GH	Maulana Azad Medical College	National Institute of Biomedical Genomics	Arindam Maitra et al	https://www.gisaid.org	?	?	2020-11-24
India/DL-NIBG-MN19/2020	ncov	EPI_ISL_653845	?	2020-06-19	Asia	India	Delhi		Asia	India	Delhi	genome	29875.0	Human	11	Female		B.1.36.1	GH	Maulana Azad Medical College	National Institute of Biomedical Genomics	Arindam Maitra et al	https://www.gisaid.org	?	?	2020-11-24
India/DL-NIBG-MN2/2020	ncov	EPI_ISL_653833	?	2020-06-18	Asia	India	Delhi		Asia	India	Delhi	genome	29873.0	Human	37	Male		B.1.36	GH	Maulana Azad Medical College	National Institute of Biomedical Genomics	Arindam Maitra et al	https://www.gisaid.org	?	?	2020-11-24
India/DL-NIBG-MN20/2020	ncov	EPI_ISL_653846	?	2020-06-19	Asia	India	Delhi		Asia	India	Delhi	genome	29873.0	Human	15	Male		B.1.36.1	GH	Maulana Azad Medical College	National Institute of Biomedical Genomics	Arindam Maitra et al	https://www.gisaid.org	?	?	2020-11-24
India/DL-NIBG-MN21/2020	ncov	EPI_ISL_653847	?	2020-06-19	Asia	India	Delhi		Asia	India	Delhi	genome	29888.0	Human	29	Male		B.1.36.1	GH	Maulana Azad Medical College	National Institute of Biomedical Genomics	Arindam Maitra et al	https://www.gisaid.org	?	?	2020-11-24
India/DL-NIBG-MN22/2020	ncov	EPI_ISL_653848	?	2020-06-19	Asia	India	Delhi		Asia	India	Delhi	genome	29847.0	Human	27	Male		B.1.36.1	GH	Maulana Azad Medical College	National Institute of Biomedical Genomics	Arindam Maitra et al	https://www.gisaid.org	?	?	2020-11-24
India/DL-NIBG-MN23/2020	ncov	EPI_ISL_653849	?	2020-06-20	Asia	India	Delhi		Asia	India	Delhi	genome	29883.0	Human	50	Male		B.1.1	GR	Maulana Azad Medical College	National Institute of Biomedical Genomics	Arindam Maitra et al	https://www.gisaid.org	?	?	2020-11-24
India/DL-NIBG-MN24/2020	ncov	EPI_ISL_653850	?	2020-06-20	Asia	India	Delhi		Asia	India	Delhi	genome	29903.0	Human	47	Male		B.1.36.1	GH	Maulana Azad Medical College	National Institute of Biomedical Genomics	Arindam Maitra et al	https://www.gisaid.org	?	?	2020-11-24
India/DL-NIBG-MN25/2020	ncov	EPI_ISL_653851	?	2020-06-20	Asia	India	Delhi		Asia	India	Delhi	genome	29873.0	Human	26	Female		B.1.36.1	GH	Maulana Azad Medical College	National Institute of Biomedical Genomics	Arindam Maitra et al	https://www.gisaid.org	?	?	2020-11-24
India/DL-NIBG-MN27/2020	ncov	EPI_ISL_653852	?	2020-06-21	Asia	India	Delhi		Asia	India	Delhi	genome	29873.0	Human	44	Male		B.1.36	GH	Maulana Azad Medical College	National Institute of Biomedical Genomics	Arindam Maitra et al	https://www.gisaid.org	?	?	2020-11-24
India/DL-NIBG-MN28/2020	ncov	EPI_ISL_653853	?	2020-06-21	Asia	India	Delhi		Asia	India	Delhi	genome	29899.0	Human	70	Male		B.1.36	GH	Maulana Azad Medical College	National Institute of Biomedical Genomics	Arindam Maitra et al	https://www.gisaid.org	?	?	2020-11-24
India/DL-NIBG-MN3/2020	ncov	EPI_ISL_653834	?	2020-06-18	Asia	India	Delhi		Asia	India	Delhi	genome	29901.0	Human	32	Female		B.1.36	GH	Maulana Azad Medical College	National Institute of Biomedical Genomics	Arindam Maitra et al	https://www.gisaid.org	?	?	2020-11-24
India/DL-NIBG-MN30/2020	ncov	EPI_ISL_653854	?	2020-06-23	Asia	India	Delhi		Asia	India	Delhi	genome	29898.0	Human	52	Male		B.1.36.1	GH	Maulana Azad Medical College	National Institute of Biomedical Genomics	Arindam Maitra et al	https://www.gisaid.org	?	?	2020-11-24
India/DL-NIBG-MN31/2020	ncov	EPI_ISL_653855	?	2020-06-26	Asia	India	Delhi		Asia	India	Delhi	genome	29849.0	Human	42	Male		B.1.36.1	GH	Maulana Azad Medical College	National Institute of Biomedical Genomics	Arindam Maitra et al	https://www.gisaid.org	?	?	2020-11-24
India/DL-NIBG-MN33/2020	ncov	EPI_ISL_653856	?	2020-06-26	Asia	India	Delhi		Asia	India	Delhi	genome	29900.0	Human	48	Male		B.1.36.1	GH	Maulana Azad Medical College	National Institute of Biomedical Genomics	Arindam Maitra et al	https://www.gisaid.org	?	?	2020-11-24
India/DL-NIBG-MN34/2020	ncov	EPI_ISL_653857	?	2020-06-28	Asia	India	Delhi		Asia	India	Delhi	genome	29897.0	Human	40	Female		B.1.36.1	GH	Maulana Azad Medical College	National Institute of Biomedical Genomics	Arindam Maitra et al	https://www.gisaid.org	?	?	2020-11-24
India/DL-NIBG-MN35/2020	ncov	EPI_ISL_653858	?	2020-06-28	Asia	India	Delhi		Asia	India	Delhi	genome	29899.0	Human	?	Male		B.1.36.1	GH	Maulana Azad Medical College	National Institute of Biomedical Genomics	Arindam Maitra et al	https://www.gisaid.org	?	?	2020-11-24
India/DL-NIBG-MN6/2020	ncov	EPI_ISL_653835	?	2020-06-18	Asia	India	Delhi		Asia	India	Delhi	genome	29903.0	Human	35	Male		B.1.36	GH	Maulana Azad Medical College	National Institute of Biomedical Genomics	Arindam Maitra et al	https://www.gisaid.org	?	?	2020-11-24
India/DL-NIBG-MN7/2020	ncov	EPI_ISL_653836	?	2020-06-18	Asia	India	Delhi		Asia	India	Delhi	genome	29903.0	Human	28	Male		B.1.1	GR	Maulana Azad Medical College	National Institute of Biomedical Genomics	Arindam Maitra et al	https://www.gisaid.org	?	?	2020-11-24
India/DL-NIBG-MN9/2020	ncov	EPI_ISL_653837	?	2020-06-18	Asia	India	Delhi		Asia	India	Delhi	genome	29902.0	Human	14	Male		B.1.36.1	GH	Maulana Azad Medical College	National Institute of Biomedical Genomics	Arindam Maitra et al	https://www.gisaid.org	?	?	2020-11-24
India/DL-NIBG-TF52/2020	ncov	EPI_ISL_653879	?	2020-05-20	Asia	India	Delhi	West Delhi	Asia	India	Delhi	genome	29875.0	Human	20	Female		B.1.36.1	GH	Translational Health Science and Technology Institute	National Institute of Biomedical Genomics	Arindam Maitra et al	https://www.gisaid.org	?	?	2020-11-24
India/DL-NIV-763/2020	ncov	EPI_ISL_547870	MT577009.1	2020	Asia	India	Delhi		Asia	India	Delhi	genome	29903.0	Human	?	?	20A	B.1	G	Maximum Containment Laboratory, National Institute of Virology	Maximum Containment Laboratory, National Institute of Virology	Yadav et al	https://www.gisaid.org	?	?	2020-03-14
India/DL-NIV-770/2020	ncov	EPI_ISL_547871	MT577010.1	2020	Asia	India	Delhi		Asia	India	Delhi	genome	29902.0	Human	?	?	20A	B.1	G	Maximum Containment Laboratory, National Institute of Virology	Maximum Containment Laboratory, National Institute of Virology	Yadav et al	https://www.gisaid.org	?	?	2020-03-14
India/DL-NIV-772/2020	ncov	EPI_ISL_547872	MT577011.1	2020	Asia	India	Delhi		Asia	India	Delhi	genome	29876.0	Human	?	?	20A	B.1	G	Maximum Containment Laboratory, National Institute of Virology	Maximum Containment Laboratory, National Institute of Virology	Yadav et al	https://www.gisaid.org	?	?	2020-03-14
India/DL-NIV-773/2020	ncov	EPI_ISL_547873	MT577012.1	2020	Asia	India	Delhi		Asia	India	Delhi	genome	29886.0	Human	?	?	20A	B.1	G	Maximum Containment Laboratory, National Institute of Virology	Maximum Containment Laboratory, National Institute of Virology	Yadav et al	https://www.gisaid.org	?	?	2020-03-14
India/DL-NIV-777/2020	ncov	EPI_ISL_547874	MT577013.1	2020	Asia	India	Delhi		Asia	India	Delhi	genome	29892.0	Human	?	?	20A	B.1	G	Maximum Containment Laboratory, National Institute of Virology	Maximum Containment Laboratory, National Institute of Virology	Yadav et al	https://www.gisaid.org	?	?	2020-03-14
India/DL-NIV-781/2020	ncov	EPI_ISL_547875	MT577014.1	2020	Asia	India	Delhi		Asia	India	Delhi	genome	29882.0	Human	?	?	20A	B.1	G	Maximum Containment Laboratory, National Institute of Virology	Maximum Containment Laboratory, National Institute of Virology	Yadav et al	https://www.gisaid.org	?	?	2020-03-14
India/DL-TF17/2020	ncov	EPI_ISL_508495	?	2020-06-17	Asia	India	Delhi	Tughlakabad	Asia	India	Delhi	genome	29898.0	Human	21	Male	20A	B.1.36.1	GH	Translational Health Science and Technology Institute	National Institute of Biomedical Genomics	Arindam Maitra et al	https://www.gisaid.org	?	?	2020-08-04
India/GBRC211/2020	ncov	EPI_ISL_475041	?	2020-06-11	Asia	India	Gujarat	Surat	Asia	India	Gujarat	genome	29825.0	Human	67	Male	20A	B.1	G	Department of MicroBiology, Government Medical College, Surat	Gujarat Biotechnology Research Centre	Labdhi Pandya et al	https://www.gisaid.org	Genomic variations in SARS-CoV-2 genomes from Gujarat: Underlying role of variants in disease epidemiology	https://www.biorxiv.org/content/10.1101/2020.07.10.197095v1	2020-06-23
India/GBRC212/2020	ncov	EPI_ISL_475042	?	2020-06-11	Asia	India	Gujarat	Surat	Asia	India	Gujarat	genome	29828.0	Human	70	Male	20A	B.1	G	Department of MicroBiology, Government Medical College, Surat	Gujarat Biotechnology Research Centre	Snehal Bagatharia et al	https://www.gisaid.org	Genomic variations in SARS-CoV-2 genomes from Gujarat: Underlying role of variants in disease epidemiology	https://www.biorxiv.org/content/10.1101/2020.07.10.197095v1	2020-06-23
India/GJ-GBRC-339/2020	ncov	EPI_ISL_512077	?	2020-07-09	Asia	India	Gujarat	Modasa	Asia	India	Gujarat	genome	29789.0	Human	67	Female	20A	B.1.160	GH	Dr. RSS Hospital, Modasa	Gujarat Biotechnology Research Centre	Maharshi Pandya et al	https://www.gisaid.org	?	?	2020-08-10
India/GJ-GBRC-362a/2020	ncov	EPI_ISL_524713	MT950532.1	2020-06-18	Asia	India	Gujarat	Ahmedabad	Asia	India	Gujarat	genome	29800.0	Human	75	Male	20A	B.1	G	B.J. Medical College and Civil hospital, Ahmedabad	Gujarat Biotechnology Research Centre	Apurvasinh Puvar et al	https://www.gisaid.org	?	?	2020-08-28
India/GJ-GBRC-362b/2020	ncov	EPI_ISL_524714	MT950684.1	2020-06-18	Asia	India	Gujarat	Ahmedabad	Asia	India	Gujarat	genome	29800.0	Human	75	Male	20A	B.1	G	B.J. Medical College and Civil hospital, Ahmedabad	Gujarat Biotechnology Research Centre	Janvi Raval et al	https://www.gisaid.org	?	?	2020-08-28
India/GJ-GBRC-363/2020	ncov	EPI_ISL_524715	MT950725.1	2020-06-18	Asia	India	Gujarat	Ahmedabad	Asia	India	Gujarat	genome	29800.0	Human	49	Male	20A	B.1	GH	B.J. Medical College and Civil hospital, Ahmedabad	Gujarat Biotechnology Research Centre	Zarna Patel et al	https://www.gisaid.org	?	?	2020-08-28
India/GJ-GBRC-364a/2020	ncov	EPI_ISL_524716	MT950761.1	2020-06-18	Asia	India	Gujarat	Daskroi	Asia	India	Gujarat	genome	29800.0	Human	55	Male	20A	B.1.36	GH	B.J. Medical College and Civil hospital, Ahmedabad	Gujarat Biotechnology Research Centre	Monika Gandhi et al	https://www.gisaid.org	?	?	2020-08-28
India/GJ-GBRC-364b/2020	ncov	EPI_ISL_524717	?	2020-06-18	Asia	India	Gujarat	Daskroi	Asia	India	Gujarat	genome	29800.0	Human	55	Male	20A	B.1.36	GH	B.J. Medical College and Civil hospital, Ahmedabad	Gujarat Biotechnology Research Centre	Pinal Trivedi et al	https://www.gisaid.org	?	?	2020-08-28
India/GJ-GBRC-365/2020	ncov	EPI_ISL_524718	MT951157.1	2020-06-18	Asia	India	Gujarat	Daskroi	Asia	India	Gujarat	genome	29800.0	Human	45	Male	20A	B.1.36	GH	B.J. Medical College and Civil hospital, Ahmedabad	Gujarat Biotechnology Research Centre	Maharshi Pandya et al	https://www.gisaid.org	?	?	2020-08-28
India/GJ-GBRC-366a/2020	ncov	EPI_ISL_524719	MT951170.1	2020-06-18	Asia	India	Gujarat	Dhandhuka	Asia	India	Gujarat	genome	29800.0	Human	70	Male	20A	B.1.160	GH	B.J. Medical College and Civil hospital, Ahmedabad	Gujarat Biotechnology Research Centre	Nidhi Patel et al	https://www.gisaid.org	?	?	2020-08-28
India/GJ-GBRC-366b/2020	ncov	EPI_ISL_524720	MT951177.1	2020-06-18	Asia	India	Gujarat	Dhandhuka	Asia	India	Gujarat	genome	29800.0	Human	70	Male	20A	B.1.160	GH	B.J. Medical College and Civil hospital, Ahmedabad	Gujarat Biotechnology Research Centre	Nitin Savaliya et al	https://www.gisaid.org	?	?	2020-08-28
India/GJ-GBRC-367a/2020	ncov	EPI_ISL_524721	?	2020-06-18	Asia	India	Gujarat	Ahmedabad	Asia	India	Gujarat	genome	29762.0	Human	78	Female	20A	B.1.36	GH	B.J. Medical College and Civil hospital, Ahmedabad	Gujarat Biotechnology Research Centre	Raghawendra Kumar et al	https://www.gisaid.org	?	?	2020-08-28
India/GJ-GBRC-367b/2020	ncov	EPI_ISL_524722	MT951181.1	2020-06-18	Asia	India	Gujarat	Ahmedabad	Asia	India	Gujarat	genome	29762.0	Human	78	Female	20A	B.1	GH	B.J. Medical College and Civil hospital, Ahmedabad	Gujarat Biotechnology Research Centre	Dinesh Kumar et al	https://www.gisaid.org	?	?	2020-08-28
India/GJ-GBRC-368a/2020	ncov	EPI_ISL_524723	MT951392.1	2020-06-18	Asia	India	Gujarat	Dahegam	Asia	India	Gujarat	genome	29800.0	Human	48	Male	20A	B.1	GH	B.J. Medical College and Civil hospital, Ahmedabad	Gujarat Biotechnology Research Centre	Zuber Saiyed et al	https://www.gisaid.org	?	?	2020-08-28
India/GJ-GBRC-368b/2020	ncov	EPI_ISL_524724	MT951393.1	2020-06-18	Asia	India	Gujarat	Dahegam	Asia	India	Gujarat	genome	29800.0	Human	48	Male	20A	B.1	GH	B.J. Medical College and Civil hospital, Ahmedabad	Gujarat Biotechnology Research Centre	Komal Patel et al	https://www.gisaid.org	?	?	2020-08-28
India/GJ-GBRC-369/2020	ncov	EPI_ISL_524725	MT951208.1	2020-06-18	Asia	India	Gujarat	Daskroi	Asia	India	Gujarat	genome	29796.0	Human	31	Male	20A	B.1	GH	B.J. Medical College and Civil hospital, Ahmedabad	Gujarat Biotechnology Research Centre	Labdhi Pandya et al	https://www.gisaid.org	?	?	2020-08-28
India/GJ-GBRC-370/2020	ncov	EPI_ISL_524726	?	2020-06-18	Asia	India	Gujarat	Ahmedabad	Asia	India	Gujarat	genome	29800.0	Human	60	Female	20A	B.1.36	GH	B.J. Medical College and Civil hospital, Ahmedabad	Gujarat Biotechnology Research Centre	Afzal Ansari et al	https://www.gisaid.org	?	?	2020-08-28
India/GJ-GBRC-371/2020	ncov	EPI_ISL_524727	MT953868.1	2020-06-18	Asia	India	Gujarat	Ahmedabad	Asia	India	Gujarat	genome	29800.0	Human	60	Female	20A	B.1.36	GH	B.J. Medical College and Civil hospital, Ahmedabad	Gujarat Biotechnology Research Centre	Nikha Trivedi et al	https://www.gisaid.org	?	?	2020-08-28
India/GJ-GBRC-372/2020	ncov	EPI_ISL_524728	MT953874.1	2020-06-18	Asia	India	Gujarat	Ahmedabad	Asia	India	Gujarat	genome	29800.0	Human	64	Female	20A	B.1.36	GH	B.J. Medical College and Civil hospital, Ahmedabad	Gujarat Biotechnology Research Centre	Pranay Shah et al	https://www.gisaid.org	?	?	2020-08-28
India/GJ-GBRC-373/2020	ncov	EPI_ISL_524729	MT953875.1	2020-06-18	Asia	India	Gujarat	Ahmedabad	Asia	India	Gujarat	genome	29800.0	Human	32	Male	20A	B.1	GH	B.J. Medical College and Civil hospital, Ahmedabad	Gujarat Biotechnology Research Centre	Kamlesh J Upadhyay et al	https://www.gisaid.org	?	?	2020-08-28
India/GJ-GBRC-374a/2020	ncov	EPI_ISL_524730	MT953876.1	2020-06-15	Asia	India	Gujarat	Vadodara	Asia	India	Gujarat	genome	29800.0	Human	50	Male	20A	B.1.36	GH	GMERS Medical College & Hospital, Gotri, Vadodara	Gujarat Biotechnology Research Centre	Meenakshi Shah et al	https://www.gisaid.org	?	?	2020-08-28
India/GJ-GBRC-374b/2020	ncov	EPI_ISL_524731	MT953877.1	2020-06-15	Asia	India	Gujarat	Vadodara	Asia	India	Gujarat	genome	29800.0	Human	50	Male	20A	B.1.36	GH	GMERS Medical College & Hospital, Gotri, Vadodara	Gujarat Biotechnology Research Centre	Neena Doshi et al	https://www.gisaid.org	?	?	2020-08-28
India/GJ-GBRC-375/2020	ncov	EPI_ISL_524732	MT965767.1	2020-07-09	Asia	India	Gujarat	Modasa	Asia	India	Gujarat	genome	29800.0	Human	54	Male	20A	B.1.160	GH	Dr. RSS Hospital, Modasa	Gujarat Biotechnology Research Centre	Harsh Chaudhari et al	https://www.gisaid.org	?	?	2020-08-28
India/GJ-GBRC-376a/2020	ncov	EPI_ISL_524733	MT953887.1	2020-07-06	Asia	India	Gujarat	Patan	Asia	India	Gujarat	genome	29800.0	Human	78	Male	20B	B.1.1	GR	GMERS Medical College and Hospital, Dharpur, Patan	Gujarat Biotechnology Research Centre	A N Parmar et al	https://www.gisaid.org	?	?	2020-08-28
India/GJ-GBRC-376b/2020	ncov	EPI_ISL_524734	MT953890.1	2020-07-06	Asia	India	Gujarat	Patan	Asia	India	Gujarat	genome	29800.0	Human	78	Male	20B	B.1.1	GR	GMERS Medical College and Hospital, Dharpur, Patan	Gujarat Biotechnology Research Centre	Apurvasinh Puvar et al	https://www.gisaid.org	?	?	2020-08-28
India/GJ-GBRC-377a/2020	ncov	EPI_ISL_524735	MT953891.1	2020-07-11	Asia	India	Gujarat	Khambhaliya	Asia	India	Gujarat	genome	29762.0	Human	49	Male	20A	B.1.36	GH	Government General Hospital, Jam Khambhaliya, Devbhoomi Dwarka	Gujarat Biotechnology Research Centre	Harish Matani et al	https://www.gisaid.org	?	?	2020-08-28
India/GJ-GBRC-377b/2020	ncov	EPI_ISL_524736	MT953893.1	2020-07-11	Asia	India	Gujarat	Khambhaliya	Asia	India	Gujarat	genome	29762.0	Human	49	Male	19A	B	G	Government General Hospital, Jam Khambhaliya, Devbhoomi Dwarka	Gujarat Biotechnology Research Centre	Janvi Raval et al	https://www.gisaid.org	?	?	2020-08-28
India/GJ-GBRC-378/2020	ncov	EPI_ISL_524737	MT953894.1	2020-06-18	Asia	India	Gujarat	Gandhinagar	Asia	India	Gujarat	genome	29800.0	Human	55	Male	20A	B.1.36	GH	GMERS Medical College and Hospital, Gandhinagar	Gujarat Biotechnology Research Centre	Zarna Patel et al	https://www.gisaid.org	?	?	2020-08-28
India/GJ-GBRC-379/2020	ncov	EPI_ISL_524738	MT953895.1	2020-06-18	Asia	India	Gujarat	Mansa	Asia	India	Gujarat	genome	29800.0	Human	72	Male	20A	B.1	GH	GMERS Medical College and Hospital, Gandhinagar	Gujarat Biotechnology Research Centre	Monika Gandhi et al	https://www.gisaid.org	?	?	2020-08-28
India/GJ-GBRC-380a/2020	ncov	EPI_ISL_524739	MT954921.1	2020-06-18	Asia	India	Gujarat	Gandhinagar	Asia	India	Gujarat	genome	29762.0	Human	25	Male	20A	B.1.36	GH	GMERS Medical College and Hospital, Gandhinagar	Gujarat Biotechnology Research Centre	Pinal Trivedi et al	https://www.gisaid.org	?	?	2020-08-28
India/GJ-GBRC-380b/2020	ncov	EPI_ISL_524740	MT954922.1	2020-06-18	Asia	India	Gujarat	Gandhinagar	Asia	India	Gujarat	genome	29762.0	Human	25	Male	20A	B.1.36	G	GMERS Medical College and Hospital, Gandhinagar	Gujarat Biotechnology Research Centre	Maharshi Pandya et al	https://www.gisaid.org	?	?	2020-08-28
India/GJ-GBRC-381/2020	ncov	EPI_ISL_524741	MT953925.1	2020-06-18	Asia	India	Gujarat	Gandhinagar	Asia	India	Gujarat	genome	29800.0	Human	25	Female	20A	B.1.36	GH	GMERS Medical College and Hospital, Gandhinagar	Gujarat Biotechnology Research Centre	Nidhi Patel et al	https://www.gisaid.org	?	?	2020-08-28
India/GJ-GBRC-382a/2020	ncov	EPI_ISL_525419	MT965769.1	2020-06-18	Asia	India	Gujarat	Ahmedabad	Asia	India	Gujarat	genome	29800.0	Human	47	Female	20A	B.1.36	GH	GMERS Medical College and Hospital, Gandhinagar	Gujarat Biotechnology Research Centre	Nitin Savaliya et al	https://www.gisaid.org	?	?	2020-08-29
India/GJ-GBRC-382b/2020	ncov	EPI_ISL_525420	MT953978.1	2020-06-18	Asia	India	Gujarat	Ahmedabad	Asia	India	Gujarat	genome	29800.0	Human	47	Female	20A	B.1.36	GH	GMERS Medical College and Hospital, Gandhinagar	Gujarat Biotechnology Research Centre	Raghawendra Kumar et al	https://www.gisaid.org	?	?	2020-08-29
India/GJ-GBRC-383a/2020	ncov	EPI_ISL_524742	MT953980.1	2020-06-18	Asia	India	Gujarat	Gandhinagar	Asia	India	Gujarat	genome	29764.0	Human	35	Female	20A	B.1.36	GH	GMERS Medical College and Hospital, Gandhinagar	Gujarat Biotechnology Research Centre	Dinesh Kumar et al	https://www.gisaid.org	?	?	2020-08-28
India/GJ-GBRC-383b/2020	ncov	EPI_ISL_524743	MT953981.1	2020-06-18	Asia	India	Gujarat	Gandhinagar	Asia	India	Gujarat	genome	29764.0	Human	35	Female	20A	B.1.36	G	GMERS Medical College and Hospital, Gandhinagar	Gujarat Biotechnology Research Centre	Zuber Saiyed et al	https://www.gisaid.org	?	?	2020-08-28
India/GJ-GBRC-384a/2020	ncov	EPI_ISL_524744	MT953984.1	2020-06-22	Asia	India	Gujarat	Gandhinagar	Asia	India	Gujarat	genome	29772.0	Human	23	Male	20A	B.1.36	GH	GMERS Medical College and Hospital, Gandhinagar	Gujarat Biotechnology Research Centre	Komal Patel et al	https://www.gisaid.org	?	?	2020-08-28
India/GJ-GBRC-384b/2020	ncov	EPI_ISL_524745	MT953991.1	2020-06-22	Asia	India	Gujarat	Gandhinagar	Asia	India	Gujarat	genome	29764.0	Human	23	Male	19A	B	G	GMERS Medical College and Hospital, Gandhinagar	Gujarat Biotechnology Research Centre	Labdhi Pandya et al	https://www.gisaid.org	?	?	2020-08-28
India/GJ-GBRC-385/2020	ncov	EPI_ISL_524746	?	2020-07-11	Asia	India	Gujarat	Jamnagar	Asia	India	Gujarat	genome	29800.0	Human	62	Female	19A	B.4	L	Sir M P Shah Government Medical College, Jamnagar	Gujarat Biotechnology Research Centre	Binita Aring et al	https://www.gisaid.org	?	?	2020-08-28
India/GJ-GBRC-386a/2020	ncov	EPI_ISL_524747	MT953996.1	2020-07-11	Asia	India	Gujarat	Jamnagar	Asia	India	Gujarat	genome	29768.0	Human	40	Male	20A	B.1.36	GH	Sir M P Shah Government Medical College, Jamnagar	Gujarat Biotechnology Research Centre	Afzal Ansari et al	https://www.gisaid.org	?	?	2020-08-28
India/GJ-GBRC-386b/2020	ncov	EPI_ISL_524748	MT954060.1	2020-07-11	Asia	India	Gujarat	Jamnagar	Asia	India	Gujarat	genome	29768.0	Human	40	Male	20A	B.1.36	GH	Sir M P Shah Government Medical College, Jamnagar	Gujarat Biotechnology Research Centre	Nikha Trivedi et al	https://www.gisaid.org	?	?	2020-08-28
India/GJ-GBRC-387a/2020	ncov	EPI_ISL_524749	?	2020-07-11	Asia	India	Gujarat	Jamnagar	Asia	India	Gujarat	genome	29800.0	Human	65	Male	19A	B.4	L	Sir M P Shah Government Medical College, Jamnagar	Gujarat Biotechnology Research Centre	Apurvasinh Puvar et al	https://www.gisaid.org	?	?	2020-08-28
India/GJ-GBRC-387b/2020	ncov	EPI_ISL_524750	?	2020-07-11	Asia	India	Gujarat	Jamnagar	Asia	India	Gujarat	genome	29800.0	Human	65	Male	19A	B.4	L	Sir M P Shah Government Medical College, Jamnagar	Gujarat Biotechnology Research Centre	Janvi Raval et al	https://www.gisaid.org	?	?	2020-08-28
India/GJ-GBRC-388/2020	ncov	EPI_ISL_524751	MT954065.1	2020-07-11	Asia	India	Gujarat	Jamnagar	Asia	India	Gujarat	genome	29800.0	Human	30	Male	20A	B.1.36	GH	Sir M P Shah Government Medical College, Jamnagar	Gujarat Biotechnology Research Centre	Zarna Patel et al	https://www.gisaid.org	?	?	2020-08-28
India/GJ-GBRC-389a/2020	ncov	EPI_ISL_524752	MT954067.1	2020-07-06	Asia	India	Gujarat	Patan	Asia	India	Gujarat	genome	29800.0	Human	36	Male	20A	B.1	GH	GMERS Medical College and Hospital, Dharpur, Patan	Gujarat Biotechnology Research Centre	Monika Gandhi et al	https://www.gisaid.org	?	?	2020-08-28
India/GJ-GBRC-389b/2020	ncov	EPI_ISL_524753	MT954069.1	2020-07-06	Asia	India	Gujarat	Patan	Asia	India	Gujarat	genome	29800.0	Human	36	Male	20A	B.1.36	GH	GMERS Medical College and Hospital, Dharpur, Patan	Gujarat Biotechnology Research Centre	Pinal Trivedi et al	https://www.gisaid.org	?	?	2020-08-28
India/GJ-GBRC-390a/2020	ncov	EPI_ISL_524754	MT954071.1	2020-07-06	Asia	India	Gujarat	Patan	Asia	India	Gujarat	genome	29762.0	Human	49	Male	20A	B.1.36	GH	GMERS Medical College and Hospital, Dharpur, Patan	Gujarat Biotechnology Research Centre	Maharshi Pandya et al	https://www.gisaid.org	?	?	2020-08-28
India/GJ-GBRC-390b/2020	ncov	EPI_ISL_524755	MT954072.1	2020-07-06	Asia	India	Gujarat	Patan	Asia	India	Gujarat	genome	29762.0	Human	49	Male	20A	B.1.5	G	GMERS Medical College and Hospital, Dharpur, Patan	Gujarat Biotechnology Research Centre	Nidhi Patel et al	https://www.gisaid.org	?	?	2020-08-28
India/GJ-GBRC-391a/2020	ncov	EPI_ISL_524756	MT954103.1	2020-07-06	Asia	India	Gujarat	Patan	Asia	India	Gujarat	genome	29800.0	Human	37	Male	20A	B.1.36	GH	GMERS Medical College and Hospital, Dharpur, Patan	Gujarat Biotechnology Research Centre	Nitin Savaliya et al	https://www.gisaid.org	?	?	2020-08-28
India/GJ-GBRC-391b/2020	ncov	EPI_ISL_524757	MT954414.1	2020-07-06	Asia	India	Gujarat	Patan	Asia	India	Gujarat	genome	29800.0	Human	37	Male	20A	B.1.36	GH	GMERS Medical College and Hospital, Dharpur, Patan	Gujarat Biotechnology Research Centre	Raghawendra Kumar et al	https://www.gisaid.org	?	?	2020-08-28
India/GJ-GBRC-392a/2020	ncov	EPI_ISL_524758	MT954416.1	2020-07-06	Asia	India	Gujarat	Patan	Asia	India	Gujarat	genome	29800.0	Human	50	Male	20A	B.1.160	GH	GMERS Medical College and Hospital, Dharpur, Patan	Gujarat Biotechnology Research Centre	Dinesh Kumar et al	https://www.gisaid.org	?	?	2020-08-28
India/GJ-GBRC-392b/2020	ncov	EPI_ISL_524759	MT954593.1	2020-07-06	Asia	India	Gujarat	Patan	Asia	India	Gujarat	genome	29800.0	Human	50	Male	20A	B.1.160	GH	GMERS Medical College and Hospital, Dharpur, Patan	Gujarat Biotechnology Research Centre	Zuber Saiyed et al	https://www.gisaid.org	?	?	2020-08-28
India/GJ-GBRC-393a/2020	ncov	EPI_ISL_524760	?	2020-07-06	Asia	India	Gujarat	Radhanpur	Asia	India	Gujarat	genome	29800.0	Human	45	Male	20A	B.1.145	G	GMERS Medical College and Hospital, Dharpur, Patan	Gujarat Biotechnology Research Centre	Komal Patel et al	https://www.gisaid.org	?	?	2020-08-28
India/GJ-GBRC-393b/2020	ncov	EPI_ISL_524761	?	2020-07-06	Asia	India	Gujarat	Radhanpur	Asia	India	Gujarat	genome	29800.0	Human	45	Male	20A	B.1.145	G	GMERS Medical College and Hospital, Dharpur, Patan	Gujarat Biotechnology Research Centre	Labdhi Pandya et al	https://www.gisaid.org	?	?	2020-08-28
India/GJ-GBRC-394a/2020	ncov	EPI_ISL_524762	MT954959.1	2020-07-06	Asia	India	Gujarat	Patan	Asia	India	Gujarat	genome	29800.0	Human	62	Male	20A	B.1.160.1	GH	GMERS Medical College and Hospital, Dharpur, Patan	Gujarat Biotechnology Research Centre	Afzal Ansari et al	https://www.gisaid.org	?	?	2020-08-28
India/GJ-GBRC-394b/2020	ncov	EPI_ISL_524763	MT954971.1	2020-07-06	Asia	India	Gujarat	Patan	Asia	India	Gujarat	genome	29800.0	Human	62	Male	20A	B.1	GH	GMERS Medical College and Hospital, Dharpur, Patan	Gujarat Biotechnology Research Centre	Nikha Trivedi et al	https://www.gisaid.org	?	?	2020-08-28
India/GJ-GBRC-395a/2020	ncov	EPI_ISL_524764	MT955114.1	2020-07-06	Asia	India	Gujarat	Patan	Asia	India	Gujarat	genome	29800.0	Human	80	Female	20B	B.1.1.32	GR	GMERS Medical College and Hospital, Dharpur, Patan	Gujarat Biotechnology Research Centre	A N Parmar et al	https://www.gisaid.org	?	?	2020-08-28
India/GJ-GBRC-395b/2020	ncov	EPI_ISL_524765	MT955326.1	2020-07-06	Asia	India	Gujarat	Patan	Asia	India	Gujarat	genome	29800.0	Human	80	Female	20B	B.1.1.32	GR	GMERS Medical College and Hospital, Dharpur, Patan	Gujarat Biotechnology Research Centre	Apurvasinh Puvar et al	https://www.gisaid.org	?	?	2020-08-28
India/GJ-GBRC-396/2020	ncov	EPI_ISL_524766	MT955347.1	2020-07-06	Asia	India	Gujarat	Siddhpur	Asia	India	Gujarat	genome	29800.0	Human	62	Male	20A	B.1.36	GH	GMERS Medical College and Hospital, Dharpur, Patan	Gujarat Biotechnology Research Centre	Janvi Raval et al	https://www.gisaid.org	?	?	2020-08-28
India/GJ-GBRC-397a/2020	ncov	EPI_ISL_525421	MT955354.1	2020-06-25	Asia	India	Gujarat	Ahmedabad	Asia	India	Gujarat	genome	29762.0	Human	62	Male	20A	B.1.36	GH	B.J. Medical College and Civil hospital, Ahmedabad	Gujarat Biotechnology Research Centre	Zarna Patel et al	https://www.gisaid.org	?	?	2020-08-29
India/GJ-GBRC-397b/2020	ncov	EPI_ISL_525422	?	2020-06-25	Asia	India	Gujarat	Ahmedabad	Asia	India	Gujarat	genome	29762.0	Human	62	Male	20A	B.1.36	GH	B.J. Medical College and Civil hospital, Ahmedabad	Gujarat Biotechnology Research Centre	Monika Gandhi et al	https://www.gisaid.org	?	?	2020-08-29
India/GJ-GBRC-398a/2020	ncov	EPI_ISL_586513	?	2020-06-25	Asia	India	Gujarat	Ahmedabad	Asia	India	Gujarat	genome	29766.0	Human	54	Female	20A	B.1.36	GH	B.J. Medical College and Civil hospital, Ahmedabad	Gujarat Biotechnology Research Centre	Pinal Trivedi et al	https://www.gisaid.org	?	?	2020-10-20
India/GJ-GBRC-398b/2020	ncov	EPI_ISL_586514	?	2020-06-25	Asia	India	Gujarat	Ahmedabad	Asia	India	Gujarat	genome	29766.0	Human	54	Female	20A	B.1.36	G	B.J. Medical College and Civil hospital, Ahmedabad	Gujarat Biotechnology Research Centre	Maharshi Pandya et al	https://www.gisaid.org	?	?	2020-10-20
India/GJ-GBRC-399a/2020	ncov	EPI_ISL_586515	?	2020-06-25	Asia	India	Gujarat	Daskroi	Asia	India	Gujarat	genome	29762.0	Human	42	Female	20A	B.1.36	GH	B.J. Medical College and Civil hospital, Ahmedabad	Gujarat Biotechnology Research Centre	Nidhi Patel et al	https://www.gisaid.org	?	?	2020-10-20
India/GJ-GBRC-399b/2020	ncov	EPI_ISL_586516	?	2020-06-25	Asia	India	Gujarat	Daskroi	Asia	India	Gujarat	genome	29762.0	Human	42	Female	20A	B.1.5	G	B.J. Medical College and Civil hospital, Ahmedabad	Gujarat Biotechnology Research Centre	Nitin Savaliya et al	https://www.gisaid.org	?	?	2020-10-20
India/GJ-GBRC-400a/2020	ncov	EPI_ISL_586517	?	2020-06-25	Asia	India	Gujarat	Ahmedabad	Asia	India	Gujarat	genome	29768.0	Human	30	Male	20A	B.1.36	GH	B.J. Medical College and Civil hospital, Ahmedabad	Gujarat Biotechnology Research Centre	Raghawendra Kumar et al	https://www.gisaid.org	?	?	2020-10-20
India/GJ-GBRC-400b/2020	ncov	EPI_ISL_586518	?	2020-06-25	Asia	India	Gujarat	Ahmedabad	Asia	India	Gujarat	genome	29768.0	Human	30	Male	19A	B	G	B.J. Medical College and Civil hospital, Ahmedabad	Gujarat Biotechnology Research Centre	Dinesh Kumar et al	https://www.gisaid.org	?	?	2020-10-20
India/GJ-GBRC-401/2020	ncov	EPI_ISL_586519	?	2020-06-25	Asia	India	Gujarat	Ahmedabad	Asia	India	Gujarat	genome	29800.0	Human	26	Female	20A	B.1	G	B.J. Medical College and Civil hospital, Ahmedabad	Gujarat Biotechnology Research Centre	Zuber Saiyed et al	https://www.gisaid.org	?	?	2020-10-20
India/GJ-GBRC-402a/2020	ncov	EPI_ISL_586520	?	2020-06-25	Asia	India	Gujarat	Ahmedabad	Asia	India	Gujarat	genome	29762.0	Human	35	Male	20A	B.1.36	GH	B.J. Medical College and Civil hospital, Ahmedabad	Gujarat Biotechnology Research Centre	Komal Patel et al	https://www.gisaid.org	?	?	2020-10-20
India/GJ-GBRC-402b/2020	ncov	EPI_ISL_586521	?	2020-06-25	Asia	India	Gujarat	Ahmedabad	Asia	India	Gujarat	genome	29762.0	Human	35	Male	19A	B	G	B.J. Medical College and Civil hospital, Ahmedabad	Gujarat Biotechnology Research Centre	Labdhi Pandya et al	https://www.gisaid.org	?	?	2020-10-20
India/GJ-GBRC-403a/2020	ncov	EPI_ISL_586522	?	2020-06-25	Asia	India	Gujarat	Ahmedabad	Asia	India	Gujarat	genome	29768.0	Human	34	Male	20A	B.1.36	GH	B.J. Medical College and Civil hospital, Ahmedabad	Gujarat Biotechnology Research Centre	Afzal Ansari et al	https://www.gisaid.org	?	?	2020-10-20
India/GJ-GBRC-403b/2020	ncov	EPI_ISL_586523	?	2020-06-25	Asia	India	Gujarat	Ahmedabad	Asia	India	Gujarat	genome	29768.0	Human	34	Male	20A	B.1.36	G	B.J. Medical College and Civil hospital, Ahmedabad	Gujarat Biotechnology Research Centre	Nikha Trivedi et al	https://www.gisaid.org	?	?	2020-10-20
India/GJ-GBRC-404a/2020	ncov	EPI_ISL_586524	?	2020-06-25	Asia	India	Gujarat	Ahmedabad	Asia	India	Gujarat	genome	29800.0	Human	28	Male	20A	B.1.36	GH	B.J. Medical College and Civil hospital, Ahmedabad	Gujarat Biotechnology Research Centre	Pranay Shah et al	https://www.gisaid.org	?	?	2020-10-20
India/GJ-GBRC-404b/2020	ncov	EPI_ISL_586525	?	2020-06-25	Asia	India	Gujarat	Ahmedabad	Asia	India	Gujarat	genome	29800.0	Human	28	Male	20A	B.1.36	GH	B.J. Medical College and Civil hospital, Ahmedabad	Gujarat Biotechnology Research Centre	Kamlesh J Upadhyay et al	https://www.gisaid.org	?	?	2020-10-20
India/GJ-GBRC-405a/2020	ncov	EPI_ISL_586526	?	2020-06-25	Asia	India	Gujarat	Ahmedabad	Asia	India	Gujarat	genome	29800.0	Human	30	Female	20C	B.1	GH	B.J. Medical College and Civil hospital, Ahmedabad	Gujarat Biotechnology Research Centre	Sanjay Kapadia et al	https://www.gisaid.org	?	?	2020-10-20
India/GJ-GBRC-405b/2020	ncov	EPI_ISL_586527	?	2020-06-25	Asia	India	Gujarat	Ahmedabad	Asia	India	Gujarat	genome	29800.0	Human	30	Female	20A	B.1.36	GH	B.J. Medical College and Civil hospital, Ahmedabad	Gujarat Biotechnology Research Centre	Apurvasinh Puvar et al	https://www.gisaid.org	?	?	2020-10-20
India/GJ-GBRC-406a/2020	ncov	EPI_ISL_590689	?	2020-06-25	Asia	India	Gujarat	Ahmedabad	Asia	India	Gujarat	genome	29759.0	Human	73	Male	20A	B.1.36	GH	B.J. Medical College and Civil hospital, Ahmedabad	Gujarat Biotechnology Research Centre	Janvi Raval et al	https://www.gisaid.org	?	?	2020-10-20
India/GJ-GBRC-406b/2020	ncov	EPI_ISL_586528	?	2020-06-25	Asia	India	Gujarat	Ahmedabad	Asia	India	Gujarat	genome	29763.0	Human	73	Male	20A	B.1.5	G	B.J. Medical College and Civil hospital, Ahmedabad	Gujarat Biotechnology Research Centre	Zarna Patel et al	https://www.gisaid.org	?	?	2020-10-20
India/GJ-GBRC-407a/2020	ncov	EPI_ISL_586529	?	2020-06-25	Asia	India	Gujarat	Ahmedabad	Asia	India	Gujarat	genome	29757.0	Human	57	Male	20A	B.1.36	GH	B.J. Medical College and Civil hospital, Ahmedabad	Gujarat Biotechnology Research Centre	Monika Gandhi et al	https://www.gisaid.org	?	?	2020-10-20
India/GJ-GBRC-407b/2020	ncov	EPI_ISL_586530	?	2020-06-25	Asia	India	Gujarat	Ahmedabad	Asia	India	Gujarat	genome	29757.0	Human	57	Male	20A	B.1.5	G	B.J. Medical College and Civil hospital, Ahmedabad	Gujarat Biotechnology Research Centre	Pinal Trivedi et al	https://www.gisaid.org	?	?	2020-10-20
India/GJ-GBRC-408a/2020	ncov	EPI_ISL_586531	?	2020-07-18	Asia	India	Gujarat	Bodeli	Asia	India	Gujarat	genome	29800.0	Human	38	Male	20A	B.1	G	General Hospital,Chhotaudepur	Gujarat Biotechnology Research Centre	Yogesh Parmar et al	https://www.gisaid.org	?	?	2020-10-20
India/GJ-GBRC-408b/2020	ncov	EPI_ISL_586532	?	2020-07-18	Asia	India	Gujarat	Bodeli	Asia	India	Gujarat	genome	29800.0	Human	38	Male	20A	B.1.5	G	General Hospital,Chhotaudepur	Gujarat Biotechnology Research Centre	Arti Thakur et al	https://www.gisaid.org	?	?	2020-10-20
India/GJ-GBRC-409a/2020	ncov	EPI_ISL_586533	?	2020-07-18	Asia	India	Gujarat	Bodeli	Asia	India	Gujarat	genome	29800.0	Human	35	Male	20A	B.1	G	General Hospital,Chhotaudepur	Gujarat Biotechnology Research Centre	Dharak Pandya et al	https://www.gisaid.org	?	?	2020-10-20
India/GJ-GBRC-409b/2020	ncov	EPI_ISL_586534	?	2020-07-18	Asia	India	Gujarat	Bodeli	Asia	India	Gujarat	genome	29800.0	Human	35	Male	20A	B.1	G	General Hospital,Chhotaudepur	Gujarat Biotechnology Research Centre	Maharshi Pandya et al	https://www.gisaid.org	?	?	2020-10-20
India/GJ-GBRC-410/2020	ncov	EPI_ISL_586535	?	2020-07-18	Asia	India	Gujarat	Bodeli	Asia	India	Gujarat	genome	29800.0	Human	35	Female	20A	B.1	G	General Hospital,Chhotaudepur	Gujarat Biotechnology Research Centre	Nidhi Patel et al	https://www.gisaid.org	?	?	2020-10-20
India/GJ-GBRC-411/2020	ncov	EPI_ISL_586536	?	2020-07-18	Asia	India	Gujarat	Limkheda	Asia	India	Gujarat	genome	29800.0	Human	33	Male	20A	B.1.36	GH	Zydus Medical Hospital,Dahod	Gujarat Biotechnology Research Centre	Kalpesh Labana et al	https://www.gisaid.org	?	?	2020-10-20
India/GJ-GBRC-412a/2020	ncov	EPI_ISL_586537	?	2020-07-18	Asia	India	Gujarat	Fatepura	Asia	India	Gujarat	genome	29800.0	Human	59	Male	20A	B.1.143	G	Zydus Medical Hospital,Dahod	Gujarat Biotechnology Research Centre	Mohit Desai et al	https://www.gisaid.org	?	?	2020-10-20
India/GJ-GBRC-412b/2020	ncov	EPI_ISL_586538	?	2020-07-18	Asia	India	Gujarat	Fatepura	Asia	India	Gujarat	genome	29800.0	Human	59	Male	20A	B.1.5	G	Zydus Medical Hospital,Dahod	Gujarat Biotechnology Research Centre	Nitin Savaliya et al	https://www.gisaid.org	?	?	2020-10-20
India/GJ-GBRC-413a/2020	ncov	EPI_ISL_586539	?	2020-07-18	Asia	India	Gujarat	Dahod	Asia	India	Gujarat	genome	29800.0	Human	65	Male	20A	B.1.36	GH	Zydus Medical Hospital,Dahod	Gujarat Biotechnology Research Centre	Raghawendra Kumar et al	https://www.gisaid.org	?	?	2020-10-20
India/GJ-GBRC-413b/2020	ncov	EPI_ISL_586540	?	2020-07-18	Asia	India	Gujarat	Dahod	Asia	India	Gujarat	genome	29800.0	Human	65	Male	20A	B.1.36	GH	Zydus Medical Hospital,Dahod	Gujarat Biotechnology Research Centre	Dinesh Kumar et al	https://www.gisaid.org	?	?	2020-10-20
India/GJ-GBRC-414/2020	ncov	EPI_ISL_586541	?	2020-07-18	Asia	India	Gujarat	Dahod	Asia	India	Gujarat	genome	29800.0	Human	73	Male	19B	A	S	Zydus Medical Hospital,Dahod	Gujarat Biotechnology Research Centre	Zuber Saiyed et al	https://www.gisaid.org	?	?	2020-10-20
India/GJ-GBRC-415a/2020	ncov	EPI_ISL_586542	?	2020-07-11	Asia	India	Gujarat	Khambhaliya	Asia	India	Gujarat	genome	29796.0	Human	55	Male	19A	B.4	O	Government General Hospital, Jam Khambhaliya, Devbhoomi Dwarka	Gujarat Biotechnology Research Centre	Komal Patel et al	https://www.gisaid.org	?	?	2020-10-20
India/GJ-GBRC-415b/2020	ncov	EPI_ISL_586543	?	2020-07-11	Asia	India	Gujarat	Khambhaliya	Asia	India	Gujarat	genome	29796.0	Human	55	Male	19A	B.4	O	Government General Hospital, Jam Khambhaliya, Devbhoomi Dwarka	Gujarat Biotechnology Research Centre	Labdhi Pandya et al	https://www.gisaid.org	?	?	2020-10-20
India/GJ-GBRC-416a/2020	ncov	EPI_ISL_586544	?	2020-07-11	Asia	India	Gujarat	Kalyanpur	Asia	India	Gujarat	genome	29800.0	Human	22	Male	20A	B.1.36	GH	Government General Hospital, Jam Khambhaliya, Devbhoomi Dwarka	Gujarat Biotechnology Research Centre	Afzal Ansari et al	https://www.gisaid.org	?	?	2020-10-20
India/GJ-GBRC-416b/2020	ncov	EPI_ISL_586545	?	2020-07-11	Asia	India	Gujarat	Kalyanpur	Asia	India	Gujarat	genome	29800.0	Human	22	Male	20A	B.1.36	GH	Government General Hospital, Jam Khambhaliya, Devbhoomi Dwarka	Gujarat Biotechnology Research Centre	Nikha Trivedi et al	https://www.gisaid.org	?	?	2020-10-20
India/GJ-GBRC-417a/2020	ncov	EPI_ISL_586546	?	2020-07-18	Asia	India	Gujarat	Godhra	Asia	India	Gujarat	genome	29762.0	Human	45	Male	20A	B.1.36	GH	General Hospital,Godhra	Gujarat Biotechnology Research Centre	Neela Katara et al	https://www.gisaid.org	?	?	2020-10-20
India/GJ-GBRC-417b/2020	ncov	EPI_ISL_586547	?	2020-07-18	Asia	India	Gujarat	Godhra	Asia	India	Gujarat	genome	29762.0	Human	45	Male	19A	B.1.36	G	General Hospital,Godhra	Gujarat Biotechnology Research Centre	Pinal Gandhi et al	https://www.gisaid.org	?	?	2020-10-20
India/GJ-GBRC-418/2020	ncov	EPI_ISL_586548	?	2020-07-18	Asia	India	Gujarat	Godhra	Asia	India	Gujarat	genome	29800.0	Human	55	Female	20A	B.1.141	G	General Hospital,Godhra	Gujarat Biotechnology Research Centre	Sangeeta Kumar et al	https://www.gisaid.org	?	?	2020-10-20
India/GJ-GBRC-419a/2020	ncov	EPI_ISL_586549	?	2020-07-14	Asia	India	Gujarat	Sutrapada	Asia	India	Gujarat	genome	29800.0	Human	28	Male	20B	B.1.1.32	GR	CCC,Veraval	Gujarat Biotechnology Research Centre	Jignesh Parmar et al	https://www.gisaid.org	?	?	2020-10-20
India/GJ-GBRC-419b/2020	ncov	EPI_ISL_586550	?	2020-07-14	Asia	India	Gujarat	Sutrapada	Asia	India	Gujarat	genome	29800.0	Human	28	Male	20B	B.1.1.32	GR	CCC,Veraval	Gujarat Biotechnology Research Centre	Jitendra Bamrotia et al	https://www.gisaid.org	?	?	2020-10-20
India/GJ-GBRC-420/2020	ncov	EPI_ISL_590690	?	2020-07-14	Asia	India	Gujarat	Veraval	Asia	India	Gujarat	genome	29796.0	Human	21	Male	20A	B.1.149	G	CCC,Veraval	Gujarat Biotechnology Research Centre	Apurvasinh Puvar et al	https://www.gisaid.org	?	?	2020-10-20
India/GJ-GBRC-421a/2020	ncov	EPI_ISL_590691	?	2020-07-14	Asia	India	Gujarat	Veraval	Asia	India	Gujarat	genome	29792.0	Human	36	Female	20A	B.1.36	GH	Government Hospital,Veraval	Gujarat Biotechnology Research Centre	Janvi Raval et al	https://www.gisaid.org	?	?	2020-10-20
India/GJ-GBRC-421b/2020	ncov	EPI_ISL_590692	?	2020-07-14	Asia	India	Gujarat	Veraval	Asia	India	Gujarat	genome	29792.0	Human	36	Female	20A	B.1.141	G	Government Hospital,Veraval	Gujarat Biotechnology Research Centre	Zarna Patel et al	https://www.gisaid.org	?	?	2020-10-20
India/GJ-GBRC-422a/2020	ncov	EPI_ISL_586551	?	2020-07-14	Asia	India	Gujarat	Sutrapada	Asia	India	Gujarat	genome	29796.0	Human	30	Male	20A	B.1	G	Government Hospital,Veraval	Gujarat Biotechnology Research Centre	Monika Gandhi et al	https://www.gisaid.org	?	?	2020-10-20
India/GJ-GBRC-422b/2020	ncov	EPI_ISL_586552	?	2020-07-14	Asia	India	Gujarat	Sutrapada	Asia	India	Gujarat	genome	29796.0	Human	30	Male	20A	B.1	G	Government Hospital,Veraval	Gujarat Biotechnology Research Centre	Pinal Trivedi et al	https://www.gisaid.org	?	?	2020-10-20
India/GJ-GBRC-423a/2020	ncov	EPI_ISL_586553	?	2020-07-14	Asia	India	Gujarat	Veraval	Asia	India	Gujarat	genome	29800.0	Human	55	Male	20A	B.1.5	G	Government Hospital,Veraval	Gujarat Biotechnology Research Centre	Maharshi Pandya et al	https://www.gisaid.org	?	?	2020-10-20
India/GJ-GBRC-423b/2020	ncov	EPI_ISL_586554	?	2020-07-14	Asia	India	Gujarat	Veraval	Asia	India	Gujarat	genome	29800.0	Human	55	Male	20B	B.1.1	G	Government Hospital,Veraval	Gujarat Biotechnology Research Centre	Nidhi Patel et al	https://www.gisaid.org	?	?	2020-10-20
India/GJ-GBRC-424a/2020	ncov	EPI_ISL_586555	?	2020-07-14	Asia	India	Gujarat	Talala	Asia	India	Gujarat	genome	29762.0	Human	24	Female	20A	B.1.36	GH	CCC,Veraval	Gujarat Biotechnology Research Centre	Nitin Savaliya et al	https://www.gisaid.org	?	?	2020-10-20
India/GJ-GBRC-424b/2020	ncov	EPI_ISL_586556	?	2020-07-14	Asia	India	Gujarat	Talala	Asia	India	Gujarat	genome	29762.0	Human	24	Female	20A	B.1.5	G	CCC,Veraval	Gujarat Biotechnology Research Centre	Raghawendra Kumar et al	https://www.gisaid.org	?	?	2020-10-20
India/GJ-GBRC-425/2020	ncov	EPI_ISL_586557	?	2020-07-14	Asia	India	Gujarat	Una	Asia	India	Gujarat	genome	29800.0	Human	50	Female	20B	B.1.1.32	GR	CCC,Veraval	Gujarat Biotechnology Research Centre	Dinesh Kumar et al	https://www.gisaid.org	?	?	2020-10-20
India/GJ-GBRC-426a/2020	ncov	EPI_ISL_586558	?	2020-07-14	Asia	India	Gujarat	Sutrapada	Asia	India	Gujarat	genome	29800.0	Human	45	Male	20B	B.1.1.32	GR	CCC,Veraval	Gujarat Biotechnology Research Centre	Zuber Saiyed et al	https://www.gisaid.org	?	?	2020-10-20
India/GJ-GBRC-426b/2020	ncov	EPI_ISL_586559	?	2020-07-14	Asia	India	Gujarat	Sutrapada	Asia	India	Gujarat	genome	29800.0	Human	45	Male	20B	B.1.1.32	GR	CCC,Veraval	Gujarat Biotechnology Research Centre	Komal Patel et al	https://www.gisaid.org	?	?	2020-10-20
India/GJ-GBRC-427a/2020	ncov	EPI_ISL_586560	?	2020-07-14	Asia	India	Gujarat	Kodinar	Asia	India	Gujarat	genome	29796.0	Human	40	Male	20A	B.1.36	GH	CCC,Veraval	Gujarat Biotechnology Research Centre	Labdhi Pandya et al	https://www.gisaid.org	?	?	2020-10-20
India/GJ-GBRC-427b/2020	ncov	EPI_ISL_586561	?	2020-07-14	Asia	India	Gujarat	Kodinar	Asia	India	Gujarat	genome	29796.0	Human	40	Male	20A	B.1.36	GH	CCC,Veraval	Gujarat Biotechnology Research Centre	Afzal Ansari et al	https://www.gisaid.org	?	?	2020-10-20
India/GJ-GBRC-428a/2020	ncov	EPI_ISL_586562	?	2020-07-15	Asia	India	Gujarat	Mangrol	Asia	India	Gujarat	genome	29800.0	Human	55	Male	20A	B.1.36	GH	GMERS GMERS Medical College and Hospital, Junagadh	Gujarat Biotechnology Research Centre	Nikha Trivedi et al	https://www.gisaid.org	?	?	2020-10-20
India/GJ-GBRC-428b/2020	ncov	EPI_ISL_586563	?	2020-07-15	Asia	India	Gujarat	Mangrol	Asia	India	Gujarat	genome	29800.0	Human	55	Male	20A	B.1.36	GH	GMERS GMERS Medical College and Hospital, Junagadh	Gujarat Biotechnology Research Centre	Bhavesh Bagda et al	https://www.gisaid.org	?	?	2020-10-20
India/GJ-GBRC-429/2020	ncov	EPI_ISL_586564	?	2020-07-15	Asia	India	Gujarat	Junagadh	Asia	India	Gujarat	genome	29800.0	Human	35	Male	20A	B.1	G	GMERS GMERS Medical College and Hospital, Junagadh	Gujarat Biotechnology Research Centre	Ravi Dedaniya et al	https://www.gisaid.org	?	?	2020-10-20
India/GJ-GBRC-430a/2020	ncov	EPI_ISL_586565	?	2020-07-15	Asia	India	Gujarat	Mangrol	Asia	India	Gujarat	genome	29800.0	Human	45	Female	20A	B.1.36	GH	GMERS GMERS Medical College and Hospital, Junagadh	Gujarat Biotechnology Research Centre	Apurvasinh Puvar et al	https://www.gisaid.org	?	?	2020-10-20
India/GJ-GBRC-430b/2020	ncov	EPI_ISL_586566	?	2020-07-15	Asia	India	Gujarat	Mangrol	Asia	India	Gujarat	genome	29800.0	Human	45	Female	20A	B.1.36	GH	GMERS GMERS Medical College and Hospital, Junagadh	Gujarat Biotechnology Research Centre	Janvi Raval et al	https://www.gisaid.org	?	?	2020-10-20
India/GJ-GBRC-431a/2020	ncov	EPI_ISL_586567	?	2020-07-06	Asia	India	Gujarat	Mehsana	Asia	India	Gujarat	genome	29776.0	Human	49	Female	20A	B.1.36	GH	Saikrishna Hospital,Mehsana	Gujarat Biotechnology Research Centre	Zarna Patel et al	https://www.gisaid.org	?	?	2020-10-20
India/GJ-GBRC-431b/2020	ncov	EPI_ISL_586568	?	2020-07-06	Asia	India	Gujarat	Mehsana	Asia	India	Gujarat	genome	29776.0	Human	49	Female	19A	B	G	Saikrishna Hospital,Mehsana	Gujarat Biotechnology Research Centre	Zarna Patel et al	https://www.gisaid.org	?	?	2020-10-20
India/GJ-GBRC-432/2020	ncov	EPI_ISL_586569	?	2020-09-03	Asia	India	Gujarat	Ahmedabad	Asia	India	Gujarat	genome	29800.0	Human	28	Female	20B	B.1.1.32	GR	GCRI,Ahmedabad	Gujarat Biotechnology Research Centre	Shashank Pandya et al	https://www.gisaid.org	?	?	2020-10-20
India/GJ-GBRC-433/2020	ncov	EPI_ISL_586570	?	2020-09-01	Asia	India	Gujarat	Ahmedabad	Asia	India	Gujarat	genome	29800.0	Human	33	Male	20B	B.1.1.32	GR	GCRI,Ahmedabad	Gujarat Biotechnology Research Centre	Harsha Panchal et al	https://www.gisaid.org	?	?	2020-10-20
India/GJ-GBRC1/2020	ncov	EPI_ISL_426414	MT358637.1	2020-04-05	Asia	India	Gujarat		Asia	India	Gujarat	genome	29903.0	Human	37	Male	20A	B.1	G	Sir M P Shah Government Medical College	Gujarat Biotechnology Research Centre	Ramesh Pandit et al	https://www.gisaid.org	Phylogenetic clustering of the Indian SARS-CoV-2 genomes reveals the presence of distinct clades of viral haplotypes among states	https://www.biorxiv.org/content/10.1101/2020.05.28.122143v1	2020-04-16
India/GJ-GBRC10/2020	ncov	EPI_ISL_437438	?	2020-04-24	Asia	India	Gujarat	Surat	Asia	India	Gujarat	genome	29830.0	Human	26	Male	19A	B.6	O	Department of MicroBiology, Government Medical College, Surat	Gujarat Biotechnology Research Centre	Amit Kanani et al	https://www.gisaid.org	Phylogenetic clustering of the Indian SARS-CoV-2 genomes reveals the presence of distinct clades of viral haplotypes among states	https://www.biorxiv.org/content/10.1101/2020.05.28.122143v1	2020-05-09
India/GJ-GBRC100/2020	ncov	EPI_ISL_450789	?	2020-05-10	Asia	India	Gujarat	Kodinar	Asia	India	Gujarat	genome	29838.0	Human	55	Female	20A	B.1.160	GH	Pandit Deendayal Upadhyay Government Medical College, Rajkot	Gujarat Biotechnology Research Centre	Ankit Hinsu et al	https://www.gisaid.org	Genomic variations in SARS-CoV-2 genomes from Gujarat: Underlying role of variants in disease epidemiology	https://www.biorxiv.org/content/10.1101/2020.07.10.197095v1	2020-05-22
India/GJ-GBRC101/2020	ncov	EPI_ISL_450790	?	2020-04-28	Asia	India	Gujarat	Rajkot	Asia	India	Gujarat	genome	29834.0	Human	14	Male	19B	A	S	Pandit Deendayal Upadhyay Government Medical College, Rajkot	Gujarat Biotechnology Research Centre	Zarna Patel et al	https://www.gisaid.org	Genomic variations in SARS-CoV-2 genomes from Gujarat: Underlying role of variants in disease epidemiology	https://www.biorxiv.org/content/10.1101/2020.07.10.197095v1	2020-05-22
India/GJ-GBRC102/2020	ncov	EPI_ISL_450791	?	2020-04-27	Asia	India	Gujarat	Rajkot	Asia	India	Gujarat	genome	29846.0	Human	55	Female	19B	A	S	Pandit Deendayal Upadhyay Government Medical College, Rajkot	Gujarat Biotechnology Research Centre	Zarna Patel et al	https://www.gisaid.org	Genomic variations in SARS-CoV-2 genomes from Gujarat: Underlying role of variants in disease epidemiology	https://www.biorxiv.org/content/10.1101/2020.07.10.197095v1	2020-05-22
India/GJ-GBRC103/2020	ncov	EPI_ISL_451666	?	2020-05-04	Asia	India	Gujarat	Jamnagar	Asia	India	Gujarat	genome	29840.0	Human	54	Male	19A	B.6	O	M.P Shah Government Medocal college Jamnagar	Gujarat Biotechnology Research Centre	Binita Aring et al	https://www.gisaid.org	Genomic variations in SARS-CoV-2 genomes from Gujarat: Underlying role of variants in disease epidemiology	https://www.biorxiv.org/content/10.1101/2020.07.10.197095v1	2020-05-25
India/GJ-GBRC104/2020	ncov	EPI_ISL_451149	?	2020-05-07	Asia	India	Gujarat	Jamnagar	Asia	India	Gujarat	genome	29838.0	Human	55	Male	20A	B.1.36	GH	M.P Shah Government Medocal college Jamnagar	Gujarat Biotechnology Research Centre	Janvi Raval et al	https://www.gisaid.org	Genomic variations in SARS-CoV-2 genomes from Gujarat: Underlying role of variants in disease epidemiology	https://www.biorxiv.org/content/10.1101/2020.07.10.197095v1	2020-05-23
India/GJ-GBRC105/2020	ncov	EPI_ISL_451150	?	2020-05-06	Asia	India	Gujarat	Jamnagar	Asia	India	Gujarat	genome	29842.0	Human	70	Male	20A	B.1.80	G	M.P Shah Government Medocal college Jamnagar	Gujarat Biotechnology Research Centre	Zarna Patel et al	https://www.gisaid.org	Genomic variations in SARS-CoV-2 genomes from Gujarat: Underlying role of variants in disease epidemiology	https://www.biorxiv.org/content/10.1101/2020.07.10.197095v1	2020-05-23
India/GJ-GBRC106/2020	ncov	EPI_ISL_451151	?	2020-05-05	Asia	India	Gujarat	Jamnagar	Asia	India	Gujarat	genome	29834.0	Human	50	Male	20A	B.1.36	GH	M.P Shah Government Medocal college Jamnagar	Gujarat Biotechnology Research Centre	Monika Gandhi et al	https://www.gisaid.org	Genomic variations in SARS-CoV-2 genomes from Gujarat: Underlying role of variants in disease epidemiology	https://www.biorxiv.org/content/10.1101/2020.07.10.197095v1	2020-05-23
India/GJ-GBRC107/2020	ncov	EPI_ISL_451152	?	2020-05-09	Asia	India	Gujarat	Jamnagar	Asia	India	Gujarat	genome	29843.0	Human	42	Female	20A	B.1.36	GH	M.P Shah Government Medocal college Jamnagar	Gujarat Biotechnology Research Centre	Pinal Trivedi et al	https://www.gisaid.org	Genomic variations in SARS-CoV-2 genomes from Gujarat: Underlying role of variants in disease epidemiology	https://www.biorxiv.org/content/10.1101/2020.07.10.197095v1	2020-05-23
India/GJ-GBRC108/2020	ncov	EPI_ISL_451153	?	2020-05-10	Asia	India	Gujarat	Jamnagar	Asia	India	Gujarat	genome	29844.0	Human	35	Male	20A	B.1.36	GH	M.P Shah Government Medocal college Jamnagar	Gujarat Biotechnology Research Centre	Maharshi Pandya et al	https://www.gisaid.org	Genomic variations in SARS-CoV-2 genomes from Gujarat: Underlying role of variants in disease epidemiology	https://www.biorxiv.org/content/10.1101/2020.07.10.197095v1	2020-05-23
India/GJ-GBRC109/2020	ncov	EPI_ISL_451154	?	2020-05-03	Asia	India	Gujarat	Dahod	Asia	India	Gujarat	genome	29830.0	Human	9	Male	19A	B.6	O	Government Medical College, Vadodara	Gujarat Biotechnology Research Centre	Manish Pattani et al	https://www.gisaid.org	Genomic variations in SARS-CoV-2 genomes from Gujarat: Underlying role of variants in disease epidemiology	https://www.biorxiv.org/content/10.1101/2020.07.10.197095v1	2020-05-23
India/GJ-GBRC110/2020	ncov	EPI_ISL_451155	?	2020-05-03	Asia	India	Gujarat	Vadodara	Asia	India	Gujarat	genome	29834.0	Human	70	Male	20A	B.1	G	Government Medical College, Vadodara	Gujarat Biotechnology Research Centre	Tanuja Javadekar et al	https://www.gisaid.org	Genomic variations in SARS-CoV-2 genomes from Gujarat: Underlying role of variants in disease epidemiology	https://www.biorxiv.org/content/10.1101/2020.07.10.197095v1	2020-05-23
India/GJ-GBRC111/2020	ncov	EPI_ISL_451156	?	2020-05-01	Asia	India	Gujarat	Dahod	Asia	India	Gujarat	genome	29831.0	Human	37	Male	19A	B.6	O	Government Medical College, Vadodara	Gujarat Biotechnology Research Centre	Amit Kanani et al	https://www.gisaid.org	Genomic variations in SARS-CoV-2 genomes from Gujarat: Underlying role of variants in disease epidemiology	https://www.biorxiv.org/content/10.1101/2020.07.10.197095v1	2020-05-23
India/GJ-GBRC112/2020	ncov	EPI_ISL_451157	?	2020-05-02	Asia	India	Gujarat	Vadodara	Asia	India	Gujarat	genome	29829.0	Human	1	Female	20A	B.1	G	Government Medical College, Vadodara	Gujarat Biotechnology Research Centre	Nidhi Patel et al	https://www.gisaid.org	Genomic variations in SARS-CoV-2 genomes from Gujarat: Underlying role of variants in disease epidemiology	https://www.biorxiv.org/content/10.1101/2020.07.10.197095v1	2020-05-23
India/GJ-GBRC113/2020	ncov	EPI_ISL_451158	?	2020-05-03	Asia	India	Gujarat	Vadodara	Asia	India	Gujarat	genome	29815.0	Human	72	Male	20A	B.1	G	Government Medical College, Vadodara	Gujarat Biotechnology Research Centre	Nitin Savaliya et al	https://www.gisaid.org	Genomic variations in SARS-CoV-2 genomes from Gujarat: Underlying role of variants in disease epidemiology	https://www.biorxiv.org/content/10.1101/2020.07.10.197095v1	2020-05-23
India/GJ-GBRC114/2020	ncov	EPI_ISL_451159	?	2020-05-03	Asia	India	Gujarat	Dahod	Asia	India	Gujarat	genome	29837.0	Human	35	Female	19A	B.6	O	Government Medical College, Vadodara	Gujarat Biotechnology Research Centre	Raghawendra Kumar et al	https://www.gisaid.org	Genomic variations in SARS-CoV-2 genomes from Gujarat: Underlying role of variants in disease epidemiology	https://www.biorxiv.org/content/10.1101/2020.07.10.197095v1	2020-05-23
India/GJ-GBRC115/2020	ncov	EPI_ISL_451160	?	2020-05-03	Asia	India	Gujarat	Vadodara	Asia	India	Gujarat	genome	29829.0	Human	63	Male	20A	B.1	GH	Government Medical College, Vadodara	Gujarat Biotechnology Research Centre	Dinesh Kumar et al	https://www.gisaid.org	Genomic variations in SARS-CoV-2 genomes from Gujarat: Underlying role of variants in disease epidemiology	https://www.biorxiv.org/content/10.1101/2020.07.10.197095v1	2020-05-23
India/GJ-GBRC116/2020	ncov	EPI_ISL_451161	?	2020-05-03	Asia	India	Gujarat	Dahod	Asia	India	Gujarat	genome	29831.0	Human	37	Male	19A	B.6	O	Government Medical College, Vadodara	Gujarat Biotechnology Research Centre	Zuber Saiyed et al	https://www.gisaid.org	Genomic variations in SARS-CoV-2 genomes from Gujarat: Underlying role of variants in disease epidemiology	https://www.biorxiv.org/content/10.1101/2020.07.10.197095v1	2020-05-23
India/GJ-GBRC117/2020	ncov	EPI_ISL_451162	?	2020-05-03	Asia	India	Gujarat	Vadodara	Asia	India	Gujarat	genome	29818.0	Human	25	Female	20A	B.1.36	GH	Government Medical College, Vadodara	Gujarat Biotechnology Research Centre	Komal Patel et al	https://www.gisaid.org	Genomic variations in SARS-CoV-2 genomes from Gujarat: Underlying role of variants in disease epidemiology	https://www.biorxiv.org/content/10.1101/2020.07.10.197095v1	2020-05-23
India/GJ-GBRC118/2020	ncov	EPI_ISL_451163	?	2020-05-02	Asia	India	Gujarat	Vadodara	Asia	India	Gujarat	genome	29834.0	Human	53	Female	20A	B.1	G	Government Medical College, Vadodara	Gujarat Biotechnology Research Centre	Labdhi Pandya et al	https://www.gisaid.org	Genomic variations in SARS-CoV-2 genomes from Gujarat: Underlying role of variants in disease epidemiology	https://www.biorxiv.org/content/10.1101/2020.07.10.197095v1	2020-05-23
India/GJ-GBRC119/2020	ncov	EPI_ISL_455016	?	2020-04-27	Asia	India	Gujarat	Rajkot	Asia	India	Gujarat	genome	29836.0	Human	10	Male	19B	A	S	Pandit Deendayal Upadhyay Government Medical College, Rajkot	Gujarat Biotechnology Research Centre	Prakash Modi et al	https://www.gisaid.org	Genomic variations in SARS-CoV-2 genomes from Gujarat: Underlying role of variants in disease epidemiology	https://www.biorxiv.org/content/10.1101/2020.07.10.197095v1	2020-05-29
India/GJ-GBRC12/2020	ncov	EPI_ISL_437440	?	2020-04-26	Asia	India	Gujarat	Surat	Asia	India	Gujarat	genome	29836.0	Human	7	Male	20A	B.1.160	GH	Department of MicroBiology, Government Medical College, Surat	Gujarat Biotechnology Research Centre	Nitin Savaliya et al	https://www.gisaid.org	Phylogenetic clustering of the Indian SARS-CoV-2 genomes reveals the presence of distinct clades of viral haplotypes among states	https://www.biorxiv.org/content/10.1101/2020.05.28.122143v1	2020-05-09
India/GJ-GBRC120/2020	ncov	EPI_ISL_455017	?	2020-05-02	Asia	India	Gujarat	Vadodara	Asia	India	Gujarat	genome	29829.0	Human	33	Male	20A	B.1.160	GH	Government Medical College, Vadodara	Gujarat Biotechnology Research Centre	Tanuja Javadekar et al	https://www.gisaid.org	Genomic variations in SARS-CoV-2 genomes from Gujarat: Underlying role of variants in disease epidemiology	https://www.biorxiv.org/content/10.1101/2020.07.10.197095v1	2020-05-29
India/GJ-GBRC121/2020	ncov	EPI_ISL_455018	?	2020-05-02	Asia	India	Gujarat	Vadodara	Asia	India	Gujarat	genome	29829.0	Human	44	Male	20A	B.1	G	Government Medical College, Vadodara	Gujarat Biotechnology Research Centre	R N Daveshwar et al	https://www.gisaid.org	Genomic variations in SARS-CoV-2 genomes from Gujarat: Underlying role of variants in disease epidemiology	https://www.biorxiv.org/content/10.1101/2020.07.10.197095v1	2020-05-29
India/GJ-GBRC122/2020	ncov	EPI_ISL_455019	?	2020-05-02	Asia	India	Gujarat	Vadodara	Asia	India	Gujarat	genome	29834.0	Human	18	Male	20A	B.1	G	Government Medical College, Vadodara	Gujarat Biotechnology Research Centre	Ramesh Pandit et al	https://www.gisaid.org	Genomic variations in SARS-CoV-2 genomes from Gujarat: Underlying role of variants in disease epidemiology	https://www.biorxiv.org/content/10.1101/2020.07.10.197095v1	2020-05-29
India/GJ-GBRC123/2020	ncov	EPI_ISL_455020	?	2020-05-02	Asia	India	Gujarat	Vadodara	Asia	India	Gujarat	genome	29834.0	Human	20	Male	20A	B.1.143	G	Government Medical College, Vadodara	Gujarat Biotechnology Research Centre	Tejas Shah et al	https://www.gisaid.org	Genomic variations in SARS-CoV-2 genomes from Gujarat: Underlying role of variants in disease epidemiology	https://www.biorxiv.org/content/10.1101/2020.07.10.197095v1	2020-05-29
India/GJ-GBRC124/2020	ncov	EPI_ISL_455021	?	2020-05-02	Asia	India	Gujarat	Vadodara	Asia	India	Gujarat	genome	29830.0	Human	50	Male	20A	B.1.160	GH	Government Medical College, Vadodara	Gujarat Biotechnology Research Centre	Ankit Hinsu et al	https://www.gisaid.org	Genomic variations in SARS-CoV-2 genomes from Gujarat: Underlying role of variants in disease epidemiology	https://www.biorxiv.org/content/10.1101/2020.07.10.197095v1	2020-05-29
India/GJ-GBRC125/2020	ncov	EPI_ISL_455022	?	2020-05-02	Asia	India	Gujarat	Vadodara	Asia	India	Gujarat	genome	29834.0	Human	49	Male	20A	B.1	G	Government Medical College, Vadodara	Gujarat Biotechnology Research Centre	Pritesh Sabara et al	https://www.gisaid.org	Genomic variations in SARS-CoV-2 genomes from Gujarat: Underlying role of variants in disease epidemiology	https://www.biorxiv.org/content/10.1101/2020.07.10.197095v1	2020-05-29
India/GJ-GBRC126/2020	ncov	EPI_ISL_455023	?	2020-05-02	Asia	India	Gujarat	Vadodara	Asia	India	Gujarat	genome	29829.0	Human	53	Male	20A	B.1.160	GH	Government Medical College, Vadodara	Gujarat Biotechnology Research Centre	Apurvasinh Puvar et al	https://www.gisaid.org	Genomic variations in SARS-CoV-2 genomes from Gujarat: Underlying role of variants in disease epidemiology	https://www.biorxiv.org/content/10.1101/2020.07.10.197095v1	2020-05-29
India/GJ-GBRC127/2020	ncov	EPI_ISL_455024	?	2020-05-02	Asia	India	Gujarat	Vadodara	Asia	India	Gujarat	genome	29829.0	Human	38	Male	20A	B.1	G	Government Medical College, Vadodara	Gujarat Biotechnology Research Centre	Janvi Raval et al	https://www.gisaid.org	Genomic variations in SARS-CoV-2 genomes from Gujarat: Underlying role of variants in disease epidemiology	https://www.biorxiv.org/content/10.1101/2020.07.10.197095v1	2020-05-29
India/GJ-GBRC128/2020	ncov	EPI_ISL_455025	?	2020-05-02	Asia	India	Gujarat	Vadodara	Asia	India	Gujarat	genome	29833.0	Human	22	Female	20A	B.1	G	Government Medical College, Vadodara	Gujarat Biotechnology Research Centre	Zarna Patel et al	https://www.gisaid.org	Genomic variations in SARS-CoV-2 genomes from Gujarat: Underlying role of variants in disease epidemiology	https://www.biorxiv.org/content/10.1101/2020.07.10.197095v1	2020-05-29
India/GJ-GBRC129/2020	ncov	EPI_ISL_455026	?	2020-05-02	Asia	India	Gujarat	Vadodara	Asia	India	Gujarat	genome	29830.0	Human	60	Female	20A	B.1.143	G	Government Medical College, Vadodara	Gujarat Biotechnology Research Centre	Monika Gandhi et al	https://www.gisaid.org	Genomic variations in SARS-CoV-2 genomes from Gujarat: Underlying role of variants in disease epidemiology	https://www.biorxiv.org/content/10.1101/2020.07.10.197095v1	2020-05-29
India/GJ-GBRC13/2020	ncov	EPI_ISL_437441	?	2020-04-26	Asia	India	Gujarat	Surat	Asia	India	Gujarat	genome	29840.0	Human	17	Male	19B	A	S	Department of MicroBiology, Government Medical College, Surat	Gujarat Biotechnology Research Centre	Raghawendra Kumar et al	https://www.gisaid.org	Phylogenetic clustering of the Indian SARS-CoV-2 genomes reveals the presence of distinct clades of viral haplotypes among states	https://www.biorxiv.org/content/10.1101/2020.05.28.122143v1	2020-05-09
India/GJ-GBRC130/2020	ncov	EPI_ISL_455027	?	2020-05-02	Asia	India	Gujarat	Vadodara	Asia	India	Gujarat	genome	29861.0	Human	51	Male	20A	B.1.160	GH	Government Medical College, Vadodara	Gujarat Biotechnology Research Centre	Pinal Trivedi et al	https://www.gisaid.org	Genomic variations in SARS-CoV-2 genomes from Gujarat: Underlying role of variants in disease epidemiology	https://www.biorxiv.org/content/10.1101/2020.07.10.197095v1	2020-05-29
India/GJ-GBRC131/2020	ncov	EPI_ISL_458086	?	2020-05-24	Asia	India	Gujarat	Ahmedabad	Asia	India	Gujarat	genome	29825.0	Human	70	Female	20A	B.1.36	GH	B.J. Medical College and Civil hospital	Gujarat Biotechnology Research Centre	Dhaval Vaghela et al	https://www.gisaid.org	Genomic variations in SARS-CoV-2 genomes from Gujarat: Underlying role of variants in disease epidemiology	https://www.biorxiv.org/content/10.1101/2020.07.10.197095v1	2020-06-03
India/GJ-GBRC132/2020	ncov	EPI_ISL_458087	?	2020-05-24	Asia	India	Gujarat	Ahmedabad	Asia	India	Gujarat	genome	29829.0	Human	37	Male	20A	B.1	GH	B.J. Medical College and Civil hospital	Gujarat Biotechnology Research Centre	Ramesh Patel et al	https://www.gisaid.org	Genomic variations in SARS-CoV-2 genomes from Gujarat: Underlying role of variants in disease epidemiology	https://www.biorxiv.org/content/10.1101/2020.07.10.197095v1	2020-06-03
India/GJ-GBRC133/2020	ncov	EPI_ISL_458088	?	2020-05-24	Asia	India	Gujarat	Ahmedabad	Asia	India	Gujarat	genome	29829.0	Human	51	Male	20A	B.1.36	GH	B.J. Medical College and Civil hospital	Gujarat Biotechnology Research Centre	Pranay Shah et al	https://www.gisaid.org	Genomic variations in SARS-CoV-2 genomes from Gujarat: Underlying role of variants in disease epidemiology	https://www.biorxiv.org/content/10.1101/2020.07.10.197095v1	2020-06-03
India/GJ-GBRC134/2020	ncov	EPI_ISL_458089	?	2020-05-24	Asia	India	Gujarat	Ahmedabad	Asia	India	Gujarat	genome	29830.0	Human	75	Female	20A	B.1	GH	B.J. Medical College and Civil hospital	Gujarat Biotechnology Research Centre	Pranay Shah et al	https://www.gisaid.org	Genomic variations in SARS-CoV-2 genomes from Gujarat: Underlying role of variants in disease epidemiology	https://www.biorxiv.org/content/10.1101/2020.07.10.197095v1	2020-06-03
India/GJ-GBRC135a/2020	ncov	EPI_ISL_458090	?	2020-05-24	Asia	India	Gujarat	Ahmedabad	Asia	India	Gujarat	genome	29829.0	Human	56	Female	20A	B.1.36	GH	B.J. Medical College and Civil hospital	Gujarat Biotechnology Research Centre	Kamlesh J Upadhyay et al	https://www.gisaid.org	Genomic variations in SARS-CoV-2 genomes from Gujarat: Underlying role of variants in disease epidemiology	https://www.biorxiv.org/content/10.1101/2020.07.10.197095v1	2020-06-03
India/GJ-GBRC135b/2020	ncov	EPI_ISL_458091	?	2020-05-24	Asia	India	Gujarat	Ahmedabad	Asia	India	Gujarat	genome	29829.0	Human	56	Female	20A	B.1.36	GH	B.J. Medical College and Civil hospital	Gujarat Biotechnology Research Centre	Maharshi Pandya et al	https://www.gisaid.org	?	?	2020-06-03
India/GJ-GBRC136a/2020	ncov	EPI_ISL_458092	?	2020-05-24	Asia	India	Gujarat	Ahmedabad	Asia	India	Gujarat	genome	29829.0	Human	65	Male	20A	B.1.36	GH	B.J. Medical College and Civil hospital	Gujarat Biotechnology Research Centre	Amit Kanani et al	https://www.gisaid.org	Genomic variations in SARS-CoV-2 genomes from Gujarat: Underlying role of variants in disease epidemiology	https://www.biorxiv.org/content/10.1101/2020.07.10.197095v1	2020-06-03
India/GJ-GBRC136b/2020	ncov	EPI_ISL_458093	?	2020-05-24	Asia	India	Gujarat	Ahmedabad	Asia	India	Gujarat	genome	29829.0	Human	65	Male	20A	B.1.36	G	B.J. Medical College and Civil hospital	Gujarat Biotechnology Research Centre	Nidhi Patel et al	https://www.gisaid.org	?	?	2020-06-03
India/GJ-GBRC137a/2020	ncov	EPI_ISL_458094	?	2020-05-24	Asia	India	Gujarat	Ahmedabad	Asia	India	Gujarat	genome	29829.0	Human	58	Male	20A	B.1.36	GH	B.J. Medical College and Civil hospital	Gujarat Biotechnology Research Centre	Nitin Savaliya et al	https://www.gisaid.org	Genomic variations in SARS-CoV-2 genomes from Gujarat: Underlying role of variants in disease epidemiology	https://www.biorxiv.org/content/10.1101/2020.07.10.197095v1	2020-06-03
India/GJ-GBRC137b/2020	ncov	EPI_ISL_458095	?	2020-05-24	Asia	India	Gujarat	Ahmedabad	Asia	India	Gujarat	genome	29829.0	Human	58	Male	20A	B.1.36	GH	B.J. Medical College and Civil hospital	Gujarat Biotechnology Research Centre	Raghawendra Kumar et al	https://www.gisaid.org	?	?	2020-06-03
India/GJ-GBRC138/2020	ncov	EPI_ISL_458096	?	2020-05-24	Asia	India	Gujarat	Ahmedabad	Asia	India	Gujarat	genome	29826.0	Human	63	Male	20A	B.1	G	B.J. Medical College and Civil hospital	Gujarat Biotechnology Research Centre	Dinesh Kumar et al	https://www.gisaid.org	Genomic variations in SARS-CoV-2 genomes from Gujarat: Underlying role of variants in disease epidemiology	https://www.biorxiv.org/content/10.1101/2020.07.10.197095v1	2020-06-03
India/GJ-GBRC139a/2020	ncov	EPI_ISL_458097	?	2020-05-24	Asia	India	Gujarat	Ahmedabad	Asia	India	Gujarat	genome	29829.0	Human	65	Female	20A	B.1.36	GH	B.J. Medical College and Civil hospital	Gujarat Biotechnology Research Centre	Zuber Saiyed et al	https://www.gisaid.org	Genomic variations in SARS-CoV-2 genomes from Gujarat: Underlying role of variants in disease epidemiology	https://www.biorxiv.org/content/10.1101/2020.07.10.197095v1	2020-06-03
India/GJ-GBRC139b/2020	ncov	EPI_ISL_458098	?	2020-05-24	Asia	India	Gujarat	Ahmedabad	Asia	India	Gujarat	genome	29829.0	Human	65	Female	20A	B.1.36	GH	B.J. Medical College and Civil hospital	Gujarat Biotechnology Research Centre	Komal Patel et al	https://www.gisaid.org	?	?	2020-06-03
India/GJ-GBRC14/2020	ncov	EPI_ISL_437442	?	2020-04-27	Asia	India	Gujarat	Surat	Asia	India	Gujarat	genome	29832.0	Human	7	Female	19A	B.6	O	Department of MicroBiology, Government Medical College, Surat	Gujarat Biotechnology Research Centre	Dinesh Kumar et al	https://www.gisaid.org	Phylogenetic clustering of the Indian SARS-CoV-2 genomes reveals the presence of distinct clades of viral haplotypes among states	https://www.biorxiv.org/content/10.1101/2020.05.28.122143v1	2020-05-09
India/GJ-GBRC140/2020	ncov	EPI_ISL_458099	?	2020-05-24	Asia	India	Gujarat	Ahmedabad	Asia	India	Gujarat	genome	29835.0	Human	40	Female	20A	B.1.36	GH	B.J. Medical College and Civil hospital	Gujarat Biotechnology Research Centre	Labdhi Pandya et al	https://www.gisaid.org	Genomic variations in SARS-CoV-2 genomes from Gujarat: Underlying role of variants in disease epidemiology	https://www.biorxiv.org/content/10.1101/2020.07.10.197095v1	2020-06-03
India/GJ-GBRC141a/2020	ncov	EPI_ISL_458100	?	2020-05-24	Asia	India	Gujarat	Ahmedabad	Asia	India	Gujarat	genome	29825.0	Human	75	Female	20A	B.1.36	GH	B.J. Medical College and Civil hospital	Gujarat Biotechnology Research Centre	Snehal Bagatharia et al	https://www.gisaid.org	Genomic variations in SARS-CoV-2 genomes from Gujarat: Underlying role of variants in disease epidemiology	https://www.biorxiv.org/content/10.1101/2020.07.10.197095v1	2020-06-03
India/GJ-GBRC141b/2020	ncov	EPI_ISL_458101	?	2020-05-24	Asia	India	Gujarat	Ahmedabad	Asia	India	Gujarat	genome	29825.0	Human	75	Female	20A	B.1	GH	B.J. Medical College and Civil hospital	Gujarat Biotechnology Research Centre	Dhaval Vaghela et al	https://www.gisaid.org	?	?	2020-06-03
India/GJ-GBRC142/2020	ncov	EPI_ISL_458102	?	2020-05-24	Asia	India	Gujarat	Ahmedabad	Asia	India	Gujarat	genome	29828.0	Human	80	Female	20A	B.1.160	GH	B.J. Medical College and Civil hospital	Gujarat Biotechnology Research Centre	Ramesh Patel et al	https://www.gisaid.org	Genomic variations in SARS-CoV-2 genomes from Gujarat: Underlying role of variants in disease epidemiology	https://www.biorxiv.org/content/10.1101/2020.07.10.197095v1	2020-06-03
India/GJ-GBRC143/2020	ncov	EPI_ISL_458103	?	2020-05-05	Asia	India	Gujarat	Bayad	Asia	India	Gujarat	genome	29834.0	Human	50	Male	20A	B.1.36	GH	Gujarat Biotechnology Research Centre	Gujarat Biotechnology Research Centre	Ramesh Pandit et al	https://www.gisaid.org	Genomic variations in SARS-CoV-2 genomes from Gujarat: Underlying role of variants in disease epidemiology	https://www.biorxiv.org/content/10.1101/2020.07.10.197095v1	2020-06-03
India/GJ-GBRC144/2020	ncov	EPI_ISL_458104	?	2020-05-06	Asia	India	Gujarat	Prantij	Asia	India	Gujarat	genome	29850.0	Human	60	Female	20A	B.1	G	Gujarat Biotechnology Research Centre	Gujarat Biotechnology Research Centre	Tejas Shah et al	https://www.gisaid.org	Genomic variations in SARS-CoV-2 genomes from Gujarat: Underlying role of variants in disease epidemiology	https://www.biorxiv.org/content/10.1101/2020.07.10.197095v1	2020-06-03
India/GJ-GBRC145/2020	ncov	EPI_ISL_458105	?	2020-05-06	Asia	India	Gujarat	Prantij	Asia	India	Gujarat	genome	29834.0	Human	70	Female	20A	B.1	G	Gujarat Biotechnology Research Centre	Gujarat Biotechnology Research Centre	Ankit Hinsu et al	https://www.gisaid.org	Genomic variations in SARS-CoV-2 genomes from Gujarat: Underlying role of variants in disease epidemiology	https://www.biorxiv.org/content/10.1101/2020.07.10.197095v1	2020-06-03
India/GJ-GBRC146a/2020	ncov	EPI_ISL_458106	?	2020-05-16	Asia	India	Gujarat	Himatnagar	Asia	India	Gujarat	genome	29840.0	Human	45	Female	20A	B.1	G	Gujarat Biotechnology Research Centre	Gujarat Biotechnology Research Centre	Pritesh Sabara et al	https://www.gisaid.org	Genomic variations in SARS-CoV-2 genomes from Gujarat: Underlying role of variants in disease epidemiology	https://www.biorxiv.org/content/10.1101/2020.07.10.197095v1	2020-06-03
India/GJ-GBRC146b/2020	ncov	EPI_ISL_458107	?	2020-05-16	Asia	India	Gujarat	Himatnagar	Asia	India	Gujarat	genome	29840.0	Human	45	Female	20A	B.1	G	Gujarat Biotechnology Research Centre	Gujarat Biotechnology Research Centre	Apurvasinh Puvar et al	https://www.gisaid.org	?	?	2020-06-03
India/GJ-GBRC147/2020	ncov	EPI_ISL_458108	?	2020-05-16	Asia	India	Gujarat	Khedbrahma	Asia	India	Gujarat	genome	29842.0	Human	30	Male	20A	B.1.80	G	Gujarat Biotechnology Research Centre	Gujarat Biotechnology Research Centre	Janvi Raval et al	https://www.gisaid.org	Genomic variations in SARS-CoV-2 genomes from Gujarat: Underlying role of variants in disease epidemiology	https://www.biorxiv.org/content/10.1101/2020.07.10.197095v1	2020-06-03
India/GJ-GBRC148a/2020	ncov	EPI_ISL_458109	?	2020-05-17	Asia	India	Gujarat	Khedbrahma	Asia	India	Gujarat	genome	29829.0	Human	41	Male	20A	B.1	G	Gujarat Biotechnology Research Centre	Gujarat Biotechnology Research Centre	Zarna Patel et al	https://www.gisaid.org	Genomic variations in SARS-CoV-2 genomes from Gujarat: Underlying role of variants in disease epidemiology	https://www.biorxiv.org/content/10.1101/2020.07.10.197095v1	2020-06-03
India/GJ-GBRC148b/2020	ncov	EPI_ISL_458110	?	2020-05-17	Asia	India	Gujarat	Khedbrahma	Asia	India	Gujarat	genome	29829.0	Human	41	Male	20A	B	O	Gujarat Biotechnology Research Centre	Gujarat Biotechnology Research Centre	Monika Gandhi et al	https://www.gisaid.org	?	?	2020-06-03
India/GJ-GBRC149/2020	ncov	EPI_ISL_458111	?	2020-05-17	Asia	India	Gujarat	Himatnagar	Asia	India	Gujarat	genome	29842.0	Human	30	Male	20A	B.1	GH	Gujarat Biotechnology Research Centre	Gujarat Biotechnology Research Centre	Pinal Trivedi et al	https://www.gisaid.org	Genomic variations in SARS-CoV-2 genomes from Gujarat: Underlying role of variants in disease epidemiology	https://www.biorxiv.org/content/10.1101/2020.07.10.197095v1	2020-06-03
India/GJ-GBRC150a/2020	ncov	EPI_ISL_458112	?	2020-05-18	Asia	India	Gujarat	Himatnagar	Asia	India	Gujarat	genome	29840.0	Human	32	Male	20A	B.1.36	GH	Gujarat Biotechnology Research Centre	Gujarat Biotechnology Research Centre	Maharshi Pandya et al	https://www.gisaid.org	Genomic variations in SARS-CoV-2 genomes from Gujarat: Underlying role of variants in disease epidemiology	https://www.biorxiv.org/content/10.1101/2020.07.10.197095v1	2020-06-03
India/GJ-GBRC150b/2020	ncov	EPI_ISL_458113	?	2020-05-18	Asia	India	Gujarat	Himatnagar	Asia	India	Gujarat	genome	29840.0	Human	32	Male	20A	B.1.36	GH	Gujarat Biotechnology Research Centre	Gujarat Biotechnology Research Centre	Amit Kanani et al	https://www.gisaid.org	?	?	2020-06-03
India/GJ-GBRC151a/2020	ncov	EPI_ISL_461478	?	2020-05-02	Asia	India	Gujarat	Vadodara	Asia	India	Gujarat	genome	29829.0	Human	45	Female	20A	B.1.143	G	Government Medical College, Vadodara	Gujarat Biotechnology Research Centre	Fenil Patel et al	https://www.gisaid.org	Genomic variations in SARS-CoV-2 genomes from Gujarat: Underlying role of variants in disease epidemiology	https://www.biorxiv.org/content/10.1101/2020.07.10.197095v1	2020-06-06
India/GJ-GBRC151b/2020	ncov	EPI_ISL_461479	?	2020-05-02	Asia	India	Gujarat	Vadodara	Asia	India	Gujarat	genome	29829.0	Human	45	Female	20A	B.1.143	G	Government Medical College, Vadodara	Gujarat Biotechnology Research Centre	Neelam Nathani et al	https://www.gisaid.org	?	?	2020-06-06
India/GJ-GBRC152/2020	ncov	EPI_ISL_461480	?	2020-05-02	Asia	India	Gujarat	Vadodara	Asia	India	Gujarat	genome	29829.0	Human	53	Female	20A	B.1.160	GH	Government Medical College, Vadodara	Gujarat Biotechnology Research Centre	Armi Chaudhari et al	https://www.gisaid.org	Genomic variations in SARS-CoV-2 genomes from Gujarat: Underlying role of variants in disease epidemiology	https://www.biorxiv.org/content/10.1101/2020.07.10.197095v1	2020-06-06
India/GJ-GBRC153a/2020	ncov	EPI_ISL_461481	?	2020-04-27	Asia	India	Gujarat	Rajkot	Asia	India	Gujarat	genome	29855.0	Human	18	Male	20A	B.1.80	G	Pandit Deendayal Upadhyay Government Medical College, Rajkot	Gujarat Biotechnology Research Centre	Bhavya Jindal et al	https://www.gisaid.org	Genomic variations in SARS-CoV-2 genomes from Gujarat: Underlying role of variants in disease epidemiology	https://www.biorxiv.org/content/10.1101/2020.07.10.197095v1	2020-06-06
India/GJ-GBRC153b/2020	ncov	EPI_ISL_461482	?	2020-04-27	Asia	India	Gujarat	Rajkot	Asia	India	Gujarat	genome	29855.0	Human	18	Male	19B	A	S	Pandit Deendayal Upadhyay Government Medical College, Rajkot	Gujarat Biotechnology Research Centre	Anjali Rajwar et al	https://www.gisaid.org	?	?	2020-06-06
India/GJ-GBRC154/2020	ncov	EPI_ISL_461483	?	2020-05-27	Asia	India	Gujarat	Ahmedabad	Asia	India	Gujarat	genome	29838.0	Human	68	Male	20A	B.1.80	G	B.J. Medical College and Civil hospital	Gujarat Biotechnology Research Centre	Dipeshwari Shewale et al	https://www.gisaid.org	Genomic variations in SARS-CoV-2 genomes from Gujarat: Underlying role of variants in disease epidemiology	https://www.biorxiv.org/content/10.1101/2020.07.10.197095v1	2020-06-06
India/GJ-GBRC155/2020	ncov	EPI_ISL_461484	?	2020-05-27	Asia	India	Gujarat	Ahmedabad	Asia	India	Gujarat	genome	29853.0	Human	60	Female	20A	B.1.36	GH	B.J. Medical College and Civil hospital	Gujarat Biotechnology Research Centre	Priyanka P Vatsa et al	https://www.gisaid.org	Genomic variations in SARS-CoV-2 genomes from Gujarat: Underlying role of variants in disease epidemiology	https://www.biorxiv.org/content/10.1101/2020.07.10.197095v1	2020-06-06
India/GJ-GBRC156/2020	ncov	EPI_ISL_461485	?	2020-05-27	Asia	India	Gujarat	Ahmedabad	Asia	India	Gujarat	genome	29831.0	Human	57	Female	20A	B.1.36	GH	B.J. Medical College and Civil hospital	Gujarat Biotechnology Research Centre	Pooja P Doshi et al	https://www.gisaid.org	Genomic variations in SARS-CoV-2 genomes from Gujarat: Underlying role of variants in disease epidemiology	https://www.biorxiv.org/content/10.1101/2020.07.10.197095v1	2020-06-06
India/GJ-GBRC157a/2020	ncov	EPI_ISL_461486	?	2020-05-27	Asia	India	Gujarat	Ahmedabad	Asia	India	Gujarat	genome	29852.0	Human	83	Male	20A	B.1	G	B.J. Medical College and Civil hospital	Gujarat Biotechnology Research Centre	Akanksha Verma et al	https://www.gisaid.org	Genomic variations in SARS-CoV-2 genomes from Gujarat: Underlying role of variants in disease epidemiology	https://www.biorxiv.org/content/10.1101/2020.07.10.197095v1	2020-06-06
India/GJ-GBRC157b/2020	ncov	EPI_ISL_461487	?	2020-05-27	Asia	India	Gujarat	Ahmedabad	Asia	India	Gujarat	genome	29852.0	Human	83	Male	20A	B.1.80	G	B.J. Medical College and Civil hospital	Gujarat Biotechnology Research Centre	Priti Pandita et al	https://www.gisaid.org	?	?	2020-06-06
India/GJ-GBRC158/2020	ncov	EPI_ISL_461488	?	2020-05-27	Asia	India	Gujarat	Ahmedabad	Asia	India	Gujarat	genome	29829.0	Human	50	Female	20A	B.1.36	GH	B.J. Medical College and Civil hospital	Gujarat Biotechnology Research Centre	Pragya Sharma et al	https://www.gisaid.org	Genomic variations in SARS-CoV-2 genomes from Gujarat: Underlying role of variants in disease epidemiology	https://www.biorxiv.org/content/10.1101/2020.07.10.197095v1	2020-06-06
India/GJ-GBRC159a/2020	ncov	EPI_ISL_461489	?	2020-05-27	Asia	India	Gujarat	Ahmedabad	Asia	India	Gujarat	genome	29829.0	Human	45	Female	20A	B.1.36	GH	B.J. Medical College and Civil hospital	Gujarat Biotechnology Research Centre	Neha Rajpara et al	https://www.gisaid.org	Genomic variations in SARS-CoV-2 genomes from Gujarat: Underlying role of variants in disease epidemiology	https://www.biorxiv.org/content/10.1101/2020.07.10.197095v1	2020-06-06
India/GJ-GBRC159b/2020	ncov	EPI_ISL_461490	?	2020-05-27	Asia	India	Gujarat	Ahmedabad	Asia	India	Gujarat	genome	29829.0	Human	45	Female	20A	B.1	G	B.J. Medical College and Civil hospital	Gujarat Biotechnology Research Centre	Afzal Ansari et al	https://www.gisaid.org	?	?	2020-06-06
India/GJ-GBRC16/2020	ncov	EPI_ISL_437444	?	2020-04-26	Asia	India	Gujarat	Surat	Asia	India	Gujarat	genome	29835.0	Human	50	Female	19A	B.6	O	Department of MicroBiology, Government Medical College, Surat	Gujarat Biotechnology Research Centre	Dipa Kinariwala et al	https://www.gisaid.org	Phylogenetic clustering of the Indian SARS-CoV-2 genomes reveals the presence of distinct clades of viral haplotypes among states	https://www.biorxiv.org/content/10.1101/2020.05.28.122143v1	2020-05-09
India/GJ-GBRC160a/2020	ncov	EPI_ISL_461491	?	2020-05-27	Asia	India	Gujarat	Ahmedabad	Asia	India	Gujarat	genome	29837.0	Human	60	Male	20A	B.1.36	G	B.J. Medical College and Civil hospital	Gujarat Biotechnology Research Centre	Fenil Patel et al	https://www.gisaid.org	Genomic variations in SARS-CoV-2 genomes from Gujarat: Underlying role of variants in disease epidemiology	https://www.biorxiv.org/content/10.1101/2020.07.10.197095v1	2020-06-06
India/GJ-GBRC160b/2020	ncov	EPI_ISL_461492	?	2020-05-27	Asia	India	Gujarat	Ahmedabad	Asia	India	Gujarat	genome	29837.0	Human	60	Male	20A	B.1	GH	B.J. Medical College and Civil hospital	Gujarat Biotechnology Research Centre	Neelam Nathani et al	https://www.gisaid.org	?	?	2020-06-06
India/GJ-GBRC161a/2020	ncov	EPI_ISL_461493	?	2020-05-27	Asia	India	Gujarat	Ahmedabad	Asia	India	Gujarat	genome	29843.0	Human	45	Female	20A	B.1.150	G	B.J. Medical College and Civil hospital	Gujarat Biotechnology Research Centre	Armi Chaudhari et al	https://www.gisaid.org	Genomic variations in SARS-CoV-2 genomes from Gujarat: Underlying role of variants in disease epidemiology	https://www.biorxiv.org/content/10.1101/2020.07.10.197095v1	2020-06-06
India/GJ-GBRC161b/2020	ncov	EPI_ISL_461494	?	2020-05-27	Asia	India	Gujarat	Ahmedabad	Asia	India	Gujarat	genome	29843.0	Human	45	Female	20A	B.1	GH	B.J. Medical College and Civil hospital	Gujarat Biotechnology Research Centre	Bhavya Jindal et al	https://www.gisaid.org	?	?	2020-06-06
India/GJ-GBRC162a/2020	ncov	EPI_ISL_461495	?	2020-05-27	Asia	India	Gujarat	Ahmedabad	Asia	India	Gujarat	genome	29832.0	Human	54	Male	20A	B.1.36	GH	B.J. Medical College and Civil hospital	Gujarat Biotechnology Research Centre	Anjali Rajwar et al	https://www.gisaid.org	Genomic variations in SARS-CoV-2 genomes from Gujarat: Underlying role of variants in disease epidemiology	https://www.biorxiv.org/content/10.1101/2020.07.10.197095v1	2020-06-06
India/GJ-GBRC162b/2020	ncov	EPI_ISL_461496	?	2020-05-27	Asia	India	Gujarat	Ahmedabad	Asia	India	Gujarat	genome	29832.0	Human	54	Male	20A	B.1.150	G	B.J. Medical College and Civil hospital	Gujarat Biotechnology Research Centre	Dipeshwari Shewale et al	https://www.gisaid.org	?	?	2020-06-06
India/GJ-GBRC163a/2020	ncov	EPI_ISL_461497	?	2020-05-27	Asia	India	Gujarat	Ahmedabad	Asia	India	Gujarat	genome	29847.0	Human	58	Female	20A	B.1	G	B.J. Medical College and Civil hospital	Gujarat Biotechnology Research Centre	Priyanka P Vatsa et al	https://www.gisaid.org	Genomic variations in SARS-CoV-2 genomes from Gujarat: Underlying role of variants in disease epidemiology	https://www.biorxiv.org/content/10.1101/2020.07.10.197095v1	2020-06-06
India/GJ-GBRC163b/2020	ncov	EPI_ISL_461498	?	2020-05-27	Asia	India	Gujarat	Ahmedabad	Asia	India	Gujarat	genome	29847.0	Human	58	Female	20A	B.1	G	B.J. Medical College and Civil hospital	Gujarat Biotechnology Research Centre	Pooja P Doshi et al	https://www.gisaid.org	?	?	2020-06-06
India/GJ-GBRC164/2020	ncov	EPI_ISL_461499	?	2020-05-27	Asia	India	Gujarat	Ahmedabad	Asia	India	Gujarat	genome	29829.0	Human	73	Male	20A	B.1.36	GH	B.J. Medical College and Civil hospital	Gujarat Biotechnology Research Centre	Akanksha Verma et al	https://www.gisaid.org	Genomic variations in SARS-CoV-2 genomes from Gujarat: Underlying role of variants in disease epidemiology	https://www.biorxiv.org/content/10.1101/2020.07.10.197095v1	2020-06-06
India/GJ-GBRC165/2020	ncov	EPI_ISL_461500	?	2020-05-27	Asia	India	Gujarat	Ahmedabad	Asia	India	Gujarat	genome	29835.0	Human	72	Female	20A	B.1.36	GH	B.J. Medical College and Civil hospital	Gujarat Biotechnology Research Centre	Priti Pandita et al	https://www.gisaid.org	Genomic variations in SARS-CoV-2 genomes from Gujarat: Underlying role of variants in disease epidemiology	https://www.biorxiv.org/content/10.1101/2020.07.10.197095v1	2020-06-06
India/GJ-GBRC166a/2020	ncov	EPI_ISL_461501	?	2020-05-27	Asia	India	Gujarat	Ahmedabad	Asia	India	Gujarat	genome	29831.0	Human	50	Male	20A	B.1.36	GH	B.J. Medical College and Civil hospital	Gujarat Biotechnology Research Centre	Pragya Sharma et al	https://www.gisaid.org	Genomic variations in SARS-CoV-2 genomes from Gujarat: Underlying role of variants in disease epidemiology	https://www.biorxiv.org/content/10.1101/2020.07.10.197095v1	2020-06-06
India/GJ-GBRC166b/2020	ncov	EPI_ISL_461502	?	2020-05-27	Asia	India	Gujarat	Ahmedabad	Asia	India	Gujarat	genome	29831.0	Human	50	Male	20A	B.1.36	GH	B.J. Medical College and Civil hospital	Gujarat Biotechnology Research Centre	Neha Rajpara et al	https://www.gisaid.org	?	?	2020-06-06
India/GJ-GBRC167a/2020	ncov	EPI_ISL_461503	?	2020-05-27	Asia	India	Gujarat	Ahmedabad	Asia	India	Gujarat	genome	29835.0	Human	86	Male	20A	B.1.5	G	B.J. Medical College and Civil hospital	Gujarat Biotechnology Research Centre	Afzal Ansari et al	https://www.gisaid.org	Genomic variations in SARS-CoV-2 genomes from Gujarat: Underlying role of variants in disease epidemiology	https://www.biorxiv.org/content/10.1101/2020.07.10.197095v1	2020-06-06
India/GJ-GBRC167b/2020	ncov	EPI_ISL_461504	?	2020-05-27	Asia	India	Gujarat	Ahmedabad	Asia	India	Gujarat	genome	29835.0	Human	86	Male	20A	B.1.160	GH	B.J. Medical College and Civil hospital	Gujarat Biotechnology Research Centre	Snehal Bagatharia et al	https://www.gisaid.org	?	?	2020-06-06
India/GJ-GBRC168a/2020	ncov	EPI_ISL_461505	?	2020-05-27	Asia	India	Gujarat	Ahmedabad	Asia	India	Gujarat	genome	29835.0	Human	65	Male	20A	B.1	G	B.J. Medical College and Civil hospital	Gujarat Biotechnology Research Centre	Pranay Shah et al	https://www.gisaid.org	Genomic variations in SARS-CoV-2 genomes from Gujarat: Underlying role of variants in disease epidemiology	https://www.biorxiv.org/content/10.1101/2020.07.10.197095v1	2020-06-06
India/GJ-GBRC168b/2020	ncov	EPI_ISL_461506	?	2020-05-27	Asia	India	Gujarat	Ahmedabad	Asia	India	Gujarat	genome	29835.0	Human	65	Male	20A	B.1.36	GH	B.J. Medical College and Civil hospital	Gujarat Biotechnology Research Centre	Kamlesh J Upadhyay et al	https://www.gisaid.org	?	?	2020-06-06
India/GJ-GBRC169a/2020	ncov	EPI_ISL_467029	?	2020-06-05	Asia	India	Gujarat	Gandhinagar	Asia	India	Gujarat	genome	29857.0	Human	72	Male	20A	B.1.80	G	GMERS Medical College and Hospital, Gandhinagar	Gujarat Biotechnology Research Centre	Seema Bhatt et al	https://www.gisaid.org	Genomic variations in SARS-CoV-2 genomes from Gujarat: Underlying role of variants in disease epidemiology	https://www.biorxiv.org/content/10.1101/2020.07.10.197095v1	2020-06-12
India/GJ-GBRC169b/2020	ncov	EPI_ISL_467030	?	2020-06-05	Asia	India	Gujarat	Gandhinagar	Asia	India	Gujarat	genome	29857.0	Human	72	Male	20A	B.1.150	G	GMERS Medical College and Hospital, Gandhinagar	Gujarat Biotechnology Research Centre	Gaurishankar Shrimali et al	https://www.gisaid.org	?	?	2020-06-12
India/GJ-GBRC170a/2020	ncov	EPI_ISL_467031	?	2020-06-05	Asia	India	Gujarat	Kadi	Asia	India	Gujarat	genome	29854.0	Human	70	Male	20A	B.1.80	G	GMERS Medical College and Hospital, Gandhinagar	Gujarat Biotechnology Research Centre	Bhavesh Modi et al	https://www.gisaid.org	Genomic variations in SARS-CoV-2 genomes from Gujarat: Underlying role of variants in disease epidemiology	https://www.biorxiv.org/content/10.1101/2020.07.10.197095v1	2020-06-12
India/GJ-GBRC170b/2020	ncov	EPI_ISL_467032	?	2020-06-05	Asia	India	Gujarat	Kadi	Asia	India	Gujarat	genome	29854.0	Human	70	Male	20A	B.1.150	G	GMERS Medical College and Hospital, Gandhinagar	Gujarat Biotechnology Research Centre	Bharti Rajani et al	https://www.gisaid.org	?	?	2020-06-12
India/GJ-GBRC171/2020	ncov	EPI_ISL_467033	?	2020-06-05	Asia	India	Gujarat	Gandhinagar	Asia	India	Gujarat	genome	29829.0	Human	45	Male	20A	B.1.160	GH	GMERS Medical College and Hospital, Gandhinagar	Gujarat Biotechnology Research Centre	Tejas Shah et al	https://www.gisaid.org	Genomic variations in SARS-CoV-2 genomes from Gujarat: Underlying role of variants in disease epidemiology	https://www.biorxiv.org/content/10.1101/2020.07.10.197095v1	2020-06-12
India/GJ-GBRC172/2020	ncov	EPI_ISL_467034	?	2020-06-05	Asia	India	Gujarat	Kalol	Asia	India	Gujarat	genome	29834.0	Human	62	Male	20A	B.1.36	GH	GMERS Medical College and Hospital, Gandhinagar	Gujarat Biotechnology Research Centre	Ankit Hinsu et al	https://www.gisaid.org	Genomic variations in SARS-CoV-2 genomes from Gujarat: Underlying role of variants in disease epidemiology	https://www.biorxiv.org/content/10.1101/2020.07.10.197095v1	2020-06-12
India/GJ-GBRC173a/2020	ncov	EPI_ISL_467035	?	2020-06-05	Asia	India	Gujarat	Kalol	Asia	India	Gujarat	genome	29836.0	Human	55	Female	20A	B.1.80	G	GMERS Medical College and Hospital, Gandhinagar	Gujarat Biotechnology Research Centre	Pritesh Sabara et al	https://www.gisaid.org	Genomic variations in SARS-CoV-2 genomes from Gujarat: Underlying role of variants in disease epidemiology	https://www.biorxiv.org/content/10.1101/2020.07.10.197095v1	2020-06-12
India/GJ-GBRC173b/2020	ncov	EPI_ISL_467036	?	2020-06-05	Asia	India	Gujarat	Kalol	Asia	India	Gujarat	genome	29836.0	Human	55	Female	20A	B.1.80	G	GMERS Medical College and Hospital, Gandhinagar	Gujarat Biotechnology Research Centre	Apurvasinh Puvar et al	https://www.gisaid.org	?	?	2020-06-12
India/GJ-GBRC174a/2020	ncov	EPI_ISL_467037	?	2020-06-05	Asia	India	Gujarat	Gandhinagar	Asia	India	Gujarat	genome	29838.0	Human	42	Male	20A	B.1.80	G	GMERS Medical College and Hospital, Gandhinagar	Gujarat Biotechnology Research Centre	Janvi Raval et al	https://www.gisaid.org	Genomic variations in SARS-CoV-2 genomes from Gujarat: Underlying role of variants in disease epidemiology	https://www.biorxiv.org/content/10.1101/2020.07.10.197095v1	2020-06-12
India/GJ-GBRC174b/2020	ncov	EPI_ISL_467038	?	2020-06-05	Asia	India	Gujarat	Gandhinagar	Asia	India	Gujarat	genome	29838.0	Human	42	Male	20A	B.1.150	G	GMERS Medical College and Hospital, Gandhinagar	Gujarat Biotechnology Research Centre	Zarna Patel et al	https://www.gisaid.org	?	?	2020-06-12
India/GJ-GBRC175/2020	ncov	EPI_ISL_467039	?	2020-06-05	Asia	India	Gujarat	Vadodara	Asia	India	Gujarat	genome	29837.0	Human	44	Female	20A	B.1.80	G	Government Medical College, Vadodara	Gujarat Biotechnology Research Centre	Meenakshi Shah et al	https://www.gisaid.org	Genomic variations in SARS-CoV-2 genomes from Gujarat: Underlying role of variants in disease epidemiology	https://www.biorxiv.org/content/10.1101/2020.07.10.197095v1	2020-06-12
India/GJ-GBRC176/2020	ncov	EPI_ISL_467040	?	2020-06-05	Asia	India	Gujarat	Vadodara	Asia	India	Gujarat	genome	29855.0	Human	77	Male	20A	B.1.143	G	Government Medical College, Vadodara	Gujarat Biotechnology Research Centre	Neena Doshi et al	https://www.gisaid.org	Genomic variations in SARS-CoV-2 genomes from Gujarat: Underlying role of variants in disease epidemiology	https://www.biorxiv.org/content/10.1101/2020.07.10.197095v1	2020-06-12
India/GJ-GBRC177a/2020	ncov	EPI_ISL_467041	?	2020-06-03	Asia	India	Gujarat	Ahmedabad	Asia	India	Gujarat	genome	29841.0	Human	57	Female	20A	B.1.36	GH	B.J. Medical College and Civil hospital	Gujarat Biotechnology Research Centre	Monika Gandhi et al	https://www.gisaid.org	Genomic variations in SARS-CoV-2 genomes from Gujarat: Underlying role of variants in disease epidemiology	https://www.biorxiv.org/content/10.1101/2020.07.10.197095v1	2020-06-12
India/GJ-GBRC177b/2020	ncov	EPI_ISL_467042	?	2020-06-03	Asia	India	Gujarat	Ahmedabad	Asia	India	Gujarat	genome	29841.0	Human	57	Female	20A	B.1.80	G	B.J. Medical College and Civil hospital	Gujarat Biotechnology Research Centre	Pinal Trivedi et al	https://www.gisaid.org	?	?	2020-06-12
India/GJ-GBRC178a/2020	ncov	EPI_ISL_467043	?	2020-06-03	Asia	India	Gujarat	Ahmedabad	Asia	India	Gujarat	genome	29839.0	Human	62	Female	20A	B.1.80	G	B.J. Medical College and Civil hospital	Gujarat Biotechnology Research Centre	Maharshi Pandya et al	https://www.gisaid.org	Genomic variations in SARS-CoV-2 genomes from Gujarat: Underlying role of variants in disease epidemiology	https://www.biorxiv.org/content/10.1101/2020.07.10.197095v1	2020-06-12
India/GJ-GBRC178b/2020	ncov	EPI_ISL_467044	?	2020-06-03	Asia	India	Gujarat	Ahmedabad	Asia	India	Gujarat	genome	29839.0	Human	62	Female	20A	B.1.150	G	B.J. Medical College and Civil hospital	Gujarat Biotechnology Research Centre	Nidhi Patel et al	https://www.gisaid.org	?	?	2020-06-12
India/GJ-GBRC179a/2020	ncov	EPI_ISL_467045	?	2020-06-03	Asia	India	Gujarat	Ahmedabad	Asia	India	Gujarat	genome	29834.0	Human	70	Male	20A	B.1.36	GH	B.J. Medical College and Civil hospital	Gujarat Biotechnology Research Centre	Nitin Savaliya et al	https://www.gisaid.org	Genomic variations in SARS-CoV-2 genomes from Gujarat: Underlying role of variants in disease epidemiology	https://www.biorxiv.org/content/10.1101/2020.07.10.197095v1	2020-06-12
India/GJ-GBRC179b/2020	ncov	EPI_ISL_467046	?	2020-06-03	Asia	India	Gujarat	Ahmedabad	Asia	India	Gujarat	genome	29834.0	Human	70	Male	20A	B.1.80	G	B.J. Medical College and Civil hospital	Gujarat Biotechnology Research Centre	Raghawendra Kumar et al	https://www.gisaid.org	?	?	2020-06-12
India/GJ-GBRC17a/2020	ncov	EPI_ISL_437445	?	2020-04-26	Asia	India	Gujarat	Ahmedabad	Asia	India	Gujarat	genome	29832.0	Human	29	Female	20A	B.1.36	GH	B.J. Medical College and Civil hospital	Gujarat Biotechnology Research Centre	Disha Patel et al	https://www.gisaid.org	Phylogenetic clustering of the Indian SARS-CoV-2 genomes reveals the presence of distinct clades of viral haplotypes among states	https://www.biorxiv.org/content/10.1101/2020.05.28.122143v1	2020-05-09
India/GJ-GBRC17b/2020	ncov	EPI_ISL_437446	?	2020-04-26	Asia	India	Gujarat	Ahmedabad	Asia	India	Gujarat	genome	29832.0	Human	29	Female	20A	B.1.36	GH	B.J. Medical College and Civil hospital	Gujarat Biotechnology Research Centre	Binita Aring et al	https://www.gisaid.org	Phylogenetic clustering of the Indian SARS-CoV-2 genomes reveals the presence of distinct clades of viral haplotypes among states	https://www.biorxiv.org/content/10.1101/2020.05.28.122143v1	2020-05-09
India/GJ-GBRC18/2020	ncov	EPI_ISL_437447	?	2020-04-26	Asia	India	Gujarat	Ahmedabad	Asia	India	Gujarat	genome	29839.0	Human	42	Male	20A	B.1	G	B.J. Medical College and Civil hospital	Gujarat Biotechnology Research Centre	Neeta Khandelwal et al	https://www.gisaid.org	Phylogenetic clustering of the Indian SARS-CoV-2 genomes reveals the presence of distinct clades of viral haplotypes among states	https://www.biorxiv.org/content/10.1101/2020.05.28.122143v1	2020-05-09
India/GJ-GBRC180a/2020	ncov	EPI_ISL_467047	?	2020-06-03	Asia	India	Gujarat	Ahmedabad	Asia	India	Gujarat	genome	29840.0	Human	60	Female	20A	B.1.80	G	B.J. Medical College and Civil hospital	Gujarat Biotechnology Research Centre	Dinesh Kumar et al	https://www.gisaid.org	Genomic variations in SARS-CoV-2 genomes from Gujarat: Underlying role of variants in disease epidemiology	https://www.biorxiv.org/content/10.1101/2020.07.10.197095v1	2020-06-12
India/GJ-GBRC180b/2020	ncov	EPI_ISL_467048	?	2020-06-03	Asia	India	Gujarat	Ahmedabad	Asia	India	Gujarat	genome	29840.0	Human	60	Female	20A	B.1.150	G	B.J. Medical College and Civil hospital	Gujarat Biotechnology Research Centre	Zuber Saiyed et al	https://www.gisaid.org	?	?	2020-06-12
India/GJ-GBRC181a/2020	ncov	EPI_ISL_467049	?	2020-06-03	Asia	India	Gujarat	Ahmedabad	Asia	India	Gujarat	genome	29836.0	Human	61	Male	20A	B.1.36	GH	B.J. Medical College and Civil hospital	Gujarat Biotechnology Research Centre	Komal Patel et al	https://www.gisaid.org	Genomic variations in SARS-CoV-2 genomes from Gujarat: Underlying role of variants in disease epidemiology	https://www.biorxiv.org/content/10.1101/2020.07.10.197095v1	2020-06-12
India/GJ-GBRC181b/2020	ncov	EPI_ISL_467050	?	2020-06-03	Asia	India	Gujarat	Ahmedabad	Asia	India	Gujarat	genome	29836.0	Human	61	Male	20A	B.1.36	GH	B.J. Medical College and Civil hospital	Gujarat Biotechnology Research Centre	Labdhi Pandya et al	https://www.gisaid.org	?	?	2020-06-12
India/GJ-GBRC182a/2020	ncov	EPI_ISL_467051	?	2020-06-03	Asia	India	Gujarat	Ahmedabad	Asia	India	Gujarat	genome	29835.0	Human	49	Male	20A	B.1.36	GH	B.J. Medical College and Civil hospital	Gujarat Biotechnology Research Centre	Snehal Bagatharia et al	https://www.gisaid.org	Genomic variations in SARS-CoV-2 genomes from Gujarat: Underlying role of variants in disease epidemiology	https://www.biorxiv.org/content/10.1101/2020.07.10.197095v1	2020-06-12
India/GJ-GBRC182b/2020	ncov	EPI_ISL_467052	?	2020-06-03	Asia	India	Gujarat	Ahmedabad	Asia	India	Gujarat	genome	29835.0	Human	49	Male	20A	B.1.80	G	B.J. Medical College and Civil hospital	Gujarat Biotechnology Research Centre	Pranay Shah et al	https://www.gisaid.org	?	?	2020-06-12
India/GJ-GBRC183a/2020	ncov	EPI_ISL_467053	?	2020-06-03	Asia	India	Gujarat	Ahmedabad	Asia	India	Gujarat	genome	29831.0	Human	60	Female	20A	B.1.36	GH	B.J. Medical College and Civil hospital	Gujarat Biotechnology Research Centre	Kamlesh J Upadhyay et al	https://www.gisaid.org	Genomic variations in SARS-CoV-2 genomes from Gujarat: Underlying role of variants in disease epidemiology	https://www.biorxiv.org/content/10.1101/2020.07.10.197095v1	2020-06-12
India/GJ-GBRC183b/2020	ncov	EPI_ISL_467054	?	2020-06-03	Asia	India	Gujarat	Ahmedabad	Asia	India	Gujarat	genome	29831.0	Human	60	Female	20A	B.1.150	G	B.J. Medical College and Civil hospital	Gujarat Biotechnology Research Centre	Nirav Mungalpara et al	https://www.gisaid.org	?	?	2020-06-12
India/GJ-GBRC184/2020	ncov	EPI_ISL_469024	?	2020-05-27	Asia	India	Gujarat	Ahmedabad	Asia	India	Gujarat	genome	29829.0	Human	48	Male	20A	B.1.36	GH	B.J. Medical College and Civil hospital	Gujarat Biotechnology Research Centre	Tejas Shah et al	https://www.gisaid.org	Genomic variations in SARS-CoV-2 genomes from Gujarat: Underlying role of variants in disease epidemiology	https://www.biorxiv.org/content/10.1101/2020.07.10.197095v1	2020-06-17
India/GJ-GBRC185a/2020	ncov	EPI_ISL_469025	?	2020-06-03	Asia	India	Gujarat	Ahmedabad	Asia	India	Gujarat	genome	29837.0	Human	31	Male	20A	B.1.80	G	B.J. Medical College and Civil hospital	Gujarat Biotechnology Research Centre	Ankit Hinsu et al	https://www.gisaid.org	Genomic variations in SARS-CoV-2 genomes from Gujarat: Underlying role of variants in disease epidemiology	https://www.biorxiv.org/content/10.1101/2020.07.10.197095v1	2020-06-17
India/GJ-GBRC185b/2020	ncov	EPI_ISL_469026	?	2020-06-03	Asia	India	Gujarat	Ahmedabad	Asia	India	Gujarat	genome	29837.0	Human	31	Male	20A	B.1.80	G	B.J. Medical College and Civil hospital	Gujarat Biotechnology Research Centre	Pritesh Sabara et al	https://www.gisaid.org	?	?	2020-06-17
India/GJ-GBRC186a/2020	ncov	EPI_ISL_469027	?	2020-06-03	Asia	India	Gujarat	Ahmedabad	Asia	India	Gujarat	genome	29840.0	Human	65	Male	20A	B.1.150	G	B.J. Medical College and Civil hospital	Gujarat Biotechnology Research Centre	Apurvasinh Puvar et al	https://www.gisaid.org	Genomic variations in SARS-CoV-2 genomes from Gujarat: Underlying role of variants in disease epidemiology	https://www.biorxiv.org/content/10.1101/2020.07.10.197095v1	2020-06-17
India/GJ-GBRC186b/2020	ncov	EPI_ISL_469028	?	2020-06-03	Asia	India	Gujarat	Ahmedabad	Asia	India	Gujarat	genome	29840.0	Human	65	Male	20A	B.1.160	GH	B.J. Medical College and Civil hospital	Gujarat Biotechnology Research Centre	Janvi Raval et al	https://www.gisaid.org	?	?	2020-06-17
India/GJ-GBRC187a/2020	ncov	EPI_ISL_469029	?	2020-06-05	Asia	India	Gujarat	Vadodara	Asia	India	Gujarat	genome	29857.0	Human	60	Female	20A	B.1.136	G	Government Medical College, Vadodara	Gujarat Biotechnology Research Centre	Zarna Patel et al	https://www.gisaid.org	Genomic variations in SARS-CoV-2 genomes from Gujarat: Underlying role of variants in disease epidemiology	https://www.biorxiv.org/content/10.1101/2020.07.10.197095v1	2020-06-17
India/GJ-GBRC187b/2020	ncov	EPI_ISL_469030	?	2020-06-05	Asia	India	Gujarat	Vadodara	Asia	India	Gujarat	genome	29857.0	Human	60	Female	20A	B.1	GH	Government Medical College, Vadodara	Gujarat Biotechnology Research Centre	Monika Gandhi et al	https://www.gisaid.org	?	?	2020-06-17
India/GJ-GBRC188/2020	ncov	EPI_ISL_469031	?	2020-06-05	Asia	India	Gujarat	Vadodara	Asia	India	Gujarat	genome	29844.0	Human	58	Male	20A	B.1.80	G	Government Medical College, Vadodara	Gujarat Biotechnology Research Centre	Pinal Trivedi et al	https://www.gisaid.org	Genomic variations in SARS-CoV-2 genomes from Gujarat: Underlying role of variants in disease epidemiology	https://www.biorxiv.org/content/10.1101/2020.07.10.197095v1	2020-06-17
India/GJ-GBRC189/2020	ncov	EPI_ISL_469032	?	2020-06-02	Asia	India	Gujarat	Vadodara	Asia	India	Gujarat	genome	29839.0	Human	62	Male	20A	B.1.160	GH	Government Medical College, Vadodara	Gujarat Biotechnology Research Centre	Maharshi Pandya et al	https://www.gisaid.org	Genomic variations in SARS-CoV-2 genomes from Gujarat: Underlying role of variants in disease epidemiology	https://www.biorxiv.org/content/10.1101/2020.07.10.197095v1	2020-06-17
India/GJ-GBRC19/2020	ncov	EPI_ISL_437448	?	2020-04-26	Asia	India	Gujarat	Ahmedabad	Asia	India	Gujarat	genome	29830.0	Human	40	Female	20A	B.1	G	B.J. Medical College and Civil hospital	Gujarat Biotechnology Research Centre	Geeta Vaghela et al	https://www.gisaid.org	Phylogenetic clustering of the Indian SARS-CoV-2 genomes reveals the presence of distinct clades of viral haplotypes among states	https://www.biorxiv.org/content/10.1101/2020.05.28.122143v1	2020-05-09
India/GJ-GBRC190/2020	ncov	EPI_ISL_469033	?	2020-06-05	Asia	India	Gujarat	Vadodara	Asia	India	Gujarat	genome	29829.0	Human	70	Male	20A	B.1.160	GH	Government Medical College, Vadodara	Gujarat Biotechnology Research Centre	Nidhi Patel et al	https://www.gisaid.org	Genomic variations in SARS-CoV-2 genomes from Gujarat: Underlying role of variants in disease epidemiology	https://www.biorxiv.org/content/10.1101/2020.07.10.197095v1	2020-06-17
India/GJ-GBRC191a/2020	ncov	EPI_ISL_469034	?	2020-06-05	Asia	India	Gujarat	Vadodara	Asia	India	Gujarat	genome	29837.0	Human	67	Male	20A	B.1.143	G	Government Medical College, Vadodara	Gujarat Biotechnology Research Centre	Nitin Savaliya et al	https://www.gisaid.org	Genomic variations in SARS-CoV-2 genomes from Gujarat: Underlying role of variants in disease epidemiology	https://www.biorxiv.org/content/10.1101/2020.07.10.197095v1	2020-06-17
India/GJ-GBRC191b/2020	ncov	EPI_ISL_469035	?	2020-06-05	Asia	India	Gujarat	Vadodara	Asia	India	Gujarat	genome	29837.0	Human	67	Male	20A	B.1.80	G	Government Medical College, Vadodara	Gujarat Biotechnology Research Centre	Raghawendra Kumar et al	https://www.gisaid.org	?	?	2020-06-17
India/GJ-GBRC192/2020	ncov	EPI_ISL_469036	?	2020-06-05	Asia	India	Gujarat	Vadodara	Asia	India	Gujarat	genome	29834.0	Human	66	Female	20A	B.1.160	GH	Government Medical College, Vadodara	Gujarat Biotechnology Research Centre	Dinesh Kumar et al	https://www.gisaid.org	Genomic variations in SARS-CoV-2 genomes from Gujarat: Underlying role of variants in disease epidemiology	https://www.biorxiv.org/content/10.1101/2020.07.10.197095v1	2020-06-17
India/GJ-GBRC193a/2020	ncov	EPI_ISL_469037	?	2020-06-03	Asia	India	Gujarat	Vadodara	Asia	India	Gujarat	genome	29831.0	Human	61	Male	20A	B.1	G	GMERS Medical College & Hospital	Gujarat Biotechnology Research Centre	Zuber Saiyed et al	https://www.gisaid.org	Genomic variations in SARS-CoV-2 genomes from Gujarat: Underlying role of variants in disease epidemiology	https://www.biorxiv.org/content/10.1101/2020.07.10.197095v1	2020-06-17
India/GJ-GBRC193b/2020	ncov	EPI_ISL_469038	?	2020-06-03	Asia	India	Gujarat	Vadodara	Asia	India	Gujarat	genome	29831.0	Human	61	Male	20A	B.1.113	GH	GMERS Medical College & Hospital	Gujarat Biotechnology Research Centre	Komal Patel et al	https://www.gisaid.org	?	?	2020-06-17
India/GJ-GBRC194a/2020	ncov	EPI_ISL_475047	?	2020-06-05	Asia	India	Gujarat	Savli	Asia	India	Gujarat	genome	29809.0	Human	50	Female	20A	B.1.113	GH	GMERS Medical College & Hospital	Gujarat Biotechnology Research Centre	Apurvasinh Puvar et al	https://www.gisaid.org	Genomic variations in SARS-CoV-2 genomes from Gujarat: Underlying role of variants in disease epidemiology	https://www.biorxiv.org/content/10.1101/2020.07.10.197095v1	2020-06-23
India/GJ-GBRC194b/2020	ncov	EPI_ISL_475048	?	2020-06-05	Asia	India	Gujarat	Savli	Asia	India	Gujarat	genome	29809.0	Human	50	Female	20A	B.1.113	GH	GMERS Medical College & Hospital	Gujarat Biotechnology Research Centre	Janvi Raval et al	https://www.gisaid.org	?	?	2020-06-23
India/GJ-GBRC195a/2020	ncov	EPI_ISL_469039	?	2020-06-08	Asia	India	Gujarat	Vadodara	Asia	India	Gujarat	genome	29835.0	Human	48	Male	20A	B.1.143	G	GMERS Medical College & Hospital	Gujarat Biotechnology Research Centre	Labdhi Pandya et al	https://www.gisaid.org	Genomic variations in SARS-CoV-2 genomes from Gujarat: Underlying role of variants in disease epidemiology	https://www.biorxiv.org/content/10.1101/2020.07.10.197095v1	2020-06-17
India/GJ-GBRC195b/2020	ncov	EPI_ISL_469040	?	2020-06-08	Asia	India	Gujarat	Vadodara	Asia	India	Gujarat	genome	29835.0	Human	48	Male	20A	B.1.143	G	GMERS Medical College & Hospital	Gujarat Biotechnology Research Centre	Snehal Bagatharia et al	https://www.gisaid.org	?	?	2020-06-17
India/GJ-GBRC196/2020	ncov	EPI_ISL_469041	?	2020-06-08	Asia	India	Gujarat	Vadodara	Asia	India	Gujarat	genome	29829.0	Human	42	Male	20A	B.1.160	GH	GMERS Medical College & Hospital	Gujarat Biotechnology Research Centre	Meenakshi Shah et al	https://www.gisaid.org	Genomic variations in SARS-CoV-2 genomes from Gujarat: Underlying role of variants in disease epidemiology	https://www.biorxiv.org/content/10.1101/2020.07.10.197095v1	2020-06-17
India/GJ-GBRC197/2020	ncov	EPI_ISL_469042	?	2020-06-08	Asia	India	Gujarat	Vadodara	Asia	India	Gujarat	genome	29830.0	Human	63	Male	20A	B.1.143	G	GMERS Medical College & Hospital	Gujarat Biotechnology Research Centre	Neena Doshi et al	https://www.gisaid.org	Genomic variations in SARS-CoV-2 genomes from Gujarat: Underlying role of variants in disease epidemiology	https://www.biorxiv.org/content/10.1101/2020.07.10.197095v1	2020-06-17
India/GJ-GBRC198/2020	ncov	EPI_ISL_469043	?	2020-06-08	Asia	India	Gujarat	Nadiad	Asia	India	Gujarat	genome	29815.0	Human	65	Male	19B	A	S	Dr. N. D. Desai Medical College & Hospital	Gujarat Biotechnology Research Centre	J G Buch et al	https://www.gisaid.org	Genomic variations in SARS-CoV-2 genomes from Gujarat: Underlying role of variants in disease epidemiology	https://www.biorxiv.org/content/10.1101/2020.07.10.197095v1	2020-06-17
India/GJ-GBRC199/2020	ncov	EPI_ISL_469044	?	2020-06-08	Asia	India	Gujarat	Nadiad	Asia	India	Gujarat	genome	29829.0	Human	50	Male	20A	B.1.36	GH	Dr. N. D. Desai Medical College & Hospital	Gujarat Biotechnology Research Centre	Jigar Gusani et al	https://www.gisaid.org	Genomic variations in SARS-CoV-2 genomes from Gujarat: Underlying role of variants in disease epidemiology	https://www.biorxiv.org/content/10.1101/2020.07.10.197095v1	2020-06-17
India/GJ-GBRC1s/2020	ncov	EPI_ISL_426415	?	2020-04-05	Asia	India	Gujarat		Asia	India	Gujarat	genome	29903.0	Human	37	Male	20A	B.1	G	Sir M P Shah Government Medical College, Jamnagar	Gujarat Biotechnology Research Centre, Gandhinagar	Ramesh Pandit et al	https://www.gisaid.org	Phylogenetic clustering of the Indian SARS-CoV-2 genomes reveals the presence of distinct clades of viral haplotypes among states	https://www.biorxiv.org/content/10.1101/2020.05.28.122143v1	2020-04-16
India/GJ-GBRC2/2020	ncov	EPI_ISL_435049	MT435079.1	2020-04-13	Asia	India	Gujarat	Ahmedabad	Asia	India	Gujarat	genome	29800.0	Human	45	Male	20A	B.1	G	B.J. Medical College and Civil hospital	Gujarat Biotechnology Research Centre	Pinal Trivedi et al	https://www.gisaid.org	Phylogenetic clustering of the Indian SARS-CoV-2 genomes reveals the presence of distinct clades of viral haplotypes among states	https://www.biorxiv.org/content/10.1101/2020.05.28.122143v1	2020-05-02
India/GJ-GBRC20/2020	ncov	EPI_ISL_437449	?	2020-04-26	Asia	India	Gujarat	Ahmedabad	Asia	India	Gujarat	genome	29840.0	Human	17	Female	20A	B.1.160	GH	B.J. Medical College and Civil hospital	Gujarat Biotechnology Research Centre	Sonia Barve et al	https://www.gisaid.org	Phylogenetic clustering of the Indian SARS-CoV-2 genomes reveals the presence of distinct clades of viral haplotypes among states	https://www.biorxiv.org/content/10.1101/2020.05.28.122143v1	2020-05-09
India/GJ-GBRC200/2020	ncov	EPI_ISL_469045	?	2020-06-08	Asia	India	Gujarat	Kapadvanj	Asia	India	Gujarat	genome	29830.0	Human	58	Female	20A	B.1.36	GH	Dr. N. D. Desai Medical College & Hospital	Gujarat Biotechnology Research Centre	Supreet Prabhu et al	https://www.gisaid.org	Genomic variations in SARS-CoV-2 genomes from Gujarat: Underlying role of variants in disease epidemiology	https://www.biorxiv.org/content/10.1101/2020.07.10.197095v1	2020-06-17
India/GJ-GBRC201a/2020	ncov	EPI_ISL_469046	?	2020-06-08	Asia	India	Gujarat	Mahemdavad	Asia	India	Gujarat	genome	29834.0	Human	54	Female	20A	B.1.36	GH	Dr. N. D. Desai Medical College & Hospital	Gujarat Biotechnology Research Centre	Tejas Shah et al	https://www.gisaid.org	Genomic variations in SARS-CoV-2 genomes from Gujarat: Underlying role of variants in disease epidemiology	https://www.biorxiv.org/content/10.1101/2020.07.10.197095v1	2020-06-17
India/GJ-GBRC201b/2020	ncov	EPI_ISL_469047	?	2020-06-08	Asia	India	Gujarat	Mahemdavad	Asia	India	Gujarat	genome	29834.0	Human	54	Female	20A	B.1.113	GH	Dr. N. D. Desai Medical College & Hospital	Gujarat Biotechnology Research Centre	Ankit Hinsu et al	https://www.gisaid.org	?	?	2020-06-17
India/GJ-GBRC202/2020	ncov	EPI_ISL_469048	?	2020-06-05	Asia	India	Gujarat	Dhanera	Asia	India	Gujarat	genome	29841.0	Human	37	Male	20A	B.1.80	G	Banas Medical College and Research Institute	Gujarat Biotechnology Research Centre	Radhika Khara et al	https://www.gisaid.org	Genomic variations in SARS-CoV-2 genomes from Gujarat: Underlying role of variants in disease epidemiology	https://www.biorxiv.org/content/10.1101/2020.07.10.197095v1	2020-06-17
India/GJ-GBRC203a/2020	ncov	EPI_ISL_475026	?	2020-06-07	Asia	India	Gujarat	Palanpur	Asia	India	Gujarat	genome	29788.0	Human	57	Female	20B	B.1.1	G	Banas Medical College and Research Institute	Gujarat Biotechnology Research Centre	Sunil R Joshi et al	https://www.gisaid.org	Genomic variations in SARS-CoV-2 genomes from Gujarat: Underlying role of variants in disease epidemiology	https://www.biorxiv.org/content/10.1101/2020.07.10.197095v1	2020-06-23
India/GJ-GBRC203b/2020	ncov	EPI_ISL_475027	?	2020-06-07	Asia	India	Gujarat	Palanpur	Asia	India	Gujarat	genome	29788.0	Human	57	Female	20A	B.1.132	G	Banas Medical College and Research Institute	Gujarat Biotechnology Research Centre	Viren s Doshi et al	https://www.gisaid.org	?	?	2020-06-23
India/GJ-GBRC204a/2020	ncov	EPI_ISL_475028	?	2020-06-07	Asia	India	Gujarat	Palanpur	Asia	India	Gujarat	genome	29829.0	Human	54	Female	20A	B.1.36	GH	Banas Medical College and Research Institute	Gujarat Biotechnology Research Centre	Pritesh Sabara et al	https://www.gisaid.org	Genomic variations in SARS-CoV-2 genomes from Gujarat: Underlying role of variants in disease epidemiology	https://www.biorxiv.org/content/10.1101/2020.07.10.197095v1	2020-06-23
India/GJ-GBRC204b/2020	ncov	EPI_ISL_475029	?	2020-06-07	Asia	India	Gujarat	Palanpur	Asia	India	Gujarat	genome	29829.0	Human	54	Female	20A	B.1.132	GH	Banas Medical College and Research Institute	Gujarat Biotechnology Research Centre	Apurvasinh Puvar et al	https://www.gisaid.org	?	?	2020-06-23
India/GJ-GBRC205a/2020	ncov	EPI_ISL_475030	?	2020-06-11	Asia	India	Gujarat	Surat	Asia	India	Gujarat	genome	29813.0	Human	70	Male	20A	B.1.113	GH	Department of MicroBiology, Government Medical College, Surat	Gujarat Biotechnology Research Centre	Janvi Raval et al	https://www.gisaid.org	Genomic variations in SARS-CoV-2 genomes from Gujarat: Underlying role of variants in disease epidemiology	https://www.biorxiv.org/content/10.1101/2020.07.10.197095v1	2020-06-23
India/GJ-GBRC205b/2020	ncov	EPI_ISL_475031	?	2020-06-11	Asia	India	Gujarat	Surat	Asia	India	Gujarat	genome	29813.0	Human	70	Male	20A	B.1.113	GH	Department of MicroBiology, Government Medical College, Surat	Gujarat Biotechnology Research Centre	Zarna Patel et al	https://www.gisaid.org	?	?	2020-06-23
India/GJ-GBRC206/2020	ncov	EPI_ISL_475032	?	2020-06-11	Asia	India	Gujarat	Surat	Asia	India	Gujarat	genome	29829.0	Human	33	Male	20A	B.1	G	Department of MicroBiology, Government Medical College, Surat	Gujarat Biotechnology Research Centre	Monika Gandhi et al	https://www.gisaid.org	Genomic variations in SARS-CoV-2 genomes from Gujarat: Underlying role of variants in disease epidemiology	https://www.biorxiv.org/content/10.1101/2020.07.10.197095v1	2020-06-23
India/GJ-GBRC207a/2020	ncov	EPI_ISL_475033	?	2020-06-11	Asia	India	Gujarat	Surat	Asia	India	Gujarat	genome	29829.0	Human	55	Female	20A	B.1.113	GH	Department of MicroBiology, Government Medical College, Surat	Gujarat Biotechnology Research Centre	Pinal Trivedi et al	https://www.gisaid.org	Genomic variations in SARS-CoV-2 genomes from Gujarat: Underlying role of variants in disease epidemiology	https://www.biorxiv.org/content/10.1101/2020.07.10.197095v1	2020-06-23
India/GJ-GBRC207b/2020	ncov	EPI_ISL_475034	?	2020-06-11	Asia	India	Gujarat	Surat	Asia	India	Gujarat	genome	29829.0	Human	55	Female	20A	B.1.113	GH	Department of MicroBiology, Government Medical College, Surat	Gujarat Biotechnology Research Centre	Maharshi Pandya et al	https://www.gisaid.org	?	?	2020-06-23
India/GJ-GBRC208a/2020	ncov	EPI_ISL_475035	?	2020-06-11	Asia	India	Gujarat	Surat	Asia	India	Gujarat	genome	29829.0	Human	45	Male	19B	A	S	Department of MicroBiology, Government Medical College, Surat	Gujarat Biotechnology Research Centre	Nidhi Patel et al	https://www.gisaid.org	Genomic variations in SARS-CoV-2 genomes from Gujarat: Underlying role of variants in disease epidemiology	https://www.biorxiv.org/content/10.1101/2020.07.10.197095v1	2020-06-23
India/GJ-GBRC208b/2020	ncov	EPI_ISL_475036	?	2020-06-11	Asia	India	Gujarat	Surat	Asia	India	Gujarat	genome	29829.0	Human	45	Male	20A	B.1.132	O	Department of MicroBiology, Government Medical College, Surat	Gujarat Biotechnology Research Centre	Nitin Savaliya et al	https://www.gisaid.org	?	?	2020-06-23
India/GJ-GBRC209a/2020	ncov	EPI_ISL_475037	?	2020-06-11	Asia	India	Gujarat	Surat	Asia	India	Gujarat	genome	29813.0	Human	55	Male	20A	B.1.113	GH	Department of MicroBiology, Government Medical College, Surat	Gujarat Biotechnology Research Centre	Raghawendra Kumar et al	https://www.gisaid.org	Genomic variations in SARS-CoV-2 genomes from Gujarat: Underlying role of variants in disease epidemiology	https://www.biorxiv.org/content/10.1101/2020.07.10.197095v1	2020-06-23
India/GJ-GBRC209b/2020	ncov	EPI_ISL_475038	?	2020-06-11	Asia	India	Gujarat	Surat	Asia	India	Gujarat	genome	29813.0	Human	55	Male	20A	B.1.132	G	Department of MicroBiology, Government Medical College, Surat	Gujarat Biotechnology Research Centre	Dinesh Kumar et al	https://www.gisaid.org	?	?	2020-06-23
India/GJ-GBRC21/2020	ncov	EPI_ISL_437450	?	2020-04-26	Asia	India	Gujarat	Ahmedabad	Asia	India	Gujarat	genome	29837.0	Human	36	Female	20A	B.1	G	B.J. Medical College and Civil hospital	Gujarat Biotechnology Research Centre	Bhavesh Modi et al	https://www.gisaid.org	Phylogenetic clustering of the Indian SARS-CoV-2 genomes reveals the presence of distinct clades of viral haplotypes among states	https://www.biorxiv.org/content/10.1101/2020.05.28.122143v1	2020-05-09
India/GJ-GBRC210a/2020	ncov	EPI_ISL_475039	?	2020-06-11	Asia	India	Gujarat	Surat	Asia	India	Gujarat	genome	29779.0	Human	57	Male	20A	B.1.113	GH	Department of MicroBiology, Government Medical College, Surat	Gujarat Biotechnology Research Centre	Zuber Saiyed et al	https://www.gisaid.org	Genomic variations in SARS-CoV-2 genomes from Gujarat: Underlying role of variants in disease epidemiology	https://www.biorxiv.org/content/10.1101/2020.07.10.197095v1	2020-06-23
India/GJ-GBRC210b/2020	ncov	EPI_ISL_475040	?	2020-06-11	Asia	India	Gujarat	Surat	Asia	India	Gujarat	genome	29779.0	Human	57	Male	20A	B.1.132	G	Department of MicroBiology, Government Medical College, Surat	Gujarat Biotechnology Research Centre	Komal Patel et al	https://www.gisaid.org	?	?	2020-06-23
India/GJ-GBRC213a/2020	ncov	EPI_ISL_475043	?	2020-06-11	Asia	India	Gujarat	Surat	Asia	India	Gujarat	genome	29830.0	Human	40	Male	20A	B.1	O	Department of MicroBiology, Government Medical College, Surat	Gujarat Biotechnology Research Centre	Naresh Chauhan et al	https://www.gisaid.org	Genomic variations in SARS-CoV-2 genomes from Gujarat: Underlying role of variants in disease epidemiology	https://www.biorxiv.org/content/10.1101/2020.07.10.197095v1	2020-06-23
India/GJ-GBRC213b/2020	ncov	EPI_ISL_475044	?	2020-06-11	Asia	India	Gujarat	Surat	Asia	India	Gujarat	genome	29830.0	Human	40	Male	19A	B.1	G	Department of MicroBiology, Government Medical College, Surat	Gujarat Biotechnology Research Centre	Summaiya Mullan et al	https://www.gisaid.org	?	?	2020-06-23
India/GJ-GBRC214a/2020	ncov	EPI_ISL_475045	?	2020-06-11	Asia	India	Gujarat	Surat	Asia	India	Gujarat	genome	29813.0	Human	32	Male	20A	B.1.113	GH	Department of MicroBiology, Government Medical College, Surat	Gujarat Biotechnology Research Centre	Amit gamit et al	https://www.gisaid.org	Genomic variations in SARS-CoV-2 genomes from Gujarat: Underlying role of variants in disease epidemiology	https://www.biorxiv.org/content/10.1101/2020.07.10.197095v1	2020-06-23
India/GJ-GBRC214b/2020	ncov	EPI_ISL_475046	?	2020-06-11	Asia	India	Gujarat	Surat	Asia	India	Gujarat	genome	29813.0	Human	32	Male	20A	B.1.132	G	Department of MicroBiology, Government Medical College, Surat	Gujarat Biotechnology Research Centre	Pritesh Sabara et al	https://www.gisaid.org	?	?	2020-06-23
India/GJ-GBRC215/2020	ncov	EPI_ISL_475049	?	2020-06-05	Asia	India	Gujarat	Bharuch	Asia	India	Gujarat	genome	29847.0	Human	35	Male	20A	B.1.80	G	GMERS Medical College & Hospital	Gujarat Biotechnology Research Centre	Zarna Patel et al	https://www.gisaid.org	Genomic variations in SARS-CoV-2 genomes from Gujarat: Underlying role of variants in disease epidemiology	https://www.biorxiv.org/content/10.1101/2020.07.10.197095v1	2020-06-23
India/GJ-GBRC216a/2020	ncov	EPI_ISL_475050	?	2020-06-08	Asia	India	Gujarat	Vadodara	Asia	India	Gujarat	genome	29779.0	Human	38	Male	20A	B.1.113	GH	GMERS Medical College & Hospital	Gujarat Biotechnology Research Centre	Monika Gandhi et al	https://www.gisaid.org	Genomic variations in SARS-CoV-2 genomes from Gujarat: Underlying role of variants in disease epidemiology	https://www.biorxiv.org/content/10.1101/2020.07.10.197095v1	2020-06-23
India/GJ-GBRC216b/2020	ncov	EPI_ISL_475051	?	2020-06-08	Asia	India	Gujarat	Vadodara	Asia	India	Gujarat	genome	29779.0	Human	38	Male	20A	B.1.113	GH	GMERS Medical College & Hospital	Gujarat Biotechnology Research Centre	Pinal Trivedi et al	https://www.gisaid.org	?	?	2020-06-23
India/GJ-GBRC217a/2020	ncov	EPI_ISL_475052	?	2020-06-08	Asia	India	Gujarat	Vadodara	Asia	India	Gujarat	genome	29813.0	Human	39	Male	20A	B.1.113	GH	GMERS Medical College & Hospital	Gujarat Biotechnology Research Centre	Maharshi Pandya et al	https://www.gisaid.org	Genomic variations in SARS-CoV-2 genomes from Gujarat: Underlying role of variants in disease epidemiology	https://www.biorxiv.org/content/10.1101/2020.07.10.197095v1	2020-06-23
India/GJ-GBRC217b/2020	ncov	EPI_ISL_475053	?	2020-06-08	Asia	India	Gujarat	Vadodara	Asia	India	Gujarat	genome	29813.0	Human	39	Male	20A	B.1.113	GH	GMERS Medical College & Hospital	Gujarat Biotechnology Research Centre	Nidhi Patel et al	https://www.gisaid.org	?	?	2020-06-23
India/GJ-GBRC218a/2020	ncov	EPI_ISL_475054	?	2020-06-08	Asia	India	Gujarat	Vadodara	Asia	India	Gujarat	genome	29781.0	Human	48	Male	20A	B.1.113	GH	GMERS Medical College & Hospital	Gujarat Biotechnology Research Centre	Nitin Savaliya et al	https://www.gisaid.org	Genomic variations in SARS-CoV-2 genomes from Gujarat: Underlying role of variants in disease epidemiology	https://www.biorxiv.org/content/10.1101/2020.07.10.197095v1	2020-06-23
India/GJ-GBRC218b/2020	ncov	EPI_ISL_475055	?	2020-06-08	Asia	India	Gujarat	Vadodara	Asia	India	Gujarat	genome	29781.0	Human	48	Male	20A	B.1.113	GH	GMERS Medical College & Hospital	Gujarat Biotechnology Research Centre	Raghawendra Kumar et al	https://www.gisaid.org	?	?	2020-06-23
India/GJ-GBRC219a/2020	ncov	EPI_ISL_475056	?	2020-06-08	Asia	India	Gujarat	Kheda	Asia	India	Gujarat	genome	29830.0	Human	58	Male	20A	B.1.113	GH	Dr. N. D. Desai Medical College & Hospital	Gujarat Biotechnology Research Centre	Dinesh Kumar et al	https://www.gisaid.org	Genomic variations in SARS-CoV-2 genomes from Gujarat: Underlying role of variants in disease epidemiology	https://www.biorxiv.org/content/10.1101/2020.07.10.197095v1	2020-06-23
India/GJ-GBRC219b/2020	ncov	EPI_ISL_475057	?	2020-06-08	Asia	India	Gujarat	Kheda	Asia	India	Gujarat	genome	29830.0	Human	58	Male	20A	B.1	GH	Dr. N. D. Desai Medical College & Hospital	Gujarat Biotechnology Research Centre	Zuber Saiyed et al	https://www.gisaid.org	?	?	2020-06-23
India/GJ-GBRC22/2020	ncov	EPI_ISL_437451	?	2020-04-26	Asia	India	Gujarat	Ahmedabad	Asia	India	Gujarat	genome	29831.0	Human	20	Female	20A	B.1	G	B.J. Medical College and Civil hospital	Gujarat Biotechnology Research Centre	Kairavi Joshi et al	https://www.gisaid.org	Phylogenetic clustering of the Indian SARS-CoV-2 genomes reveals the presence of distinct clades of viral haplotypes among states	https://www.biorxiv.org/content/10.1101/2020.05.28.122143v1	2020-05-09
India/GJ-GBRC220/2020	ncov	EPI_ISL_475058	?	2020-06-05	Asia	India	Gujarat	Mandvi	Asia	India	Gujarat	genome	29830.0	Human	77	Female	20B	B.1.1.32	GR	GAIMS & G K General Hospital	Gujarat Biotechnology Research Centre	Babulal Babhoria et al	https://www.gisaid.org	Genomic variations in SARS-CoV-2 genomes from Gujarat: Underlying role of variants in disease epidemiology	https://www.biorxiv.org/content/10.1101/2020.07.10.197095v1	2020-06-23
India/GJ-GBRC221/2020	ncov	EPI_ISL_475059	?	2020-06-05	Asia	India	Gujarat	Bhuj	Asia	India	Gujarat	genome	29831.0	Human	59	Male	20A	B.1.145	G	GAIMS & G K General Hospital	Gujarat Biotechnology Research Centre	Hitesh Assudani et al	https://www.gisaid.org	Genomic variations in SARS-CoV-2 genomes from Gujarat: Underlying role of variants in disease epidemiology	https://www.biorxiv.org/content/10.1101/2020.07.10.197095v1	2020-06-23
[truncated: 3,108 more rows]
