# Supplementary material for: Whole-genome sequencing of SARS-CoV-2 reveals the detection of G614 variant in Pakistan
Source: PLoS One. 2021 Mar 23;16(3):e0248371. doi: 10.1371/journal.pone.0248371 (PMC7987156; doi:10.1371/journal.pone.0248371)
Supplement: S1 Data — (XLSX) [file pone.0248371.s002.xlsx]

## Sheet: 44905
REGION	POS	REF	ALT	REF_DP	REF_RV	REF_QUAL	ALT_DP	ALT_RV	ALT_QUAL	ALT_FREQ	TOTAL_DP	PVAL	PASS	GFF_FEATURE	REF_CODON	REF_AA	ALT_CODON	ALT_AA
44905_intermediate2_consensus	68	A	C	49	6	45	2	1	37	0.0392157	51	0.194508	FALSE	NA	NA	NA	NA	NA
44905_intermediate2_consensus	96	C	T	32	1	53	1	0	74	0.030303	33	0.407407	FALSE	NA	NA	NA	NA	NA
44905_intermediate2_consensus	110	C	-T	34	1	53	2	0	20	0.04	50	0.176471	FALSE	NA	NA	NA	NA	NA
44905_intermediate2_consensus	170	A	T	26	6	57	1	0	29	0.037037	27	0.375	FALSE	NA	NA	NA	NA	NA
44905_intermediate2_consensus	178	A	C	30	13	50	1	1	25	0.0322581	31	0.418919	FALSE	NA	NA	NA	NA	NA
44905_intermediate2_consensus	238	T	A	24	16	47	1	1	37	0.04	25	0.438596	FALSE	NA	NA	NA	NA	NA
44905_intermediate2_consensus	306	T	C	10	3	50	1	1	37	0.0909091	11	0.44	FALSE	orf1ab CDS	GTC	V	GCC	A
44905_intermediate2_consensus	309	A	G	8	1	54	1	1	37	0.111111	9	0.409091	FALSE	orf1ab CDS	CAA	Q	CGA	R
44905_intermediate2_consensus	312	T	C	7	1	52	1	0	74	0.125	8	0.421053	FALSE	orf1ab CDS	CTC	L	CCC	P
44905_intermediate2_consensus	503	C	A	8	2	41	1	1	25	0.111111	9	0.473684	FALSE	orf1ab CDS	CCT	P	ACT	T
44905_intermediate2_consensus	563	A	T	13	5	42	1	0	74	0.0714286	14	0.466667	FALSE	orf1ab CDS	AGT	S	TGT	C
44905_intermediate2_consensus	600	G	T	14	5	47	1	1	37	0.0666667	15	0.428571	FALSE	orf1ab CDS	GGC	G	GTC	V
44905_intermediate2_consensus	636	G	A	17	7	54	1	0	37	0.0555556	18	0.418605	FALSE	orf1ab CDS	CGT	R	CAT	H
44905_intermediate2_consensus	691	A	T	8	3	60	1	0	37	0.111111	9	0.409091	FALSE	orf1ab CDS	TCA	S	TCT	S
44905_intermediate2_consensus	749	A	C	8	1	46	1	1	37	0.111111	9	0.45	FALSE	orf1ab CDS	AAC	N	CAC	H
44905_intermediate2_consensus	781	A	T	11	2	63	1	1	37	0.0833333	12	0.387097	FALSE	orf1ab CDS	GAA	E	GAT	D
44905_intermediate2_consensus	948	T	C	15	3	55	1	0	25	0.0625	16	0.410256	FALSE	orf1ab CDS	GTA	V	GCA	A
44905_intermediate2_consensus	1062	T	C	8	5	50	1	1	37	0.111111	9	0.45	FALSE	orf1ab CDS	TTC	F	TCC	S
44905_intermediate2_consensus	1112	A	G	6	4	47	1	1	37	0.142857	7	0.466667	FALSE	orf1ab CDS	ACT	T	GCT	A
44905_intermediate2_consensus	1242	G	C	11	3	57	1	0	25	0.0833333	12	0.413793	FALSE	orf1ab CDS	TGT	C	TCT	S
44905_intermediate2_consensus	1247	G	A	13	3	54	1	1	20	0.0714286	14	0.411765	FALSE	orf1ab CDS	GAA	E	AAA	K
44905_intermediate2_consensus	1286	T	A	13	5	56	1	0	37	0.0714286	14	0.4	FALSE	orf1ab CDS	TGC	C	AGC	S
44905_intermediate2_consensus	1346	C	T	12	7	52	1	1	25	0.0769231	13	0.433333	FALSE	orf1ab CDS	CCC	P	TCC	S
44905_intermediate2_consensus	1355	G	T	7	2	58	1	0	29	0.125	8	0.4	FALSE	orf1ab CDS	GCT	A	TCT	S
44905_intermediate2_consensus	1519	C	T	4	0	52	1	0	37	0.2	5	0.454545	FALSE	orf1ab CDS	AAC	N	AAT	N
44905_intermediate2_consensus	1571	A	T	2	0	55	1	0	25	0.333333	3	0.5	FALSE	orf1ab CDS	ACA	T	TCA	S
44905_intermediate2_consensus	1781	T	C	8	2	40	1	1	37	0.111111	9	0.5	FALSE	orf1ab CDS	TGT	C	CGT	R
44905_intermediate2_consensus	1813	T	A	11	2	57	1	1	37	0.0833333	12	0.413793	FALSE	orf1ab CDS	GCT	A	GCA	A
44905_intermediate2_consensus	1930	T	A	11	5	52	1	1	25	0.0833333	12	0.428571	FALSE	orf1ab CDS	GCT	A	GCA	A
44905_intermediate2_consensus	1935	A	T	10	4	55	1	1	37	0.0909091	11	0.423077	FALSE	orf1ab CDS	AAT	N	ATT	I
44905_intermediate2_consensus	1956	A	G	7	3	51	1	0	37	0.125	8	0.444444	FALSE	orf1ab CDS	AAG	K	AGG	R
44905_intermediate2_consensus	1963	T	G	3	1	49	1	1	37	0.25	4	0.5	FALSE	orf1ab CDS	GCT	A	GCG	A
44905_intermediate2_consensus	1996	A	T	2	1	55	1	1	37	0.333333	3	0.5	FALSE	orf1ab CDS	TCA	S	TCT	S
44905_intermediate2_consensus	2205	A	G	5	2	37	1	0	37	0.166667	6	0.545455	FALSE	orf1ab CDS	GAA	E	GGA	G
44905_intermediate2_consensus	2260	C	T	8	2	41	1	0	37	0.111111	9	0.473684	FALSE	orf1ab CDS	GTC	V	GTT	V
44905_intermediate2_consensus	2275	A	G	8	1	40	1	1	37	0.111111	9	0.473684	FALSE	orf1ab CDS	GAA	E	GAG	E
44905_intermediate2_consensus	2310	T	A	15	1	46	2	2	37	0.117647	17	0.204204	FALSE	orf1ab CDS	GTA	V	GAA	E
44905_intermediate2_consensus	2313	A	+T	18	4	46	1	0	20	0.0416667	24	0.452381	FALSE	NA	NA	NA	NA	NA
44905_intermediate2_consensus	2405	A	G	21	10	55	1	0	74	0.0454545	22	0.4	FALSE	orf1ab CDS	AAG	K	GAG	E
44905_intermediate2_consensus	2431	A	T	22	12	50	1	0	25	0.0434783	23	0.418182	FALSE	orf1ab CDS	AAA	K	AAT	N
44905_intermediate2_consensus	2453	C	T	22	16	43	1	1	37	0.0434783	23	0.469388	FALSE	orf1ab CDS	CTC	L	TTC	F
44905_intermediate2_consensus	2467	A	G	13	8	48	1	1	37	0.0714286	14	0.424242	FALSE	orf1ab CDS	AAA	K	AAG	K
44905_intermediate2_consensus	2547	G	A	7	5	50	1	1	25	0.125	8	0.421053	FALSE	orf1ab CDS	GGT	G	GAT	D
44905_intermediate2_consensus	2604	G	A	10	4	44	1	0	37	0.0909091	11	0.478261	FALSE	orf1ab CDS	GGT	G	GAT	D
44905_intermediate2_consensus	2704	C	T	7	0	47	1	0	37	0.125	8	0.470588	FALSE	orf1ab CDS	TTC	F	TTT	F
44905_intermediate2_consensus	2906	A	T	9	7	39	1	0	37	0.1	10	0.5	FALSE	orf1ab CDS	AAA	K	TAA	*
44905_intermediate2_consensus	2948	A	G	6	3	49	1	1	25	0.142857	7	0.4375	FALSE	orf1ab CDS	ATT	I	GTT	V
44905_intermediate2_consensus	3060	A	G	5	2	56	1	0	37	0.166667	6	0.428571	FALSE	orf1ab CDS	GAA	E	GGA	G
44905_intermediate2_consensus	3326	C	T	9	2	56	1	0	29	0.1	10	0.4	FALSE	orf1ab CDS	CAG	Q	TAG	*
44905_intermediate2_consensus	3389	A	C	10	6	40	1	0	37	0.0909091	11	0.478261	FALSE	orf1ab CDS	AAT	N	CAT	H
44905_intermediate2_consensus	3597	C	T	11	6	50	1	0	29	0.0833333	12	0.428571	FALSE	orf1ab CDS	GCT	A	GTT	V
44905_intermediate2_consensus	3628	T	C	7	3	63	1	1	37	0.125	8	0.4	FALSE	orf1ab CDS	AAT	N	AAC	N
44905_intermediate2_consensus	3809	C	T	4	0	37	1	0	74	0.2	5	0.5	FALSE	orf1ab CDS	CTC	L	TTC	F
44905_intermediate2_consensus	3884	C	T	6	0	43	1	0	25	0.142857	7	0.5	FALSE	orf1ab CDS	CCT	P	TCT	S
44905_intermediate2_consensus	3929	G	C	7	1	47	1	0	25	0.125	8	0.470588	FALSE	orf1ab CDS	GTT	V	CTT	L
44905_intermediate2_consensus	4114	T	G	11	4	46	1	1	37	0.0833333	12	0.461538	FALSE	orf1ab CDS	GCT	A	GCG	A
44905_intermediate2_consensus	4331	C	T	10	3	62	1	0	29	0.0909091	11	0.37931	FALSE	orf1ab CDS	CTA	L	TTA	L
44905_intermediate2_consensus	4511	G	C	4	0	43	1	1	37	0.2	5	0.5	FALSE	orf1ab CDS	GTT	V	CTT	L
44905_intermediate2_consensus	4552	A	T	6	1	47	1	1	25	0.142857	7	0.411765	FALSE	orf1ab CDS	ACA	T	ACT	T
44905_intermediate2_consensus	4573	C	T	10	3	64	1	0	37	0.0909091	11	0.37931	FALSE	orf1ab CDS	AAC	N	AAT	N
44905_intermediate2_consensus	4661	A	T	14	4	56	1	0	29	0.0666667	15	0.394737	FALSE	orf1ab CDS	ATG	M	TTG	L
44905_intermediate2_consensus	4736	A	T	7	2	40	1	0	25	0.125	8	0.5	FALSE	orf1ab CDS	ACT	T	TCT	S
44905_intermediate2_consensus	4764	A	C	8	2	41	1	1	20	0.111111	9	0.45	FALSE	orf1ab CDS	CAT	H	CCT	P
44905_intermediate2_consensus	4779	T	C	8	2	40	1	0	25	0.111111	9	0.5	FALSE	orf1ab CDS	ATC	I	ACC	T
44905_intermediate2_consensus	4800	A	T	7	2	45	1	0	25	0.125	8	0.470588	FALSE	orf1ab CDS	AAA	K	ATA	I
44905_intermediate2_consensus	4936	G	A	8	5	37	1	1	25	0.111111	9	0.529412	FALSE	orf1ab CDS	AAG	K	AAA	K
44905_intermediate2_consensus	5086	A	T	9	3	39	1	1	25	0.1	10	0.5	FALSE	orf1ab CDS	ATA	I	ATT	I
44905_intermediate2_consensus	5169	A	T	11	5	51	1	0	29	0.0833333	12	0.413793	FALSE	orf1ab CDS	TAC	Y	TTC	F
44905_intermediate2_consensus	5518	G	A	14	6	44	2	2	31	0.125	16	0.213904	FALSE	orf1ab CDS	GTG	V	GTA	V
44905_intermediate2_consensus	5572	G	A	13	6	54	2	1	31	0.133333	15	0.176471	FALSE	orf1ab CDS	ATG	M	ATA	I
44905_intermediate2_consensus	5582	A	G	12	5	53	1	1	37	0.0769231	13	0.40625	FALSE	orf1ab CDS	ACA	T	GCA	A
44905_intermediate2_consensus	5861	G	T	15	7	51	1	0	29	0.0588235	17	0.410256	FALSE	orf1ab CDS	GTT	V	TTT	F
44905_intermediate2_consensus	5861	G	A	15	7	51	1	1	37	0.0588235	17	0.410256	FALSE	orf1ab CDS	GTT	V	ATT	I
44905_intermediate2_consensus	5939	A	C	14	6	53	1	1	37	0.0666667	15	0.394737	FALSE	orf1ab CDS	ATT	I	CTT	L
44905_intermediate2_consensus	5957	A	G	12	6	52	1	1	37	0.0769231	13	0.419355	FALSE	orf1ab CDS	AAT	N	GAT	D
44905_intermediate2_consensus	6002	G	T	9	6	43	1	0	29	0.1	10	0.454545	FALSE	orf1ab CDS	GAT	D	TAT	Y
44905_intermediate2_consensus	6034	A	G	3	0	49	1	1	37	0.25	4	0.5	FALSE	orf1ab CDS	GCA	A	GCG	A
44905_intermediate2_consensus	6302	C	T	14	7	44	1	0	74	0.0666667	15	0.454545	FALSE	orf1ab CDS	CTT	L	TTT	F
44905_intermediate2_consensus	6336	C	T	13	6	45	1	0	29	0.0714286	14	0.451613	FALSE	orf1ab CDS	TCG	S	TTG	L
44905_intermediate2_consensus	6349	G	T	14	7	42	1	1	25	0.0666667	15	0.483871	FALSE	orf1ab CDS	CTG	L	CTT	L
44905_intermediate2_consensus	6373	G	A	12	4	54	1	0	74	0.0769231	13	0.40625	FALSE	orf1ab CDS	ATG	M	ATA	I
44905_intermediate2_consensus	6405	T	C	18	5	51	2	2	37	0.1	20	0.183575	FALSE	orf1ab CDS	GTC	V	GCC	A
44905_intermediate2_consensus	6491	A	C	18	5	54	1	1	37	0.0526316	19	0.413043	FALSE	orf1ab CDS	ATA	I	CTA	L
44905_intermediate2_consensus	6641	G	A	11	4	52	1	0	37	0.0833333	12	0.428571	FALSE	orf1ab CDS	GGT	G	AGT	S
44905_intermediate2_consensus	6655	T	-A	10	4	62	1	0	20	0.0588235	17	0.407407	FALSE	NA	NA	NA	NA	NA
44905_intermediate2_consensus	6696	C	+T	12	6	54	2	0	20	0.111111	18	0.195699	FALSE	NA	NA	NA	NA	NA
44905_intermediate2_consensus	6706	C	T	12	8	48	1	0	29	0.0769231	13	0.433333	FALSE	orf1ab CDS	AAC	N	AAT	N
44905_intermediate2_consensus	6761	A	C	9	7	42	1	1	37	0.1	10	0.454545	FALSE	orf1ab CDS	ACT	T	CCT	P
44905_intermediate2_consensus	6795	T	C	6	3	47	1	1	25	0.142857	7	0.466667	FALSE	orf1ab CDS	CTA	L	CCA	P
44905_intermediate2_consensus	6907	A	G	5	1	59	1	1	20	0.166667	6	0.4	FALSE	orf1ab CDS	TCA	S	TCG	S
44905_intermediate2_consensus	7046	T	C	5	0	56	1	0	62	0.166667	6	0.4	FALSE	orf1ab CDS	TCT	S	CCT	P
44905_intermediate2_consensus	7080	A	T	8	1	54	1	0	37	0.111111	9	0.428571	FALSE	orf1ab CDS	AAC	N	ATC	I
44905_intermediate2_consensus	7085	A	T	6	1	49	1	0	29	0.142857	7	0.411765	FALSE	orf1ab CDS	ACT	T	TCT	S
44905_intermediate2_consensus	7169	C	+T	10	2	48	1	0	20	0.0769231	13	0.478261	FALSE	NA	NA	NA	NA	NA
44905_intermediate2_consensus	7177	A	T	10	2	46	1	0	20	0.0909091	11	0.44	FALSE	orf1ab CDS	TTA	L	TTT	F
44905_intermediate2_consensus	7220	A	T	12	2	52	1	0	25	0.0769231	13	0.433333	FALSE	orf1ab CDS	ACT	T	TCT	S
44905_intermediate2_consensus	7287	T	C	20	6	55	1	1	25	0.047619	21	0.403846	FALSE	orf1ab CDS	CTT	L	CCT	P
44905_intermediate2_consensus	7356	T	C	21	8	47	1	1	37	0.0454545	22	0.44898	FALSE	orf1ab CDS	CTT	L	CCT	P
44905_intermediate2_consensus	7357	T	C	21	8	45	1	1	25	0.0454545	22	0.44898	FALSE	orf1ab CDS	CTT	L	CTC	L
44905_intermediate2_consensus	7364	T	C	21	9	45	1	1	25	0.0454545	22	0.458333	FALSE	orf1ab CDS	TTA	L	CTA	L
44905_intermediate2_consensus	7365	T	C	21	9	45	1	1	37	0.0454545	22	0.458333	FALSE	orf1ab CDS	TTA	L	TCA	S
44905_intermediate2_consensus	7407	T	G	13	1	56	1	1	37	0.0714286	14	0.411765	FALSE	orf1ab CDS	GTT	V	GGT	G
44905_intermediate2_consensus	7432	A	G	13	5	54	1	1	74	0.0714286	14	0.4	FALSE	orf1ab CDS	TCA	S	TCG	S
44905_intermediate2_consensus	7487	A	T	14	8	52	1	0	29	0.0666667	15	0.416667	FALSE	orf1ab CDS	ACT	T	TCT	S
44905_intermediate2_consensus	7563	C	G	8	3	46	1	1	25	0.111111	9	0.473684	FALSE	orf1ab CDS	TCC	S	TGC	C
44905_intermediate2_consensus	7564	C	G	7	3	38	1	1	25	0.125	8	0.444444	FALSE	orf1ab CDS	TCC	S	TCG	S
44905_intermediate2_consensus	7679	G	A	6	2	47	1	1	25	0.142857	7	0.466667	FALSE	orf1ab CDS	GAC	D	AAC	N
44905_intermediate2_consensus	7706	A	C	4	1	46	1	1	25	0.2	5	0.5	FALSE	orf1ab CDS	ATA	I	CTA	L
44905_intermediate2_consensus	7774	T	C	5	1	44	1	1	37	0.166667	6	0.5	FALSE	orf1ab CDS	CTT	L	CTC	L
44905_intermediate2_consensus	7805	G	A	6	2	49	1	1	37	0.142857	7	0.4375	FALSE	orf1ab CDS	GAA	E	AAA	K
44905_intermediate2_consensus	8026	A	T	2	1	37	1	1	25	0.333333	3	0.6	FALSE	orf1ab CDS	GCA	A	GCT	A
44905_intermediate2_consensus	8250	A	G	14	6	54	1	1	37	0.0666667	15	0.416667	FALSE	orf1ab CDS	GAC	D	GGC	G
44905_intermediate2_consensus	8261	A	T	13	7	55	1	0	29	0.0714286	14	0.4	FALSE	orf1ab CDS	ACT	T	TCT	S
44905_intermediate2_consensus	8403	G	C	8	2	47	1	0	37	0.111111	9	0.45	FALSE	orf1ab CDS	TGG	W	TCG	S
44905_intermediate2_consensus	8515	T	A	12	1	53	1	1	37	0.0769231	13	0.419355	FALSE	orf1ab CDS	GTT	V	GTA	V
44905_intermediate2_consensus	8518	T	-A	12	1	53	1	0	20	0.0526316	19	0.419355	FALSE	NA	NA	NA	NA	NA
44905_intermediate2_consensus	8532	C	A	13	2	55	1	1	37	0.0714286	14	0.411765	FALSE	orf1ab CDS	ACA	T	AAA	K
44905_intermediate2_consensus	8637	C	T	9	4	53	1	0	29	0.1	10	0.416667	FALSE	orf1ab CDS	ACA	T	ATA	I
44905_intermediate2_consensus	8838	T	C	7	3	52	1	0	25	0.125	8	0.444444	FALSE	orf1ab CDS	ATA	I	ACA	T
44905_intermediate2_consensus	8984	G	T	4	1	49	1	0	25	0.2	5	0.454545	FALSE	orf1ab CDS	GAC	D	TAC	Y
44905_intermediate2_consensus	9589	T	C	6	2	55	1	0	74	0.142857	7	0.411765	FALSE	orf1ab CDS	ATT	I	ATC	I
44905_intermediate2_consensus	9777	C	T	8	0	54	1	0	25	0.111111	9	0.428571	FALSE	orf1ab CDS	TCC	S	TTC	F
44905_intermediate2_consensus	9897	A	T	13	8	46	1	0	20	0.0714286	14	0.424242	FALSE	orf1ab CDS	TAT	Y	TTT	F
44905_intermediate2_consensus	9908	A	G	16	9	47	1	1	37	0.0588235	17	0.447368	FALSE	orf1ab CDS	AAG	K	GAG	E
44905_intermediate2_consensus	10026	A	T	13	5	46	1	0	37	0.0714286	14	0.451613	FALSE	orf1ab CDS	CAA	Q	CTA	L
44905_intermediate2_consensus	10033	T	C	10	2	51	1	1	37	0.0909091	11	0.423077	FALSE	orf1ab CDS	TCT	S	TCC	S
44905_intermediate2_consensus	10078	C	T	8	2	58	1	1	25	0.111111	9	0.409091	FALSE	orf1ab CDS	TTC	F	TTT	F
44905_intermediate2_consensus	10113	T	C	7	3	44	1	1	37	0.125	8	0.470588	FALSE	orf1ab CDS	GTA	V	GCA	A
44905_intermediate2_consensus	10160	G	T	6	4	43	1	0	29	0.142857	7	0.466667	FALSE	orf1ab CDS	GTT	V	TTT	F
44905_intermediate2_consensus	10192	T	G	5	4	34	1	1	37	0.166667	6	0.545455	FALSE	orf1ab CDS	TCT	S	TCG	S
44905_intermediate2_consensus	10271	G	T	8	3	40	1	0	29	0.111111	9	0.473684	FALSE	orf1ab CDS	GTT	V	TTT	F
44905_intermediate2_consensus	10446	G	A	12	4	41	1	1	37	0.0769231	13	0.464286	FALSE	orf1ab CDS	AGG	R	AAG	K
44905_intermediate2_consensus	10451	A	C	11	1	43	1	1	37	0.0833333	12	0.461538	FALSE	orf1ab CDS	AAT	N	CAT	H
44905_intermediate2_consensus	10536	A	T	17	4	52	1	0	29	0.0555556	18	0.409091	FALSE	orf1ab CDS	TAC	Y	TTC	F
44905_intermediate2_consensus	10543	C	T	17	5	53	1	0	37	0.0555556	18	0.418605	FALSE	orf1ab CDS	CAC	H	CAT	H
44905_intermediate2_consensus	10555	A	T	17	5	55	1	0	29	0.0555556	18	0.4	FALSE	orf1ab CDS	TTA	L	TTT	F
44905_intermediate2_consensus	10564	A	G	18	5	52	1	0	36	0.0526316	19	0.404255	FALSE	orf1ab CDS	GGA	G	GGG	G
44905_intermediate2_consensus	10597	T	C	16	7	47	1	0	74	0.0588235	17	0.425	FALSE	orf1ab CDS	TTT	F	TTC	F
44905_intermediate2_consensus	10621	A	T	16	7	41	1	0	37	0.0588235	17	0.459459	FALSE	orf1ab CDS	CAA	Q	CAT	H
44905_intermediate2_consensus	10629	A	C	15	6	42	1	1	37	0.0625	16	0.457143	FALSE	orf1ab CDS	CAA	Q	CCA	P
44905_intermediate2_consensus	10646	A	T	11	2	44	1	1	25	0.0833333	12	0.461538	FALSE	orf1ab CDS	ACA	T	TCA	S
44905_intermediate2_consensus	10711	T	C	10	5	54	1	0	74	0.0909091	11	0.392857	FALSE	orf1ab CDS	TTT	F	TTC	F
44905_intermediate2_consensus	10779	T	C	14	6	44	1	1	37	0.0666667	15	0.454545	FALSE	orf1ab CDS	CTA	L	CCA	P
44905_intermediate2_consensus	10928	A	T	11	7	46	1	0	25	0.0833333	12	0.461538	FALSE	orf1ab CDS	ACA	T	TCA	S
44905_intermediate2_consensus	11001	C	T	7	5	47	1	0	37	0.125	8	0.470588	FALSE	orf1ab CDS	ACA	T	ATA	I
44905_intermediate2_consensus	11049	T	C	8	3	38	1	1	37	0.111111	9	0.5	FALSE	orf1ab CDS	GTC	V	GCC	A
44905_intermediate2_consensus	11116	T	C	10	2	50	1	1	37	0.0909091	11	0.423077	FALSE	orf1ab CDS	GGT	G	GGC	G
44905_intermediate2_consensus	11156	C	T	11	3	46	1	0	29	0.0833333	12	0.444444	FALSE	orf1ab CDS	CAT	H	TAT	Y
44905_intermediate2_consensus	11311	T	C	13	7	48	1	1	37	0.0714286	14	0.451613	FALSE	orf1ab CDS	TGT	C	TGC	C
44905_intermediate2_consensus	11329	T	C	14	8	50	1	0	37	0.0666667	15	0.441176	FALSE	orf1ab CDS	GCT	A	GCC	A
44905_intermediate2_consensus	11330	G	T	14	7	46	1	1	74	0.0666667	15	0.441176	FALSE	orf1ab CDS	GTA	V	TTA	L
44905_intermediate2_consensus	11414	C	T	12	2	49	1	0	37	0.0769231	13	0.448276	FALSE	orf1ab CDS	CTC	L	TTC	F
44905_intermediate2_consensus	11420	T	C	12	3	57	1	0	37	0.0769231	13	0.393939	FALSE	orf1ab CDS	TAT	Y	CAT	H
44905_intermediate2_consensus	11450	C	T	12	4	52	1	0	29	0.0769231	13	0.419355	FALSE	orf1ab CDS	CAA	Q	TAA	*
44905_intermediate2_consensus	11496	A	T	11	4	44	1	0	37	0.0833333	12	0.461538	FALSE	orf1ab CDS	TAC	Y	TTC	F
44905_intermediate2_consensus	11566	T	A	5	0	44	1	1	25	0.166667	6	0.5	FALSE	orf1ab CDS	CCT	P	CCA	P
44905_intermediate2_consensus	11695	T	C	13	7	42	1	0	25	0.0714286	14	0.466667	FALSE	orf1ab CDS	GTT	V	GTC	V
44905_intermediate2_consensus	11741	C	T	14	7	44	2	0	29	0.125	16	0.190476	FALSE	orf1ab CDS	CAG	Q	TAG	*
44905_intermediate2_consensus	11871	C	T	10	3	44	1	1	37	0.0909091	11	0.478261	FALSE	orf1ab CDS	TCA	S	TTA	L
44905_intermediate2_consensus	11933	C	T	11	3	40	1	0	25	0.0833333	12	0.5	FALSE	orf1ab CDS	CAA	Q	TAA	*
44905_intermediate2_consensus	11960	C	T	11	4	36	1	0	37	0.0833333	12	0.48	FALSE	orf1ab CDS	CTC	L	TTC	F
44905_intermediate2_consensus	11991	A	G	12	4	45	1	0	48	0.0769231	13	0.433333	FALSE	orf1ab CDS	GAA	E	GGA	G
44905_intermediate2_consensus	12028	G	T	12	7	43	1	0	25	0.0769231	13	0.481481	FALSE	orf1ab CDS	ATG	M	ATT	I
44905_intermediate2_consensus	12062	G	A	7	4	45	2	0	37	0.222222	9	0.210526	FALSE	orf1ab CDS	GAA	E	AAA	K
44905_intermediate2_consensus	12325	C	T	14	7	56	1	0	29	0.0666667	15	0.394737	FALSE	orf1ab CDS	GAC	D	GAT	D
44905_intermediate2_consensus	12397	A	G	10	2	49	1	1	25	0.0909091	11	0.44	FALSE	orf1ab CDS	GCA	A	GCG	A
44905_intermediate2_consensus	12420	C	T	7	3	45	1	0	37	0.125	8	0.470588	FALSE	orf1ab CDS	GCA	A	GTA	V
44905_intermediate2_consensus	12458	A	T	7	3	40	1	0	29	0.125	8	0.470588	FALSE	orf1ab CDS	ACA	T	TCA	S
44905_intermediate2_consensus	12482	G	T	7	2	42	1	0	29	0.125	8	0.470588	FALSE	orf1ab CDS	GTC	V	TTC	F
44905_intermediate2_consensus	12534	C	T	10	1	44	1	0	37	0.0909091	11	0.458333	FALSE	orf1ab CDS	ACT	T	ATT	I
44905_intermediate2_consensus	12552	G	T	12	3	37	1	0	74	0.0769231	13	0.5	FALSE	orf1ab CDS	TGG	W	TTG	L
44905_intermediate2_consensus	12564	A	G	12	2	43	1	0	37	0.0769231	13	0.481481	FALSE	orf1ab CDS	CAG	Q	CGG	R
44905_intermediate2_consensus	12647	G	A	17	3	57	1	1	25	0.0555556	18	0.4	FALSE	orf1ab CDS	GTA	V	ATA	I
44905_intermediate2_consensus	12732	C	T	23	13	48	1	0	74	0.0416667	24	0.428571	FALSE	orf1ab CDS	GCC	A	GTC	V
44905_intermediate2_consensus	12740	A	T	23	14	45	1	0	29	0.0416667	24	0.428571	FALSE	orf1ab CDS	ACA	T	TCA	S
44905_intermediate2_consensus	12869	A	C	11	4	42	1	0	37	0.0833333	12	0.48	FALSE	orf1ab CDS	ACT	T	CCT	P
44905_intermediate2_consensus	12952	C	T	14	1	55	1	0	29	0.0666667	15	0.405405	FALSE	orf1ab CDS	TAC	Y	TAT	Y
44905_intermediate2_consensus	13058	A	T	12	5	57	1	1	74	0.0769231	13	0.393939	FALSE	orf1ab CDS	ACT	T	TCT	S
44905_intermediate2_consensus	13299	T	-A	8	2	54	1	0	20	0.0833333	12	0.45	FALSE	NA	NA	NA	NA	NA
44905_intermediate2_consensus	13316	C	T	8	3	46	1	0	29	0.111111	9	0.45	FALSE	orf1ab CDS	CAA	Q	TAA	*
44905_intermediate2_consensus	13606	T	C	7	2	37	1	1	37	0.125	8	0.533333	FALSE	orf1ab CDS	TTC	F	CTC	L
44905_intermediate2_consensus	13707	A	T	11	3	46	2	0	33	0.153846	13	0.192118	FALSE	orf1ab CDS	TTA	L	TTT	F
44905_intermediate2_consensus	13786	C	T	12	4	48	1	0	20	0.0769231	13	0.419355	FALSE	orf1ab CDS	CGT	R	TGT	C
44905_intermediate2_consensus	13818	C	A	12	6	47	1	0	25	0.0769231	13	0.448276	FALSE	orf1ab CDS	GAC	D	GAA	E
44905_intermediate2_consensus	13902	T	C	13	6	39	1	0	25	0.0714286	14	0.482759	FALSE	orf1ab CDS	GAT	D	GAC	D
44905_intermediate2_consensus	13947	A	G	10	3	37	1	1	37	0.0909091	11	0.52381	FALSE	orf1ab CDS	CCA	P	CCG	P
44905_intermediate2_consensus	14160	G	A	15	9	40	1	1	37	0.0625	16	0.470588	FALSE	orf1ab CDS	TTG	L	TTA	L
44905_intermediate2_consensus	14164	A	C	15	9	43	1	1	25	0.0625	16	0.470588	FALSE	orf1ab CDS	ATG	M	CTG	L
44905_intermediate2_consensus	14166	G	A	16	11	40	1	1	37	0.0588235	17	0.485714	FALSE	orf1ab CDS	ATG	M	ATA	I
44905_intermediate2_consensus	14167	C	T	17	12	38	1	1	37	0.0555556	18	0.486486	FALSE	orf1ab CDS	CCT	P	TCT	S
44905_intermediate2_consensus	14232	T	C	19	10	51	1	1	25	0.05	20	0.425532	FALSE	orf1ab CDS	CCT	P	CCC	P
44905_intermediate2_consensus	14322	C	T	7	4	52	1	0	25	0.125	8	0.444444	FALSE	orf1ab CDS	TAC	Y	TAT	Y
44905_intermediate2_consensus	14679	T	G	8	3	55	1	1	37	0.1	10	0.391304	FALSE	orf1ab CDS	GGT	G	GGG	G
44905_intermediate2_consensus	14679	T	A	8	3	55	1	1	25	0.1	10	0.391304	FALSE	orf1ab CDS	GGT	G	GGA	G
44905_intermediate2_consensus	14852	T	-TGTA	9	3	43	1	0	20	0.0909091	11	0.5	FALSE	NA	NA	NA	NA	NA
44905_intermediate2_consensus	14854	G	T	7	3	41	1	0	25	0.125	8	0.444444	FALSE	orf1ab CDS	GTA	V	TTA	L
44905_intermediate2_consensus	14888	A	T	8	2	41	1	0	29	0.111111	9	0.473684	FALSE	orf1ab CDS	TAC	Y	TTC	F
44905_intermediate2_consensus	15053	C	-TA	14	5	42	1	0	20	0.0625	16	0.5	FALSE	NA	NA	NA	NA	NA
44905_intermediate2_consensus	15153	T	C	15	7	46	1	1	74	0.0625	16	0.444444	FALSE	orf1ab CDS	TTT	F	TTC	F
44905_intermediate2_consensus	15528	T	C	10	4	61	1	1	25	0.0909091	11	0.392857	FALSE	orf1ab CDS	ATT	I	ATC	I
44905_intermediate2_consensus	15620	T	G	12	6	45	1	1	25	0.0769231	13	0.464286	FALSE	orf1ab CDS	CTT	L	CGT	R
44905_intermediate2_consensus	15699	C	T	5	1	54	1	0	29	0.166667	6	0.4	FALSE	orf1ab CDS	TTC	F	TTT	F
44905_intermediate2_consensus	15840	G	A	7	2	45	1	0	74	0.125	8	0.444444	FALSE	orf1ab CDS	TGG	W	TGA	*
44905_intermediate2_consensus	15928	C	T	5	1	56	1	0	25	0.166667	6	0.428571	FALSE	orf1ab CDS	CCT	P	TCT	S
44905_intermediate2_consensus	16153	G	A	11	5	53	1	1	37	0.0833333	12	0.428571	FALSE	orf1ab CDS	GTT	V	ATT	I
44905_intermediate2_consensus	16196	A	C	10	4	51	1	1	37	0.0909091	11	0.44	FALSE	orf1ab CDS	GAG	E	GCG	A
44905_intermediate2_consensus	16338	C	T	7	1	58	1	0	29	0.125	8	0.4	FALSE	orf1ab CDS	GTC	V	GTT	V
44905_intermediate2_consensus	16553	T	C	14	7	48	1	0	37	0.0666667	15	0.416667	FALSE	orf1ab CDS	TTT	F	TCT	S
44905_intermediate2_consensus	16568	C	T	16	8	45	1	0	37	0.0588235	17	0.435897	FALSE	orf1ab CDS	ACA	T	ATA	I
44905_intermediate2_consensus	16581	A	G	15	5	45	1	1	37	0.0625	16	0.457143	FALSE	orf1ab CDS	ACA	T	ACG	T
44905_intermediate2_consensus	16837	G	A	7	1	52	1	1	37	0.125	8	0.444444	FALSE	orf1ab CDS	GAA	E	AAA	K
44905_intermediate2_consensus	16893	A	T	9	3	53	1	0	29	0.1	10	0.416667	FALSE	orf1ab CDS	TTA	L	TTT	F
44905_intermediate2_consensus	16912	G	T	9	4	53	1	0	29	0.1	10	0.4	FALSE	orf1ab CDS	GTG	V	TTG	L
44905_intermediate2_consensus	17033	T	C	6	2	43	1	1	25	0.142857	7	0.5	FALSE	orf1ab CDS	GTT	V	GCT	A
44905_intermediate2_consensus	17374	A	G	9	3	48	1	1	25	0.1	10	0.454545	FALSE	orf1ab CDS	ACA	T	GCA	A
44905_intermediate2_consensus	17456	C	A	9	2	46	1	0	25	0.1	10	0.454545	FALSE	orf1ab CDS	GCA	A	GAA	E
44905_intermediate2_consensus	17589	T	C	10	3	45	1	1	25	0.0909091	11	0.458333	FALSE	orf1ab CDS	ACT	T	ACC	T
44905_intermediate2_consensus	17695	G	A	15	7	41	1	1	29	0.0625	16	0.470588	FALSE	orf1ab CDS	GCA	A	ACA	T
44905_intermediate2_consensus	17705	G	A	11	3	43	1	1	37	0.0833333	12	0.48	FALSE	orf1ab CDS	AGG	R	AAG	K
44905_intermediate2_consensus	17806	A	G	12	5	50	1	1	37	0.0769231	13	0.40625	FALSE	orf1ab CDS	AAG	K	GAG	E
44905_intermediate2_consensus	17822	C	T	11	4	55	1	0	74	0.0833333	12	0.4	FALSE	orf1ab CDS	CCA	P	CTA	L
44905_intermediate2_consensus	17824	A	T	11	4	55	1	0	29	0.0833333	12	0.4	FALSE	orf1ab CDS	ACT	T	TCT	S
44905_intermediate2_consensus	17843	C	T	9	5	47	1	0	29	0.1	10	0.416667	FALSE	orf1ab CDS	TCA	S	TTA	L
44905_intermediate2_consensus	17957	G	A	6	2	55	1	1	37	0.142857	7	0.4375	FALSE	orf1ab CDS	TGC	C	TAC	Y
44905_intermediate2_consensus	17958	C	A	7	3	49	1	1	25	0.125	8	0.444444	FALSE	orf1ab CDS	TGC	C	TGA	*
44905_intermediate2_consensus	18201	C	T	8	4	49	1	0	29	0.111111	9	0.409091	FALSE	orf1ab CDS	CTC	L	CTT	L
44905_intermediate2_consensus	18245	A	T	9	4	39	1	0	25	0.1	10	0.47619	FALSE	orf1ab CDS	TAC	Y	TTC	F
44905_intermediate2_consensus	18330	T	A	11	1	57	1	1	37	0.0833333	12	0.413793	FALSE	orf1ab CDS	ACT	T	ACA	T
44905_intermediate2_consensus	18330	T	-AG	11	1	57	2	0	20	0.111111	18	0.17931	FALSE	NA	NA	NA	NA	NA
44905_intermediate2_consensus	18351	T	-TTACC	12	3	58	2	0	20	0.105263	19	0.183468	FALSE	NA	NA	NA	NA	NA
44905_intermediate2_consensus	18458	C	T	10	5	43	1	0	25	0.0909091	11	0.458333	FALSE	orf1ab CDS	CCA	P	CTA	L
44905_intermediate2_consensus	18615	G	T	14	4	57	1	0	29	0.0666667	15	0.384615	FALSE	orf1ab CDS	TTG	L	TTT	F
44905_intermediate2_consensus	18678	T	A	10	6	43	1	0	37	0.0909091	11	0.478261	FALSE	orf1ab CDS	CGT	R	CGA	R
44905_intermediate2_consensus	18897	T	C	8	1	49	1	0	37	0.111111	9	0.428571	FALSE	orf1ab CDS	TTT	F	TTC	F
44905_intermediate2_consensus	18946	C	T	9	3	49	1	0	37	0.1	10	0.454545	FALSE	orf1ab CDS	CTG	L	TTG	L
44905_intermediate2_consensus	19433	A	C	10	0	40	1	1	37	0.0909091	11	0.5	FALSE	orf1ab CDS	TAT	Y	TCT	S
44905_intermediate2_consensus	19570	T	C	13	8	51	1	1	25	0.0714286	14	0.4375	FALSE	orf1ab CDS	TAC	Y	CAC	H
44905_intermediate2_consensus	19584	T	G	14	8	47	1	0	37	0.0666667	15	0.454545	FALSE	orf1ab CDS	GAT	D	GAG	E
44905_intermediate2_consensus	19638	T	G	15	6	42	1	1	37	0.0625	16	0.470588	FALSE	orf1ab CDS	GCT	A	GCG	A
44905_intermediate2_consensus	19746	G	A	19	5	62	1	1	37	0.05	20	0.384615	FALSE	orf1ab CDS	TTG	L	TTA	L
44905_intermediate2_consensus	19823	A	C	18	6	50	1	1	37	0.0526316	19	0.431818	FALSE	orf1ab CDS	GAG	E	GCG	A
44905_intermediate2_consensus	19899	A	T	16	3	47	1	1	37	0.0588235	17	0.447368	FALSE	orf1ab CDS	CCA	P	CCT	P
44905_intermediate2_consensus	19978	A	G	16	4	51	1	1	37	0.0588235	17	0.414634	FALSE	orf1ab CDS	ACT	T	GCT	A
44905_intermediate2_consensus	19983	C	T	16	3	53	1	1	25	0.0588235	17	0.425	FALSE	orf1ab CDS	GTC	V	GTT	V
44905_intermediate2_consensus	20052	A	T	21	10	45	1	1	37	0.0454545	22	0.44898	FALSE	orf1ab CDS	ACA	T	ACT	T
44905_intermediate2_consensus	20088	T	C	21	7	53	1	1	37	0.0454545	22	0.407407	FALSE	orf1ab CDS	GGT	G	GGC	G
44905_intermediate2_consensus	20293	T	C	10	1	54	1	1	37	0.0909091	11	0.407407	FALSE	orf1ab CDS	TAT	Y	CAT	H
44905_intermediate2_consensus	20365	C	T	9	2	54	1	0	29	0.1	10	0.4	FALSE	orf1ab CDS	CAT	H	TAT	Y
44905_intermediate2_consensus	20371	C	T	9	3	52	1	0	29	0.1	10	0.416667	FALSE	orf1ab CDS	CTG	L	TTG	L
44905_intermediate2_consensus	20607	T	C	11	5	60	1	1	37	0.0833333	12	0.4	FALSE	orf1ab CDS	TTT	F	TTC	F
44905_intermediate2_consensus	20617	T	C	10	6	59	1	1	25	0.0909091	11	0.407407	FALSE	orf1ab CDS	TGT	C	CGT	R
44905_intermediate2_consensus	20812	C	T	5	3	51	1	0	29	0.166667	6	0.428571	FALSE	orf1ab CDS	CAA	Q	TAA	*
44905_intermediate2_consensus	20897	C	T	9	3	49	1	0	37	0.1	10	0.454545	FALSE	orf1ab CDS	CCA	P	CTA	L
44905_intermediate2_consensus	20906	C	T	10	4	48	1	0	25	0.0909091	11	0.458333	FALSE	orf1ab CDS	GCT	A	GTT	V
44905_intermediate2_consensus	21047	A	T	7	2	52	1	1	37	0.125	8	0.444444	FALSE	orf1ab CDS	GAT	D	GTT	V
44905_intermediate2_consensus	21076	A	T	7	2	42	1	0	29	0.125	8	0.470588	FALSE	orf1ab CDS	ACA	T	TCA	S
44905_intermediate2_consensus	21177	A	T	11	3	48	1	0	25	0.0833333	12	0.444444	FALSE	orf1ab CDS	GAA	E	GAT	D
44905_intermediate2_consensus	21325	G	T	12	7	51	1	0	29	0.0769231	13	0.419355	FALSE	orf1ab CDS	GTC	V	TTC	F
44905_intermediate2_consensus	21486	T	A	6	1	43	1	1	25	0.142857	7	0.5	FALSE	orf1ab CDS	AGT	S	AGA	R
44905_intermediate2_consensus	21851	A	G	5	1	51	1	1	37	0.166667	6	0.461538	FALSE	S CDS	AAG	K	GAG	E
44905_intermediate2_consensus	21960	T	C	13	3	48	1	1	37	0.0714286	14	0.451613	FALSE	S CDS	TTT	F	TCT	S
44905_intermediate2_consensus	21991	T	-TA	14	4	57	2	0	20	0.08	25	0.153846	FALSE	NA	NA	NA	NA	NA
44905_intermediate2_consensus	22112	G	A	9	5	45	1	0	37	0.1	10	0.47619	FALSE	S CDS	GGT	G	AGT	S
44905_intermediate2_consensus	22263	A	T	5	2	44	1	0	20	0.166667	6	0.428571	FALSE	S CDS	AAC	N	ATC	I
44905_intermediate2_consensus	22293	T	-A	9	3	50	1	0	20	0.0769231	13	0.454545	FALSE	NA	NA	NA	NA	NA
44905_intermediate2_consensus	22379	A	T	7	3	45	1	1	37	0.125	8	0.470588	FALSE	S CDS	AGG	R	TGG	W
44905_intermediate2_consensus	22419	C	T	9	2	39	1	0	29	0.0909091	11	0.434783	FALSE	S CDS	ACA	T	ATA	I
44905_intermediate2_consensus	22419	C	A	9	2	39	1	1	25	0.0909091	11	0.434783	FALSE	S CDS	ACA	T	AAA	K
44905_intermediate2_consensus	22507	T	A	11	3	49	1	1	25	0.0833333	12	0.428571	FALSE	S CDS	ACT	T	ACA	T
44905_intermediate2_consensus	22537	T	C	10	6	45	1	0	25	0.0909091	11	0.458333	FALSE	S CDS	TCT	S	TCC	S
44905_intermediate2_consensus	22555	T	C	10	6	46	1	0	25	0.0909091	11	0.458333	FALSE	S CDS	AAT	N	AAC	N
44905_intermediate2_consensus	22559	A	T	9	6	41	1	0	29	0.1	10	0.434783	FALSE	S CDS	ACA	T	TCA	S
44905_intermediate2_consensus	22918	G	T	11	6	47	1	0	25	0.0833333	12	0.461538	FALSE	S CDS	CTG	L	CTT	L
44905_intermediate2_consensus	23086	C	T	9	2	41	1	0	29	0.1	10	0.47619	FALSE	S CDS	TAC	Y	TAT	Y
44905_intermediate2_consensus	23121	C	T	10	3	43	1	0	29	0.0909091	11	0.44	FALSE	S CDS	GCA	A	GTA	V
44905_intermediate2_consensus	23287	T	C	16	8	49	1	1	37	0.0588235	17	0.435897	FALSE	S CDS	GCT	A	GCC	A
44905_intermediate2_consensus	23662	T	C	7	2	47	1	0	37	0.125	8	0.444444	FALSE	S CDS	GGT	G	GGC	G
44905_intermediate2_consensus	23860	T	C	7	2	59	1	0	48	0.125	8	0.380952	FALSE	S CDS	GCT	A	GCC	A
44905_intermediate2_consensus	23891	A	G	9	3	52	1	1	25	0.1	10	0.4	FALSE	S CDS	AAC	N	GAC	D
44905_intermediate2_consensus	23898	A	G	9	3	54	1	1	37	0.1	10	0.4	FALSE	S CDS	CAA	Q	CGA	R
44905_intermediate2_consensus	23988	C	G	5	1	59	1	1	37	0.166667	6	0.428571	FALSE	S CDS	CCA	P	CGA	R
44905_intermediate2_consensus	23989	A	T	8	1	49	1	1	37	0.111111	9	0.45	FALSE	S CDS	CCA	P	CCT	P
44905_intermediate2_consensus	24109	C	A	4	1	31	1	0	36	0.2	5	0.454545	FALSE	S CDS	CTC	L	CTA	L
44905_intermediate2_consensus	24149	C	T	5	2	36	1	1	37	0.166667	6	0.5	FALSE	S CDS	CCT	P	TCT	S
44905_intermediate2_consensus	24209	A	T	6	3	49	1	0	29	0.142857	7	0.4375	FALSE	S CDS	ACT	T	TCT	S
44905_intermediate2_consensus	24250	A	T	9	5	53	1	0	29	0.1	10	0.416667	FALSE	S CDS	ATA	I	ATT	I
44905_intermediate2_consensus	24299	C	A	8	4	49	1	0	37	0.111111	9	0.45	FALSE	S CDS	CAG	Q	AAG	K
44905_intermediate2_consensus	24458	C	T	8	2	55	1	0	29	0.111111	9	0.409091	FALSE	S CDS	CTT	L	TTT	F
44905_intermediate2_consensus	24486	G	T	9	4	53	1	0	48	0.1	10	0.416667	FALSE	S CDS	AGT	S	ATT	I
44905_intermediate2_consensus	24500	A	G	10	4	49	1	0	48	0.0909091	11	0.423077	FALSE	S CDS	ATC	I	GTC	V
44905_intermediate2_consensus	24507	C	T	11	4	49	1	0	29	0.0833333	12	0.428571	FALSE	S CDS	TCA	S	TTA	L
44905_intermediate2_consensus	24798	C	G	7	0	40	1	1	37	0.125	8	0.5	FALSE	S CDS	CCT	P	CGT	R
44905_intermediate2_consensus	24878	C	T	8	2	54	2	0	31	0.2	10	0.177866	FALSE	S CDS	CAA	Q	TAA	*
44905_intermediate2_consensus	25002	C	T	15	11	46	1	0	29	0.0625	16	0.444444	FALSE	S CDS	TCA	S	TTA	L
44905_intermediate2_consensus	25062	G	A	10	6	39	1	0	37	0.0909091	11	0.5	FALSE	S CDS	GGT	G	GAT	D
44905_intermediate2_consensus	25070	T	C	7	3	42	1	1	37	0.125	8	0.5	FALSE	S CDS	TCT	S	CCT	P
44905_intermediate2_consensus	25168	A	T	5	0	44	1	0	37	0.166667	6	0.5	FALSE	S CDS	GAA	E	GAT	D
44905_intermediate2_consensus	25184	C	T	4	0	49	1	0	25	0.2	5	0.454545	FALSE	S CDS	CAG	Q	TAG	*
44905_intermediate2_consensus	25186	G	C	4	0	52	1	0	25	0.2	5	0.454545	FALSE	S CDS	CAG	Q	CAC	H
44905_intermediate2_consensus	25272	T	C	6	1	38	1	1	25	0.142857	7	0.5	FALSE	S CDS	ATG	M	ACG	T
44905_intermediate2_consensus	25322	T	A	6	2	43	1	1	25	0.142857	7	0.4375	FALSE	S CDS	TGC	C	AGC	S
44905_intermediate2_consensus	25325	A	G	7	3	47	1	1	25	0.125	8	0.470588	FALSE	S CDS	AAA	K	GAA	E
44905_intermediate2_consensus	25330	T	A	4	0	37	1	1	37	0.2	5	0.384615	FALSE	S CDS	TTT	F	TTA	L
44905_intermediate2_consensus	25442	A	G	7	1	63	1	1	25	0.125	8	0.380952	FALSE	NS3 CDS	CAA	Q	CGA	R
44905_intermediate2_consensus	25467	T	C	8	1	56	1	1	25	0.111111	9	0.409091	FALSE	NS3 CDS	CCT	P	CCC	P
44905_intermediate2_consensus	25487	C	T	10	3	54	1	0	25	0.0909091	11	0.423077	FALSE	NS3 CDS	ACT	T	ATT	I
44905_intermediate2_consensus	25647	G	A	18	4	55	1	1	37	0.0526316	19	0.413043	FALSE	NS3 CDS	TTG	L	TTA	L
44905_intermediate2_consensus	25654	G	T	19	7	62	2	0	29	0.0952381	21	0.131579	FALSE	NS3 CDS	GTA	V	TTA	L
44905_intermediate2_consensus	25667	C	T	21	8	62	1	0	37	0.0454545	22	0.37931	FALSE	NS3 CDS	TCA	S	TTA	L
44905_intermediate2_consensus	25697	A	G	17	7	60	1	0	74	0.0555556	18	0.375	FALSE	NS3 CDS	GAA	E	GGA	G
44905_intermediate2_consensus	25704	T	A	14	4	59	1	0	37	0.0666667	15	0.365854	FALSE	NS3 CDS	CCT	P	CCA	P
44905_intermediate2_consensus	25706	T	C	14	5	57	1	1	20	0.0666667	15	0.384615	FALSE	NS3 CDS	TTT	F	TCT	S
44905_intermediate2_consensus	25725	A	T	14	5	60	1	0	25	0.0666667	15	0.375	FALSE	NS3 CDS	TTA	L	TTT	F
44905_intermediate2_consensus	25730	A	T	15	6	55	1	0	29	0.0625	16	0.390244	FALSE	NS3 CDS	TAC	Y	TTC	F
44905_intermediate2_consensus	25810	C	T	4	1	46	1	0	29	0.2	5	0.416667	FALSE	NS3 CDS	CTT	L	TTT	F
44905_intermediate2_consensus	25871	A	T	5	1	44	1	0	29	0.166667	6	0.461538	FALSE	NS3 CDS	TAC	Y	TTC	F
44905_intermediate2_consensus	26019	A	T	4	2	43	1	1	37	0.2	5	0.454545	FALSE	NS3 CDS	TCA	S	TCT	S
44905_intermediate2_consensus	26250	C	T	10	2	55	1	0	29	0.0909091	11	0.407407	FALSE	E CDS	TAC	Y	TAT	Y
44905_intermediate2_consensus	26390	T	C	8	3	61	1	1	37	0.111111	9	0.391304	FALSE	E CDS	GTG	V	GCG	A
44905_intermediate2_consensus	26729	T	C	9	1	43	1	1	25	0.1	10	0.47619	FALSE	M CDS	GCT	A	GCC	A
44905_intermediate2_consensus	26730	G	A	9	1	45	1	1	25	0.1	10	0.47619	FALSE	M CDS	GTT	V	ATT	I
44905_intermediate2_consensus	26735	C	T	9	2	45	1	0	37	0.1	10	0.47619	FALSE	M CDS	TAC	Y	TAT	Y
44905_intermediate2_consensus	26770	C	A	11	3	49	1	1	37	0.0833333	12	0.444444	FALSE	M CDS	GCA	A	GAA	E
44905_intermediate2_consensus	26801	C	T	11	7	49	1	0	37	0.0833333	12	0.428571	FALSE	M CDS	CTC	L	CTT	L
44905_intermediate2_consensus	26834	G	A	11	8	46	1	0	25	0.0833333	12	0.461538	FALSE	M CDS	GCG	A	GCA	A
44905_intermediate2_consensus	26862	C	+T	14	10	46	1	0	20	0.0526316	19	0.454545	FALSE	NA	NA	NA	NA	NA
44905_intermediate2_consensus	26895	C	T	16	10	53	1	1	37	0.0588235	17	0.414634	FALSE	M CDS	CAT	H	TAT	Y
44905_intermediate2_consensus	26920	T	G	10	4	62	1	1	37	0.0909091	11	0.37931	FALSE	M CDS	CTT	L	CGT	R
44905_intermediate2_consensus	27009	G	A	9	3	50	1	1	25	0.1	10	0.434783	FALSE	M CDS	GAC	D	AAC	N
44905_intermediate2_consensus	27011	C	G	8	2	50	1	0	37	0.111111	9	0.45	FALSE	M CDS	GAC	D	GAG	E
44905_intermediate2_consensus	27196	C	A	13	3	41	1	1	37	0.0714286	14	0.482759	FALSE	NS6 CDS	CAA	Q	AAA	K
44905_intermediate2_consensus	27368	A	C	13	7	51	1	1	37	0.0714286	14	0.424242	FALSE	NS6 CDS	CAA	Q	CCA	P
44905_intermediate2_consensus	27422	T	C	10	2	58	1	0	29	0.0909091	11	0.392857	FALSE	NS7a CDS	ATA	I	ACA	T
44905_intermediate2_consensus	27460	T	A	10	4	51	1	0	74	0.0909091	11	0.407407	FALSE	NS7a CDS	TGT	C	AGT	S
44905_intermediate2_consensus	27497	G	T	10	5	43	1	0	29	0.0909091	11	0.423077	FALSE	NS7a CDS	TGC	C	TTC	F
44905_intermediate2_consensus	27532	C	T	6	3	49	1	0	37	0.142857	7	0.466667	FALSE	NS7a CDS	CAT	H	TAT	Y
44905_intermediate2_consensus	27571	A	T	3	2	49	1	0	29	0.25	4	0.4	FALSE	NS7a CDS	AGC	S	TGC	C
44905_intermediate2_consensus	27596	C	T	4	2	43	1	1	25	0.2	5	0.5	FALSE	NS7a CDS	CCT	P	CTT	L
44905_intermediate2_consensus	27626	G	A	5	2	44	1	0	25	0.166667	6	0.5	FALSE	NS7a CDS	CGT	R	CAT	H
44905_intermediate2_consensus	27628	G	C	5	3	37	1	0	25	0.166667	6	0.545455	FALSE	NS7a CDS	GCC	A	CCC	P
44905_intermediate2_consensus	27690	A	C	5	0	37	1	1	37	0.166667	6	0.545455	FALSE	NS7a CDS	CCA	P	CCC	P
44905_intermediate2_consensus	27762	G	T	10	2	38	1	0	25	0.0909091	11	0.478261	FALSE	NS7b CDS	GAA	E	TAA	*
44905_intermediate2_consensus	27812	C	G	13	3	39	1	0	74	0.0714286	14	0.466667	FALSE	NS7b CDS	TTC	F	TTG	L
44905_intermediate2_consensus	27877	G	T	19	7	46	1	0	25	0.05	20	0.444444	FALSE	NA	NA	NA	NA	NA
44905_intermediate2_consensus	27906	G	A	17	6	48	1	1	37	0.0555556	18	0.428571	FALSE	NS8 CDS	GTT	V	ATT	I
44905_intermediate2_consensus	27987	G	T	19	10	50	1	0	29	0.05	20	0.425532	FALSE	NS8 CDS	GTA	V	TTA	L
44905_intermediate2_consensus	28013	C	T	13	9	45	1	0	29	0.0714286	14	0.451613	FALSE	NS8 CDS	CAC	H	CAT	H
44905_intermediate2_consensus	28143	T	G	8	3	35	1	1	37	0.111111	9	0.529412	FALSE	NS8 CDS	TCA	S	GCA	A
44905_intermediate2_consensus	28237	G	T	13	2	44	1	0	25	0.0714286	14	0.451613	FALSE	NS8 CDS	CGT	R	CTT	L
44905_intermediate2_consensus	28335	C	T	30	6	54	1	0	29	0.0322581	31	0.397436	FALSE	N CDS	TCA	S	TTA	L
44905_intermediate2_consensus	28363	A	G	31	8	56	1	0	36	0.03125	32	0.385542	FALSE	N CDS	GGA	G	GGG	G
44905_intermediate2_consensus	28441	C	T	32	21	44	1	0	29	0.030303	33	0.445946	FALSE	N CDS	CTC	L	CTT	L
44905_intermediate2_consensus	28444	T	C	31	21	45	1	1	25	0.03125	32	0.444444	FALSE	N CDS	ACT	T	ACC	T
44905_intermediate2_consensus	28453	C	G	29	17	43	1	1	37	0.0333333	30	0.447761	FALSE	N CDS	GGC	G	GGG	G
44905_intermediate2_consensus	28468	A	T	22	10	46	1	0	20	0.0434783	23	0.433962	FALSE	N CDS	AAA	K	AAT	N
44905_intermediate2_consensus	28475	C	G	23	10	46	1	0	37	0.0416667	24	0.436364	FALSE	N CDS	CGA	R	GGA	G
44905_intermediate2_consensus	28482	A	T	24	10	45	1	0	29	0.04	25	0.438596	FALSE	N CDS	CAA	Q	CTA	L
44905_intermediate2_consensus	28516	T	G	17	3	47	2	1	42	0.105263	19	0.165217	FALSE	N CDS	GAT	D	GAG	E
44905_intermediate2_consensus	28533	A	T	18	6	42	1	0	25	0.0526316	19	0.452381	FALSE	N CDS	TAC	Y	TTC	F
44905_intermediate2_consensus	28601	T	-TC	18	6	45	2	0	20	0.0833333	24	0.21041	FALSE	NA	NA	NA	NA	NA
44905_intermediate2_consensus	28645	T	C	20	6	59	1	0	48	0.047619	21	0.381818	FALSE	N CDS	GGT	G	GGC	G
44905_intermediate2_consensus	28719	G	A	21	6	55	1	0	25	0.0454545	22	0.4	FALSE	N CDS	CGC	R	CAC	H
44905_intermediate2_consensus	28732	C	T	24	11	53	1	0	29	0.04	25	0.409836	FALSE	N CDS	AAC	N	AAT	N
44905_intermediate2_consensus	28752	A	C	22	8	51	1	1	37	0.0434783	23	0.403509	FALSE	N CDS	CAA	Q	CCA	P
44905_intermediate2_consensus	28757	C	T	21	8	50	1	1	25	0.0454545	22	0.415094	FALSE	N CDS	CCT	P	TCT	S
44905_intermediate2_consensus	28767	C	T	19	8	46	1	0	29	0.05	20	0.434783	FALSE	N CDS	ACA	T	ATA	I
44905_intermediate2_consensus	28819	C	T	15	7	47	1	0	37	0.0625	16	0.444444	FALSE	N CDS	GCC	A	GCT	A
44905_intermediate2_consensus	28867	T	C	16	8	47	1	1	37	0.0588235	17	0.425	FALSE	N CDS	ACT	T	ACC	T
44905_intermediate2_consensus	28957	C	T	17	7	45	1	1	25	0.0555556	18	0.461538	FALSE	N CDS	AAC	N	AAT	N
44905_intermediate2_consensus	29031	A	T	15	2	55	1	0	25	0.0625	16	0.410256	FALSE	N CDS	GAG	E	GTG	V
44905_intermediate2_consensus	29097	G	A	9	3	45	1	0	74	0.1	10	0.4	FALSE	N CDS	GGC	G	GAC	D
44905_intermediate2_consensus	29192	T	C	12	4	39	1	1	20	0.0769231	13	0.481481	FALSE	N CDS	TTT	F	CTT	L
44905_intermediate2_consensus	29201	A	T	12	2	39	1	1	74	0.0769231	13	0.481481	FALSE	N CDS	AGC	S	TGC	C
44905_intermediate2_consensus	29250	C	T	19	7	53	1	0	29	0.05	20	0.408163	FALSE	N CDS	CCT	P	CTT	L
44905_intermediate2_consensus	29304	C	+A	20	9	45	1	0	20	0.037037	27	0.446809	FALSE	NA	NA	NA	NA	NA
44905_intermediate2_consensus	29381	A	C	15	4	45	1	1	25	0.0625	16	0.444444	FALSE	N CDS	AAG	K	CAG	Q
44905_intermediate2_consensus	29395	G	A	18	3	52	1	1	25	0.0526316	19	0.413043	FALSE	N CDS	AAG	K	AAA	K
44905_intermediate2_consensus	29658	A	T	21	8	54	1	0	29	0.0454545	22	0.407407	FALSE	NA	NA	NA	NA	NA
44905_intermediate2_consensus	29668	C	T	22	8	50	2	0	33	0.0833333	24	0.166969	FALSE	NA	NA	NA	NA	NA
44905_intermediate2_consensus	29684	A	G	25	10	49	1	1	22	0.0384615	26	0.419355	FALSE	NA	NA	NA	NA	NA
44905_intermediate2_consensus	29711	G	A	30	15	55	2	2	33	0.0625	32	0.160987	FALSE	NA	NA	NA	NA	NA
44905_intermediate2_consensus	29713	A	G	31	16	52	1	0	22	0.03125	32	0.4	FALSE	NA	NA	NA	NA	NA
44905_intermediate2_consensus	29771	A	T	20	9	57	1	0	74	0.047619	21	0.388889	FALSE	NA	NA	NA	NA	NA
44905_intermediate2_consensus	29774	C	T	20	9	58	1	1	37	0.047619	21	0.396226	FALSE	NA	NA	NA	NA	NA
44905_intermediate2_consensus	29780	A	G	20	9	58	1	1	37	0.047619	21	0.396226	FALSE	NA	NA	NA	NA	NA

## Sheet: 45090
REGION	POS	REF	ALT	REF_DP	REF_RV	REF_QUAL	ALT_DP	ALT_RV	ALT_QUAL	ALT_FREQ	TOTAL_DP	PVAL	PASS	GFF_FEATURE	REF_CODON	REF_AA	ALT_CODON	ALT_AA
45090_intermediate2_consensus	1196	G	A	163	32	46	6	5	31	0.035503	169	0.00629134	TRUE	orf1ab CDS	ATG	M	ATA	I
45090_intermediate2_consensus	2069	A	T	67	20	52	4	0	33	0.056338	71	0.0205685	FALSE	orf1ab CDS	TTA	L	TTT	F
45090_intermediate2_consensus	2922	T	C	93	39	46	3	3	37	0.03125	96	0.0816205	FALSE	orf1ab CDS	TAT	Y	CAT	H
45090_intermediate2_consensus	3625	A	G	119	62	51	5	5	34	0.04	125	0.0107558	FALSE	orf1ab CDS	CAA	Q	CGA	R
45090_intermediate2_consensus	3694	T	C	100	50	52	7	2	52	0.0654206	107	0.00177513	TRUE	orf1ab CDS	TTC	F	TCC	S
45090_intermediate2_consensus	3813	A	T	57	9	54	2	0	29	0.0338983	59	0.155179	FALSE	orf1ab CDS	ATG	M	TTG	L
45090_intermediate2_consensus	7107	A	T	55	10	45	2	0	33	0.0350877	57	0.181818	FALSE	orf1ab CDS	ACT	T	TCT	S
45090_intermediate2_consensus	7530	A	G	127	34	45	4	4	40	0.0305344	131	0.037384	FALSE	orf1ab CDS	AAT	N	GAT	D
45090_intermediate2_consensus	7539	C	T	106	29	44	4	0	31	0.0363636	110	0.036927	FALSE	orf1ab CDS	CTA	L	TTA	L
45090_intermediate2_consensus	7648	T	A	120	65	46	4	4	31	0.0322581	124	0.0353518	FALSE	orf1ab CDS	GTA	V	GAA	E
45090_intermediate2_consensus	7705	A	G	78	29	49	3	3	37	0.037037	81	0.0723286	FALSE	orf1ab CDS	CAA	Q	CGA	R
45090_intermediate2_consensus	7958	A	T	64	21	43	2	0	22	0.030303	66	0.191946	FALSE	orf1ab CDS	TTA	L	TTT	F
45090_intermediate2_consensus	11074	C	-T	141	47	53	19	0	20	0.0875576	217	3.80886e-06	TRUE	NA	NA	NA	NA	NA
45090_intermediate2_consensus	11074	C	+T	141	47	53	19	0	20	0.0875576	217	3.80886e-06	TRUE	NA	NA	NA	NA	NA
45090_intermediate2_consensus	12334	A	G	154	48	52	6	6	31	0.0375	160	0.00437029	TRUE	orf1ab CDS	CAA	Q	CGA	R
45090_intermediate2_consensus	13542	T	G	92	30	48	3	3	37	0.03125	96	0.0769425	FALSE	orf1ab CDS	CTT	L	CGT	R
45090_intermediate2_consensus	14528	G	A	148	41	48	5	5	27	0.0324675	154	0.125635	FALSE	orf1ab CDS	GCT	A	ACT	T
45090_intermediate2_consensus	15979	A	T	103	24	47	4	0	25	0.0373832	107	0.0915318	FALSE	orf1ab CDS	ATA	I	ATT	I
45090_intermediate2_consensus	17843	C	T	211	111	44	7	0	29	0.0321101	218	0.0333375	FALSE	orf1ab CDS	CAC	H	TAC	Y
45090_intermediate2_consensus	20802	T	C	89	40	42	3	3	37	0.0326087	92	0.0970705	FALSE	orf1ab CDS	CTC	L	CCC	P
45090_intermediate2_consensus	21454	C	T	81	4	41	3	0	33	0.0357143	84	0.0980318	FALSE	orf1ab CDS	GTC	V	GTT	V
45090_intermediate2_consensus	21839	G	T	113	48	50	4	0	36	0.034188	117	0.0279374	FALSE	S CDS	TTG	L	TTT	F
45090_intermediate2_consensus	22114	T	A	61	19	46	2	1	37	0.031746	63	0.181996	FALSE	S CDS	GTA	V	GAA	E
45090_intermediate2_consensus	22678	A	C	91	39	47	3	3	37	0.0315789	95	0.0787098	FALSE	S CDS	CAT	H	CCT	P
45090_intermediate2_consensus	24566	C	T	126	41	48	4	0	33	0.0307692	130	0.0312978	FALSE	S CDS	TTC	F	TTT	F
45090_intermediate2_consensus	25806	A	G	74	22	52	4	4	28	0.0506329	79	0.0842592	FALSE	NS3 CDS	CAT	H	CGT	R
45090_intermediate2_consensus	25940	A	T	45	12	47	3	0	31	0.0625	48	0.0647994	FALSE	NS3 CDS	ACT	T	TCT	S
45090_intermediate2_consensus	25960	A	T	49	17	46	2	0	37	0.0392157	51	0.181598	FALSE	NS3 CDS	ATA	I	ATT	I
45090_intermediate2_consensus	26036	A	T	57	17	46	2	0	27	0.0338983	59	0.194919	FALSE	NS3 CDS	ACT	T	TCT	S
45090_intermediate2_consensus	27524	C	T	144	43	43	6	0	31	0.04	150	0.00721865	TRUE	NS7a CDS	CAC	H	TAC	Y
45090_intermediate2_consensus	27906	G	A	215	55	48	8	8	34	0.0358744	223	0.000808606	TRUE	NS8 CDS	TTG	L	TTA	L
45090_intermediate2_consensus	28419	C	T	327	159	50	11	0	30	0.0325444	338	5.59085e-05	TRUE	N CDS	CTG	L	TTG	L
45090_intermediate2_consensus	29839	A	G	104	59	50	5	5	32	0.045045	111	0.0103325	FALSE	NA	NA	NA	NA	NA
45090_intermediate2_consensus	29865	A	G	24	10	43	1	1	37	0.037037	27	0.431034	FALSE	NA	NA	NA	NA	NA
45090_intermediate2_consensus	29865	A	C	24	10	43	2	2	37	0.0740741	27	0.189947	FALSE	NA	NA	NA	NA	NA
45090_intermediate2_consensus	29870	C	A	50	5	59	2	0	37	0.0384615	52	0.0956641	FALSE	NA	NA	NA	NA	NA

## Sheet: 45143
REGION	POS	REF	ALT	REF_DP	REF_RV	REF_QUAL	ALT_DP	ALT_RV	ALT_QUAL	ALT_FREQ	TOTAL_DP	PVAL	PASS	GFF_FEATURE	REF_CODON	REF_AA	ALT_CODON	ALT_AA
45143_intermediate2_consensus	149	G	C	17	1	55	1	1	37	0.0555556	18	0.391304	FALSE	NA	NA	NA	NA	NA
45143_intermediate2_consensus	171	C	T	21	5	56	1	0	37	0.0454545	22	0.4	FALSE	NA	NA	NA	NA	NA
45143_intermediate2_consensus	183	C	T	20	5	59	1	0	37	0.047619	21	0.388889	FALSE	NA	NA	NA	NA	NA
45143_intermediate2_consensus	191	T	G	15	9	48	2	2	31	0.117647	17	0.183536	FALSE	NA	NA	NA	NA	NA
45143_intermediate2_consensus	262	T	A	21	10	52	1	1	25	0.0454545	22	0.423077	FALSE	orf1ab CDS	GTA	V	GAA	E
45143_intermediate2_consensus	297	A	G	19	8	49	1	0	74	0.05	20	0.384615	FALSE	orf1ab CDS	AAA	K	GAA	E
45143_intermediate2_consensus	461	C	T	7	1	42	1	0	29	0.125	8	0.470588	FALSE	orf1ab CDS	AAC	N	AAT	N
45143_intermediate2_consensus	503	C	T	12	4	40	1	1	37	0.0769231	13	0.5	FALSE	orf1ab CDS	CAC	H	CAT	H
45143_intermediate2_consensus	654	G	A	19	7	47	1	0	25	0.05	20	0.444444	FALSE	orf1ab CDS	GAG	E	AAG	K
45143_intermediate2_consensus	658	T	C	15	5	46	1	1	37	0.0625	16	0.457143	FALSE	orf1ab CDS	CTG	L	CCG	P
45143_intermediate2_consensus	746	T	C	16	4	50	1	1	37	0.0588235	17	0.435897	FALSE	orf1ab CDS	ACT	T	ACC	T
45143_intermediate2_consensus	753	C	T	15	4	46	1	0	74	0.0625	16	0.444444	FALSE	orf1ab CDS	CTA	L	TTA	L
45143_intermediate2_consensus	882	C	T	16	6	50	1	0	20	0.0588235	17	0.425	FALSE	orf1ab CDS	CAC	H	TAC	Y
45143_intermediate2_consensus	963	A	C	14	2	49	1	1	37	0.0666667	15	0.441176	FALSE	orf1ab CDS	AAC	N	CAC	H
45143_intermediate2_consensus	1089	T	A	9	3	48	1	0	37	0.1	10	0.416667	FALSE	orf1ab CDS	TTC	F	ATC	I
45143_intermediate2_consensus	1337	G	A	19	10	52	1	1	25	0.05	20	0.425532	FALSE	orf1ab CDS	GTG	V	GTA	V
45143_intermediate2_consensus	1345	A	C	16	8	49	1	1	25	0.0588235	17	0.425	FALSE	orf1ab CDS	TAC	Y	TCC	S
45143_intermediate2_consensus	1355	G	T	11	5	53	1	0	29	0.0833333	12	0.413793	FALSE	orf1ab CDS	ATG	M	ATT	I
45143_intermediate2_consensus	1648	C	T	13	3	57	1	0	37	0.0714286	14	0.388889	FALSE	orf1ab CDS	TCA	S	TTA	L
45143_intermediate2_consensus	1793	A	T	10	2	53	1	0	25	0.0909091	11	0.407407	FALSE	orf1ab CDS	TTA	L	TTT	F
45143_intermediate2_consensus	1904	A	T	20	7	59	1	0	20	0.047619	21	0.388889	FALSE	orf1ab CDS	CAA	Q	CAT	H
45143_intermediate2_consensus	1957	G	A	17	8	47	1	1	25	0.0555556	18	0.45	FALSE	orf1ab CDS	AGG	R	AAG	K
45143_intermediate2_consensus	2029	T	C	12	5	57	1	1	37	0.0769231	13	0.393939	FALSE	orf1ab CDS	CTG	L	CCG	P
45143_intermediate2_consensus	2414	T	A	20	7	56	1	1	29	0.047619	21	0.396226	FALSE	orf1ab CDS	TGT	C	TGA	*
45143_intermediate2_consensus	2452	A	T	18	10	49	1	0	37	0.0526316	19	0.431818	FALSE	orf1ab CDS	TAC	Y	TTC	F
45143_intermediate2_consensus	2473	A	G	14	6	49	2	2	31	0.125	16	0.18018	FALSE	orf1ab CDS	CAA	Q	CGA	R
45143_intermediate2_consensus	2499	A	G	14	4	47	1	1	37	0.0666667	15	0.441176	FALSE	orf1ab CDS	AAA	K	GAA	E
45143_intermediate2_consensus	2538	T	A	18	8	48	1	1	25	0.0526316	19	0.431818	FALSE	orf1ab CDS	TGA	*	AGA	R
45143_intermediate2_consensus	2605	T	C	15	5	54	1	1	25	0.0625	16	0.421053	FALSE	orf1ab CDS	GTA	V	GCA	A
45143_intermediate2_consensus	2626	G	A	14	5	49	1	1	37	0.0666667	15	0.441176	FALSE	orf1ab CDS	GGC	G	GAC	D
45143_intermediate2_consensus	2672	G	A	11	4	48	1	0	25	0.0833333	12	0.428571	FALSE	orf1ab CDS	TTG	L	TTA	L
45143_intermediate2_consensus	2758	A	T	12	4	46	1	0	25	0.0769231	13	0.448276	FALSE	orf1ab CDS	TAG	*	TTG	L
45143_intermediate2_consensus	2786	A	C	14	5	44	1	1	37	0.0666667	15	0.46875	FALSE	orf1ab CDS	ATA	I	ATC	I
45143_intermediate2_consensus	2937	C	G	12	5	40	1	0	37	0.0769231	13	0.5	FALSE	orf1ab CDS	CAC	H	GAC	D
45143_intermediate2_consensus	3042	C	T	10	6	45	1	0	25	0.0909091	11	0.458333	FALSE	orf1ab CDS	CTC	L	TTC	F
45143_intermediate2_consensus	3053	G	A	10	6	48	1	0	37	0.0909091	11	0.458333	FALSE	orf1ab CDS	AGG	R	AGA	R
45143_intermediate2_consensus	3242	G	A	13	2	42	1	0	37	0.0714286	14	0.466667	FALSE	orf1ab CDS	ACG	T	ACA	T
45143_intermediate2_consensus	3300	T	C	15	4	38	1	0	37	0.0625	16	0.5	FALSE	orf1ab CDS	TAG	*	CAG	Q
45143_intermediate2_consensus	3320	G	A	14	1	47	1	1	25	0.0666667	15	0.441176	FALSE	orf1ab CDS	CAG	Q	CAA	Q
45143_intermediate2_consensus	3323	G	A	18	5	52	1	1	37	0.0526316	19	0.422222	FALSE	orf1ab CDS	TTG	L	TTA	L
45143_intermediate2_consensus	3337	A	T	21	6	54	1	1	25	0.0454545	22	0.407407	FALSE	orf1ab CDS	AAG	K	ATG	M
45143_intermediate2_consensus	3353	G	A	22	7	53	1	1	37	0.0434783	23	0.410714	FALSE	orf1ab CDS	GTG	V	GTA	V
45143_intermediate2_consensus	3368	A	T	20	7	54	1	0	29	0.047619	21	0.381818	FALSE	orf1ab CDS	TTA	L	TTT	F
45143_intermediate2_consensus	3430	A	C	22	11	46	1	0	37	0.0434783	23	0.45098	FALSE	orf1ab CDS	CAG	Q	CCG	P
45143_intermediate2_consensus	3515	C	G	18	5	57	1	0	25	0.0526316	19	0.404255	FALSE	orf1ab CDS	TGC	C	TGG	W
45143_intermediate2_consensus	3617	G	T	26	12	49	1	0	29	0.037037	27	0.421875	FALSE	orf1ab CDS	TTG	L	TTT	F
45143_intermediate2_consensus	3747	C	T	7	0	54	1	0	25	0.125	8	0.4	FALSE	orf1ab CDS	CTT	L	TTT	F
45143_intermediate2_consensus	3762	T	A	7	2	52	1	0	37	0.125	8	0.444444	FALSE	orf1ab CDS	TAG	*	AAG	K
45143_intermediate2_consensus	3767	A	T	7	1	51	1	0	37	0.125	8	0.421053	FALSE	orf1ab CDS	ATA	I	ATT	I
45143_intermediate2_consensus	3861	T	A	12	3	45	1	1	25	0.0769231	13	0.448276	FALSE	orf1ab CDS	TTG	L	ATG	M
45143_intermediate2_consensus	3937	G	A	13	2	42	1	0	25	0.0714286	14	0.482759	FALSE	orf1ab CDS	AGA	R	AAA	K
45143_intermediate2_consensus	3987	C	T	16	3	45	1	0	29	0.0588235	17	0.435897	FALSE	orf1ab CDS	CAA	Q	TAA	*
45143_intermediate2_consensus	4006	G	T	17	6	47	1	0	25	0.0555556	18	0.439024	FALSE	orf1ab CDS	AGT	S	ATT	I
45143_intermediate2_consensus	4011	T	C	18	6	45	1	1	25	0.0526316	19	0.452381	FALSE	orf1ab CDS	TCA	S	CCA	P
45143_intermediate2_consensus	4105	G	A	21	7	42	1	0	25	0.0454545	22	0.458333	FALSE	orf1ab CDS	AGA	R	AAA	K
45143_intermediate2_consensus	4130	G	T	16	4	38	1	0	37	0.0588235	17	0.5	FALSE	orf1ab CDS	GTG	V	GTT	V
45143_intermediate2_consensus	4134	T	C	17	4	44	1	1	37	0.0555556	18	0.461538	FALSE	orf1ab CDS	TTG	L	CTG	L
45143_intermediate2_consensus	4226	C	T	28	14	60	1	0	74	0.0344828	29	0.376623	FALSE	orf1ab CDS	TGC	C	TGT	C
45143_intermediate2_consensus	4251	A	T	32	14	51	1	0	29	0.030303	33	0.388235	FALSE	orf1ab CDS	ACC	T	TCC	S
45143_intermediate2_consensus	4289	G	A	18	10	42	1	0	37	0.0526316	19	0.463415	FALSE	orf1ab CDS	AGG	R	AGA	R
45143_intermediate2_consensus	4352	G	A	24	9	48	1	1	29	0.04	25	0.423729	FALSE	orf1ab CDS	ATG	M	ATA	I
45143_intermediate2_consensus	4440	G	T	18	8	47	1	0	29	0.0526316	19	0.44186	FALSE	orf1ab CDS	GTG	V	TTG	L
45143_intermediate2_consensus	4446	A	G	18	8	45	1	1	37	0.0526316	19	0.452381	FALSE	orf1ab CDS	AAA	K	GAA	E
45143_intermediate2_consensus	4508	G	A	9	3	57	1	1	37	0.1	10	0.4	FALSE	orf1ab CDS	GTG	V	GTA	V
45143_intermediate2_consensus	4597	T	C	14	8	47	1	0	37	0.0666667	15	0.441176	FALSE	orf1ab CDS	CTC	L	CCC	P
45143_intermediate2_consensus	4705	T	G	12	4	47	1	1	25	0.0769231	13	0.448276	FALSE	orf1ab CDS	CTG	L	CGG	R
45143_intermediate2_consensus	4723	T	C	8	3	54	1	0	37	0.111111	9	0.409091	FALSE	orf1ab CDS	ATA	I	ACA	T
45143_intermediate2_consensus	4743	C	T	12	4	50	1	1	25	0.0769231	13	0.433333	FALSE	orf1ab CDS	CTT	L	TTT	F
45143_intermediate2_consensus	5175	C	T	11	5	49	1	0	29	0.0833333	12	0.428571	FALSE	orf1ab CDS	CAA	Q	TAA	*
45143_intermediate2_consensus	5193	T	G	17	10	50	1	0	37	0.0555556	18	0.428571	FALSE	orf1ab CDS	TGG	W	GGG	G
45143_intermediate2_consensus	5218	T	-CA	17	8	51	2	0	20	0.0833333	24	0.198606	FALSE	NA	NA	NA	NA	NA
45143_intermediate2_consensus	5241	C	T	12	4	54	1	1	37	0.0769231	13	0.419355	FALSE	orf1ab CDS	CAC	H	TAC	Y
45143_intermediate2_consensus	5324	G	A	8	4	50	1	0	25	0.111111	9	0.45	FALSE	orf1ab CDS	TAG	*	TAA	*
45143_intermediate2_consensus	5506	C	T	11	1	43	1	0	37	0.0833333	12	0.48	FALSE	orf1ab CDS	TCT	S	TTT	F
45143_intermediate2_consensus	5568	T	A	8	3	46	1	1	25	0.111111	9	0.428571	FALSE	orf1ab CDS	TTA	L	ATA	I
45143_intermediate2_consensus	5822	C	T	9	2	49	1	1	25	0.1	10	0.454545	FALSE	orf1ab CDS	TAC	Y	TAT	Y
45143_intermediate2_consensus	5855	A	T	15	3	49	1	0	29	0.0625	16	0.410256	FALSE	orf1ab CDS	TTA	L	TTT	F
45143_intermediate2_consensus	6035	A	T	11	3	53	1	1	20	0.0833333	12	0.375	FALSE	orf1ab CDS	CAA	Q	CAT	H
45143_intermediate2_consensus	6062	G	A	13	5	55	1	1	37	0.0714286	14	0.4	FALSE	orf1ab CDS	GTG	V	GTA	V
45143_intermediate2_consensus	6185	C	T	8	3	49	1	0	29	0.111111	9	0.428571	FALSE	orf1ab CDS	AAC	N	AAT	N
45143_intermediate2_consensus	6328	A	G	21	3	54	1	1	37	0.0454545	22	0.4	FALSE	orf1ab CDS	CAT	H	CGT	R
45143_intermediate2_consensus	6346	A	T	21	5	50	1	0	29	0.0454545	22	0.407407	FALSE	orf1ab CDS	TAC	Y	TTC	F
45143_intermediate2_consensus	6371	A	G	18	3	52	1	1	25	0.0526316	19	0.404255	FALSE	orf1ab CDS	GAA	E	GAG	E
45143_intermediate2_consensus	6556	T	A	17	1	46	1	0	25	0.0555556	18	0.428571	FALSE	orf1ab CDS	CTG	L	CAG	Q
45143_intermediate2_consensus	6612	T	A	20	5	49	1	1	25	0.047619	21	0.4375	FALSE	orf1ab CDS	TAT	Y	AAT	N
45143_intermediate2_consensus	6618	G	T	22	6	56	1	1	37	0.0434783	23	0.403509	FALSE	orf1ab CDS	GTT	V	TTT	F
45143_intermediate2_consensus	6635	A	T	19	6	62	1	1	37	0.05	20	0.384615	FALSE	orf1ab CDS	CTA	L	CTT	L
45143_intermediate2_consensus	6638	C	T	19	7	59	1	0	25	0.05	20	0.37037	FALSE	orf1ab CDS	CTC	L	CTT	L
45143_intermediate2_consensus	6682	T	A	24	9	59	1	1	25	0.04	25	0.390625	FALSE	orf1ab CDS	CTA	L	CAA	Q
45143_intermediate2_consensus	6708	A	T	26	15	50	1	1	25	0.037037	27	0.421875	FALSE	orf1ab CDS	AAG	K	TAG	*
45143_intermediate2_consensus	6723	C	T	26	16	50	1	0	29	0.037037	27	0.421875	FALSE	orf1ab CDS	CTA	L	TTA	L
45143_intermediate2_consensus	6769	T	A	9	4	53	1	0	25	0.1	10	0.434783	FALSE	orf1ab CDS	ATA	I	AAA	K
45143_intermediate2_consensus	6843	C	T	4	2	46	1	0	37	0.2	5	0.5	FALSE	orf1ab CDS	CTA	L	TTA	L
45143_intermediate2_consensus	7085	A	T	9	2	56	1	0	29	0.1	10	0.4	FALSE	orf1ab CDS	CTA	L	CTT	L
45143_intermediate2_consensus	7116	G	A	9	2	56	1	0	74	0.1	10	0.4	FALSE	orf1ab CDS	GTT	V	ATT	I
45143_intermediate2_consensus	7192	T	A	8	2	37	1	1	25	0.111111	9	0.529412	FALSE	orf1ab CDS	TTA	L	TAA	*
45143_intermediate2_consensus	7286	C	T	8	2	58	1	0	37	0.111111	9	0.409091	FALSE	orf1ab CDS	TAC	Y	TAT	Y
45143_intermediate2_consensus	7465	T	C	11	4	52	1	0	74	0.0833333	12	0.4	FALSE	orf1ab CDS	TTG	L	TCG	S
45143_intermediate2_consensus	7530	A	C	12	1	54	1	1	37	0.0769231	13	0.419355	FALSE	orf1ab CDS	AAT	N	CAT	H
45143_intermediate2_consensus	7539	C	T	7	1	58	1	0	37	0.125	8	0.4	FALSE	orf1ab CDS	CTA	L	TTA	L
45143_intermediate2_consensus	7548	A	T	9	2	52	1	0	25	0.1	10	0.434783	FALSE	orf1ab CDS	ATG	M	TTG	L
45143_intermediate2_consensus	7561	G	A	9	3	57	1	0	25	0.1	10	0.416667	FALSE	orf1ab CDS	GGT	G	GAT	D
45143_intermediate2_consensus	7565	T	G	9	2	54	1	1	37	0.1	10	0.416667	FALSE	orf1ab CDS	CCT	P	CCG	P
45143_intermediate2_consensus	7815	C	T	5	1	64	1	1	20	0.166667	6	0.375	FALSE	orf1ab CDS	CTC	L	TTC	F
45143_intermediate2_consensus	8073	A	T	8	2	40	1	0	37	0.111111	9	0.5	FALSE	orf1ab CDS	ACG	T	TCG	S
45143_intermediate2_consensus	8261	A	T	17	8	50	1	0	29	0.0526316	19	0.382979	FALSE	orf1ab CDS	TTA	L	TTT	F
45143_intermediate2_consensus	8261	A	G	17	8	50	1	1	37	0.0526316	19	0.382979	FALSE	orf1ab CDS	TTA	L	TTG	L
45143_intermediate2_consensus	8326	C	T	4	1	58	1	1	37	0.2	5	0.416667	FALSE	orf1ab CDS	ACC	T	ATC	I
45143_intermediate2_consensus	8372	G	T	3	1	49	1	0	29	0.25	4	0.444444	FALSE	orf1ab CDS	ATG	M	ATT	I
45143_intermediate2_consensus	8395	T	C	5	2	44	1	0	25	0.166667	6	0.461538	FALSE	orf1ab CDS	CTT	L	CCT	P
45143_intermediate2_consensus	8725	A	T	14	4	53	1	0	29	0.0666667	15	0.384615	FALSE	orf1ab CDS	TAG	*	TTG	L
45143_intermediate2_consensus	8747	G	T	14	5	58	1	0	29	0.0666667	15	0.394737	FALSE	orf1ab CDS	TTG	L	TTT	F
45143_intermediate2_consensus	8813	G	A	15	8	47	1	1	25	0.0625	16	0.444444	FALSE	orf1ab CDS	AAG	K	AAA	K
45143_intermediate2_consensus	8821	A	G	8	4	44	2	2	37	0.2	10	0.214286	FALSE	orf1ab CDS	CAT	H	CGT	R
45143_intermediate2_consensus	8956	C	T	9	1	49	1	0	29	0.1	10	0.434783	FALSE	orf1ab CDS	ACA	T	ATA	I
45143_intermediate2_consensus	8994	C	T	9	1	45	1	0	37	0.1	10	0.47619	FALSE	orf1ab CDS	CAT	H	TAT	Y
45143_intermediate2_consensus	9038	G	T	12	2	47	1	1	37	0.0769231	13	0.448276	FALSE	orf1ab CDS	ATG	M	ATT	I
45143_intermediate2_consensus	9101	G	A	18	7	57	1	1	37	0.0526316	19	0.404255	FALSE	orf1ab CDS	ATG	M	ATA	I
45143_intermediate2_consensus	9189	T	A	17	8	56	1	0	37	0.0555556	18	0.409091	FALSE	orf1ab CDS	TGG	W	AGG	R
45143_intermediate2_consensus	9862	A	T	8	1	54	1	0	37	0.111111	9	0.428571	FALSE	orf1ab CDS	TAC	Y	TTC	F
45143_intermediate2_consensus	9971	A	G	16	8	48	1	0	22	0.0588235	17	0.425	FALSE	orf1ab CDS	CAA	Q	CAG	Q
45143_intermediate2_consensus	9978	T	A	17	8	47	1	1	25	0.0555556	18	0.439024	FALSE	orf1ab CDS	TCA	S	ACA	T
45143_intermediate2_consensus	10001	T	C	16	8	48	1	0	22	0.0588235	17	0.435897	FALSE	orf1ab CDS	GTT	V	GTC	V
45143_intermediate2_consensus	10072	G	A	11	5	50	1	1	20	0.0833333	12	0.413793	FALSE	orf1ab CDS	TGG	W	TAG	*
45143_intermediate2_consensus	10074	C	T	8	5	50	1	0	74	0.111111	9	0.428571	FALSE	orf1ab CDS	CAT	H	TAT	Y
45143_intermediate2_consensus	10114	A	G	8	5	46	1	1	37	0.111111	9	0.473684	FALSE	orf1ab CDS	TAA	*	TGA	*
45143_intermediate2_consensus	10259	C	T	14	2	46	1	0	37	0.0666667	15	0.454545	FALSE	orf1ab CDS	TAC	Y	TAT	Y
45143_intermediate2_consensus	10296	C	T	20	3	47	1	1	25	0.047619	21	0.428571	FALSE	orf1ab CDS	CTA	L	TTA	L
45143_intermediate2_consensus	10310	G	T	21	6	56	1	0	74	0.0454545	22	0.4	FALSE	orf1ab CDS	GTG	V	GTT	V
45143_intermediate2_consensus	10348	A	G	24	7	55	1	0	37	0.04	25	0.403226	FALSE	orf1ab CDS	CAC	H	CGC	R
45143_intermediate2_consensus	10416	C	T	27	12	52	1	0	29	0.0357143	28	0.411765	FALSE	orf1ab CDS	CAC	H	TAC	Y
45143_intermediate2_consensus	10439	G	T	28	14	45	1	0	29	0.0344828	29	0.446154	FALSE	orf1ab CDS	GTG	V	GTT	V
45143_intermediate2_consensus	10451	A	G	17	4	43	2	2	31	0.105263	19	0.198606	FALSE	orf1ab CDS	CCA	P	CCG	P
45143_intermediate2_consensus	10536	A	T	20	10	56	1	0	29	0.047619	21	0.396226	FALSE	orf1ab CDS	ACA	T	TCA	S
45143_intermediate2_consensus	10560	C	G	23	10	55	1	1	37	0.0416667	24	0.40678	FALSE	orf1ab CDS	CTG	L	GTG	V
45143_intermediate2_consensus	10627	A	C	20	4	48	1	1	37	0.047619	21	0.4375	FALSE	orf1ab CDS	CAC	H	CCC	P
45143_intermediate2_consensus	10722	T	C	19	5	57	1	1	62	0.05	20	0.384615	FALSE	orf1ab CDS	TTA	L	CTA	L
45143_intermediate2_consensus	10762	G	A	19	10	50	1	1	22	0.05	20	0.425532	FALSE	orf1ab CDS	AGT	S	AAT	N
45143_intermediate2_consensus	10820	C	T	12	6	49	1	0	29	0.0714286	14	0.40625	FALSE	orf1ab CDS	CTC	L	CTT	L
45143_intermediate2_consensus	10820	C	A	12	6	49	1	0	25	0.0714286	14	0.40625	FALSE	orf1ab CDS	CTC	L	CTA	L
45143_intermediate2_consensus	10849	T	C	11	6	39	1	1	37	0.0833333	12	0.48	FALSE	orf1ab CDS	GTG	V	GCG	A
45143_intermediate2_consensus	10852	T	G	10	4	38	1	1	37	0.0909091	11	0.5	FALSE	orf1ab CDS	CTT	L	CGT	R
45143_intermediate2_consensus	10928	A	T	7	4	45	1	0	25	0.125	8	0.470588	FALSE	orf1ab CDS	TTA	L	TTT	F
45143_intermediate2_consensus	11001	C	T	7	3	42	1	0	37	0.125	8	0.5	FALSE	orf1ab CDS	CAC	H	TAC	Y
45143_intermediate2_consensus	11073	T	-C	13	5	42	1	0	20	0.0666667	15	0.5	FALSE	NA	NA	NA	NA	NA
45143_intermediate2_consensus	11074	C	-T	12	4	42	1	0	20	0.0666667	15	0.481481	FALSE	NA	NA	NA	NA	NA
45143_intermediate2_consensus	11074	C	+T	12	4	42	2	0	20	0.133333	15	0.240741	FALSE	NA	NA	NA	NA	NA
45143_intermediate2_consensus	11192	T	C	14	9	50	1	1	25	0.0666667	15	0.441176	FALSE	orf1ab CDS	CTT	L	CTC	L
45143_intermediate2_consensus	11230	G	T	14	10	46	1	1	37	0.0666667	15	0.454545	FALSE	orf1ab CDS	TGC	C	TTC	F
45143_intermediate2_consensus	11377	T	C	13	4	45	1	0	37	0.0714286	14	0.466667	FALSE	orf1ab CDS	GTG	V	GCG	A
45143_intermediate2_consensus	11380	T	A	13	3	47	1	0	37	0.0714286	14	0.451613	FALSE	orf1ab CDS	CTA	L	CAA	Q
45143_intermediate2_consensus	11450	C	T	15	5	58	1	0	29	0.0625	16	0.380952	FALSE	orf1ab CDS	ATC	I	ATT	I
45143_intermediate2_consensus	11569	T	A	11	1	43	1	0	25	0.0833333	12	0.48	FALSE	orf1ab CDS	TTT	F	TAT	Y
45143_intermediate2_consensus	11683	G	A	18	4	59	1	1	37	0.0526316	19	0.387755	FALSE	orf1ab CDS	TGA	*	TAA	*
45143_intermediate2_consensus	11687	C	-T	20	5	57	2	0	20	0.0645161	31	0.174208	FALSE	NA	NA	NA	NA	NA
45143_intermediate2_consensus	11691	G	T	19	6	56	1	0	25	0.05	20	0.408163	FALSE	orf1ab CDS	GTG	V	TTG	L
45143_intermediate2_consensus	11741	C	T	24	13	50	3	0	29	0.111111	27	0.0610583	FALSE	orf1ab CDS	CAC	H	CAT	H
45143_intermediate2_consensus	11845	T	A	15	5	44	1	1	25	0.0625	16	0.457143	FALSE	orf1ab CDS	CTA	L	CAA	Q
45143_intermediate2_consensus	11868	C	T	12	3	45	1	0	37	0.0769231	13	0.464286	FALSE	orf1ab CDS	CAT	H	TAT	Y
45143_intermediate2_consensus	11918	T	C	11	5	53	1	0	37	0.0833333	12	0.413793	FALSE	orf1ab CDS	CAT	H	CAC	H
45143_intermediate2_consensus	11926	G	T	13	5	51	1	0	25	0.0714286	14	0.4375	FALSE	orf1ab CDS	TGT	C	TTT	F
45143_intermediate2_consensus	11948	C	T	12	4	55	1	1	37	0.0769231	13	0.419355	FALSE	orf1ab CDS	TAC	Y	TAT	Y
45143_intermediate2_consensus	11990	G	+A	14	5	59	1	0	20	0.0434783	23	0.405405	FALSE	NA	NA	NA	NA	NA
45143_intermediate2_consensus	12004	A	G	15	8	51	1	0	74	0.0625	16	0.421053	FALSE	orf1ab CDS	CAC	H	CGC	R
45143_intermediate2_consensus	12073	C	A	18	8	43	1	1	25	0.0526316	19	0.463415	FALSE	orf1ab CDS	ACA	T	AAA	K
45143_intermediate2_consensus	12111	G	T	16	5	49	1	0	25	0.0588235	17	0.414634	FALSE	orf1ab CDS	GTT	V	TTT	F
45143_intermediate2_consensus	12179	G	A	17	4	55	1	1	37	0.0555556	18	0.409091	FALSE	orf1ab CDS	GTG	V	GTA	V
45143_intermediate2_consensus	12353	C	T	17	7	60	1	0	37	0.0555556	18	0.391304	FALSE	orf1ab CDS	TGC	C	TGT	C
45143_intermediate2_consensus	12410	A	C	20	10	50	1	1	37	0.047619	21	0.428571	FALSE	orf1ab CDS	TTA	L	TTC	F
45143_intermediate2_consensus	12461	A	T	18	8	46	1	0	25	0.0526316	19	0.431818	FALSE	orf1ab CDS	CAA	Q	CAT	H
45143_intermediate2_consensus	12562	A	T	16	4	49	1	0	48	0.0588235	17	0.425	FALSE	orf1ab CDS	AAC	N	ATC	I
45143_intermediate2_consensus	12673	T	A	24	10	54	1	0	25	0.04	25	0.403226	FALSE	orf1ab CDS	CTG	L	CAG	Q
45143_intermediate2_consensus	12755	A	C	25	11	55	1	1	25	0.0384615	26	0.40625	FALSE	orf1ab CDS	GCA	A	GCC	A
45143_intermediate2_consensus	12763	C	T	20	11	53	3	0	29	0.130435	23	0.0605263	FALSE	orf1ab CDS	ACA	T	ATA	I
45143_intermediate2_consensus	12972	A	T	16	5	52	1	0	20	0.0588235	17	0.395349	FALSE	orf1ab CDS	ACC	T	TCC	S
45143_intermediate2_consensus	12977	A	C	18	5	55	1	1	37	0.0526316	19	0.395833	FALSE	orf1ab CDS	TAA	*	TAC	Y
45143_intermediate2_consensus	13256	C	T	12	3	55	1	0	74	0.0769231	13	0.393939	FALSE	orf1ab CDS	GCC	A	GCT	A
45143_intermediate2_consensus	13319	A	C	18	4	55	1	1	37	0.0526316	19	0.395833	FALSE	orf1ab CDS	AAA	K	AAC	N
45143_intermediate2_consensus	13324	T	G	18	3	54	1	1	37	0.0526316	19	0.404255	FALSE	orf1ab CDS	CTA	L	CGA	R
45143_intermediate2_consensus	13461	T	C	19	7	57	1	1	37	0.05	20	0.392157	FALSE	orf1ab CDS	TTT	F	TCT	S
45143_intermediate2_consensus	13553	A	T	7	2	40	1	0	29	0.125	8	0.470588	FALSE	orf1ab CDS	ACA	T	TCA	S
45143_intermediate2_consensus	13666	A	T	12	1	47	1	1	37	0.0769231	13	0.433333	FALSE	orf1ab CDS	ACA	T	ACT	T
45143_intermediate2_consensus	13676	A	C	12	3	51	1	0	48	0.0769231	13	0.40625	FALSE	orf1ab CDS	ACT	T	CCT	P
45143_intermediate2_consensus	13693	A	G	13	4	49	1	1	29	0.0714286	14	0.4	FALSE	orf1ab CDS	AAA	K	AAG	K
45143_intermediate2_consensus	13703	A	T	15	4	48	1	0	37	0.0625	16	0.410256	FALSE	orf1ab CDS	ATT	I	TTT	F
45143_intermediate2_consensus	13949	A	G	15	0	42	1	1	25	0.0625	16	0.470588	FALSE	orf1ab CDS	ATA	I	GTA	V
45143_intermediate2_consensus	13993	G	C	10	1	44	1	0	25	0.0909091	11	0.478261	FALSE	orf1ab CDS	AAG	K	AAC	N
45143_intermediate2_consensus	14016	C	T	7	1	47	1	0	37	0.125	8	0.4	FALSE	orf1ab CDS	TCT	S	TTT	F
45143_intermediate2_consensus	14018	G	A	9	1	42	1	1	37	0.1	10	0.454545	FALSE	orf1ab CDS	GTG	V	ATG	M
45143_intermediate2_consensus	14028	G	A	10	3	44	1	0	37	0.0909091	11	0.458333	FALSE	orf1ab CDS	TGC	C	TAC	Y
45143_intermediate2_consensus	14055	G	A	10	3	45	1	0	25	0.0909091	11	0.458333	FALSE	orf1ab CDS	TGA	*	TAA	*
45143_intermediate2_consensus	14072	A	T	11	3	47	1	0	25	0.0833333	12	0.461538	FALSE	orf1ab CDS	ATC	I	TTC	F
45143_intermediate2_consensus	14098	G	A	11	6	39	1	0	37	0.0833333	12	0.48	FALSE	orf1ab CDS	TCG	S	TCA	S
45143_intermediate2_consensus	14109	A	T	12	7	40	1	0	25	0.0769231	13	0.5	FALSE	orf1ab CDS	TAC	Y	TTC	F
45143_intermediate2_consensus	14171	T	G	11	6	52	1	1	37	0.0833333	12	0.4	FALSE	orf1ab CDS	TAT	Y	GAT	D
45143_intermediate2_consensus	14443	G	T	12	3	48	1	0	37	0.0769231	13	0.448276	FALSE	orf1ab CDS	TTG	L	TTT	F
45143_intermediate2_consensus	14539	A	T	20	9	45	1	0	20	0.047619	21	0.428571	FALSE	orf1ab CDS	TTA	L	TTT	F
45143_intermediate2_consensus	14545	A	T	22	8	47	1	0	20	0.0434783	23	0.425926	FALSE	orf1ab CDS	TTA	L	TTT	F
45143_intermediate2_consensus	14577	T	C	24	5	52	1	1	37	0.04	25	0.416667	FALSE	orf1ab CDS	CTA	L	CCA	P
45143_intermediate2_consensus	14595	T	C	22	5	53	1	1	25	0.0434783	23	0.418182	FALSE	orf1ab CDS	GTA	V	GCA	A
45143_intermediate2_consensus	14609	A	T	20	6	51	1	0	25	0.047619	21	0.42	FALSE	orf1ab CDS	ATA	I	TTA	L
45143_intermediate2_consensus	14657	C	T	22	9	54	1	0	25	0.0434783	23	0.410714	FALSE	orf1ab CDS	CTT	L	TTT	F
45143_intermediate2_consensus	14668	G	A	21	10	52	1	1	37	0.0454545	22	0.423077	FALSE	orf1ab CDS	CTG	L	CTA	L
45143_intermediate2_consensus	14670	C	T	19	9	53	1	0	37	0.05	20	0.4	FALSE	orf1ab CDS	TCA	S	TTA	L
45143_intermediate2_consensus	14849	T	G	5	2	56	1	0	25	0.166667	6	0.428571	FALSE	orf1ab CDS	TAT	Y	GAT	D
45143_intermediate2_consensus	15107	C	T	17	3	45	1	0	74	0.0555556	18	0.45	FALSE	orf1ab CDS	CCG	P	TCG	S
45143_intermediate2_consensus	15136	A	T	15	3	51	1	0	25	0.0625	16	0.4	FALSE	orf1ab CDS	CTA	L	CTT	L
45143_intermediate2_consensus	15157	C	T	14	4	52	1	0	37	0.0666667	15	0.428571	FALSE	orf1ab CDS	ATC	I	ATT	I
45143_intermediate2_consensus	15210	A	C	17	9	49	1	1	37	0.0555556	18	0.439024	FALSE	orf1ab CDS	GAA	E	GCA	A
45143_intermediate2_consensus	15632	T	C	6	1	65	1	1	25	0.142857	7	0.388889	FALSE	orf1ab CDS	TCT	S	CCT	P
45143_intermediate2_consensus	15754	T	A	18	6	48	1	1	25	0.0526316	19	0.44186	FALSE	orf1ab CDS	CAT	H	CAA	Q
45143_intermediate2_consensus	15771	T	A	16	4	51	1	1	25	0.0588235	17	0.414634	FALSE	orf1ab CDS	CTA	L	CAA	Q
45143_intermediate2_consensus	15904	C	T	19	11	47	1	0	25	0.05	20	0.444444	FALSE	orf1ab CDS	AAC	N	AAT	N
45143_intermediate2_consensus	15907	G	A	12	6	50	1	0	37	0.0769231	13	0.433333	FALSE	orf1ab CDS	AGG	R	AGA	R
45143_intermediate2_consensus	16055	A	T	12	2	48	1	1	37	0.0769231	13	0.419355	FALSE	orf1ab CDS	ATC	I	TTC	F
45143_intermediate2_consensus	16123	T	A	14	7	47	1	0	37	0.0666667	15	0.454545	FALSE	orf1ab CDS	AGT	S	AGA	R
45143_intermediate2_consensus	16173	C	T	15	7	46	1	0	25	0.0625	16	0.457143	FALSE	orf1ab CDS	ACA	T	ATA	I
45143_intermediate2_consensus	16284	T	C	12	5	51	1	0	74	0.0769231	13	0.419355	FALSE	orf1ab CDS	GTG	V	GCG	A
45143_intermediate2_consensus	16291	T	C	12	4	52	1	0	74	0.0769231	13	0.40625	FALSE	orf1ab CDS	CTT	L	CTC	L
45143_intermediate2_consensus	16292	G	A	13	5	53	1	1	29	0.0714286	14	0.411765	FALSE	orf1ab CDS	GCA	A	ACA	T
45143_intermediate2_consensus	16397	G	T	15	5	43	1	0	25	0.0625	16	0.457143	FALSE	orf1ab CDS	GTT	V	TTT	F
45143_intermediate2_consensus	16551	C	T	17	11	42	1	0	74	0.0555556	18	0.461538	FALSE	orf1ab CDS	ACT	T	ATT	I
45143_intermediate2_consensus	16552	T	C	17	10	45	1	1	37	0.0555556	18	0.461538	FALSE	orf1ab CDS	ACT	T	ACC	T
45143_intermediate2_consensus	16578	G	-A	14	10	43	1	0	20	0.0555556	18	0.46875	FALSE	NA	NA	NA	NA	NA
45143_intermediate2_consensus	16587	T	C	10	7	43	1	1	37	0.0909091	11	0.458333	FALSE	orf1ab CDS	CTG	L	CCG	P
45143_intermediate2_consensus	16605	T	A	9	5	49	1	1	37	0.1	10	0.454545	FALSE	orf1ab CDS	CTA	L	CAA	Q
45143_intermediate2_consensus	16721	A	T	13	6	59	1	1	37	0.0714286	14	0.388889	FALSE	orf1ab CDS	AAT	N	TAT	Y
45143_intermediate2_consensus	16755	A	C	15	7	55	1	1	37	0.0625	16	0.390244	FALSE	orf1ab CDS	GAC	D	GCC	A
45143_intermediate2_consensus	16820	T	C	17	5	49	1	1	48	0.0555556	18	0.428571	FALSE	orf1ab CDS	TAG	*	CAG	Q
45143_intermediate2_consensus	16863	T	C	19	5	61	1	0	62	0.05	20	0.377358	FALSE	orf1ab CDS	TTG	L	TCG	S
45143_intermediate2_consensus	16952	C	T	14	3	66	1	0	29	0.0666667	15	0.365854	FALSE	orf1ab CDS	CAC	H	TAC	Y
45143_intermediate2_consensus	16963	C	T	14	5	60	1	0	29	0.0666667	15	0.384615	FALSE	orf1ab CDS	CAC	H	CAT	H
45143_intermediate2_consensus	16998	A	G	12	4	55	1	1	37	0.0769231	13	0.393939	FALSE	orf1ab CDS	CAA	Q	CGA	R
45143_intermediate2_consensus	17027	G	A	8	3	55	1	0	25	0.111111	9	0.428571	FALSE	orf1ab CDS	GCA	A	ACA	T
45143_intermediate2_consensus	17467	T	G	16	5	49	1	1	25	0.0588235	17	0.435897	FALSE	orf1ab CDS	CAT	H	CAG	Q
45143_intermediate2_consensus	17502	C	T	15	3	47	1	0	37	0.0625	16	0.444444	FALSE	orf1ab CDS	TCA	S	TTA	L
45143_intermediate2_consensus	17507	C	T	14	3	44	1	0	29	0.0666667	15	0.441176	FALSE	orf1ab CDS	CAG	Q	TAG	*
45143_intermediate2_consensus	17522	T	A	13	7	39	1	0	37	0.0714286	14	0.5	FALSE	orf1ab CDS	TGA	*	AGA	R
45143_intermediate2_consensus	17547	C	T	10	4	42	1	0	25	0.0909091	11	0.478261	FALSE	orf1ab CDS	TCC	S	TTC	F
45143_intermediate2_consensus	17616	G	A	14	7	48	1	1	25	0.0666667	15	0.441176	FALSE	orf1ab CDS	AGC	S	AAC	N
45143_intermediate2_consensus	17738	C	T	16	4	59	1	0	29	0.0588235	17	0.386364	FALSE	orf1ab CDS	CAC	H	TAC	Y
45143_intermediate2_consensus	17803	T	C	13	3	56	1	1	37	0.0714286	14	0.411765	FALSE	orf1ab CDS	CCT	P	CCC	P
45143_intermediate2_consensus	17843	C	T	14	2	51	1	0	29	0.0666667	15	0.405405	FALSE	orf1ab CDS	CAC	H	TAC	Y
45143_intermediate2_consensus	17858	A	T	13	3	51	1	0	25	0.0714286	14	0.4375	FALSE	orf1ab CDS	ATG	M	TTG	L
45143_intermediate2_consensus	17944	G	A	10	1	46	1	1	37	0.0909091	11	0.458333	FALSE	orf1ab CDS	AAG	K	AAA	K
45143_intermediate2_consensus	18070	T	C	16	8	48	1	0	37	0.0588235	17	0.447368	FALSE	orf1ab CDS	ATT	I	ATC	I
45143_intermediate2_consensus	18090	G	A	19	8	46	1	1	25	0.05	20	0.454545	FALSE	orf1ab CDS	GGT	G	GAT	D
45143_intermediate2_consensus	18210	G	A	21	4	48	1	0	25	0.0454545	22	0.431373	FALSE	orf1ab CDS	TGA	*	TAA	*
45143_intermediate2_consensus	18245	A	T	18	5	43	1	0	20	0.0526316	19	0.452381	FALSE	orf1ab CDS	ACC	T	TCC	S
45143_intermediate2_consensus	18249	T	C	17	8	38	1	1	37	0.0555556	18	0.5	FALSE	orf1ab CDS	CTA	L	CCA	P
45143_intermediate2_consensus	18250	A	G	16	8	37	1	0	37	0.0588235	17	0.5	FALSE	orf1ab CDS	CTA	L	CTG	L
45143_intermediate2_consensus	18261	C	T	15	6	38	1	1	25	0.0625	16	0.484848	FALSE	orf1ab CDS	TCA	S	TTA	L
45143_intermediate2_consensus	18280	A	G	13	5	41	1	0	25	0.0714286	14	0.482759	FALSE	orf1ab CDS	TAA	*	TAG	*
45143_intermediate2_consensus	18283	C	A	13	4	40	1	1	25	0.0714286	14	0.466667	FALSE	orf1ab CDS	GAC	D	GAA	E
45143_intermediate2_consensus	18289	C	T	14	6	38	1	0	25	0.0666667	15	0.483871	FALSE	orf1ab CDS	TAC	Y	TAT	Y
45143_intermediate2_consensus	18309	T	C	16	7	37	1	0	25	0.0588235	17	0.485714	FALSE	orf1ab CDS	ATG	M	ACG	T
45143_intermediate2_consensus	18386	A	T	24	12	43	1	0	25	0.04	25	0.462963	FALSE	orf1ab CDS	ACC	T	TCC	S
45143_intermediate2_consensus	18501	C	T	17	6	47	1	0	29	0.0526316	19	0.428571	FALSE	orf1ab CDS	ACA	T	ATA	I
45143_intermediate2_consensus	18501	C	A	17	6	47	1	1	37	0.0526316	19	0.428571	FALSE	orf1ab CDS	ACA	T	AAA	K
45143_intermediate2_consensus	18556	A	G	18	6	56	1	0	25	0.0526316	19	0.404255	FALSE	orf1ab CDS	ACA	T	ACG	T
45143_intermediate2_consensus	18900	T	C	8	2	46	1	0	37	0.111111	9	0.45	FALSE	orf1ab CDS	TTA	L	TCA	S
45143_intermediate2_consensus	19062	A	T	18	6	58	1	0	29	0.0526316	19	0.387755	FALSE	orf1ab CDS	TAC	Y	TTC	F
45143_intermediate2_consensus	19124	A	G	21	14	42	1	0	29	0.0454545	22	0.458333	FALSE	orf1ab CDS	AAA	K	GAA	E
45143_intermediate2_consensus	19272	G	A	6	4	43	1	0	25	0.142857	7	0.466667	FALSE	orf1ab CDS	TGC	C	TAC	Y
45143_intermediate2_consensus	19507	G	A	9	0	54	1	1	37	0.1	10	0.4	FALSE	orf1ab CDS	ATG	M	ATA	I
45143_intermediate2_consensus	19520	A	T	13	3	63	1	0	37	0.0714286	14	0.378378	FALSE	orf1ab CDS	ATC	I	TTC	F
45143_intermediate2_consensus	19591	A	G	18	11	47	1	0	37	0.0526316	19	0.431818	FALSE	orf1ab CDS	ATA	I	ATG	M
45143_intermediate2_consensus	19638	T	G	17	8	49	1	1	37	0.0555556	18	0.428571	FALSE	orf1ab CDS	CTT	L	CGT	R
45143_intermediate2_consensus	19647	T	C	17	9	47	1	1	25	0.0555556	18	0.45	FALSE	orf1ab CDS	TTG	L	TCG	S
45143_intermediate2_consensus	19760	C	T	19	6	59	1	0	29	0.05	20	0.384615	FALSE	orf1ab CDS	CAA	Q	TAA	*
45143_intermediate2_consensus	19914	T	G	11	3	42	1	1	25	0.0833333	12	0.48	FALSE	orf1ab CDS	CTA	L	CGA	R
45143_intermediate2_consensus	20094	A	T	29	13	57	1	0	25	0.0333333	30	0.38961	FALSE	orf1ab CDS	AAC	N	ATC	I
45143_intermediate2_consensus	20130	A	G	23	9	55	1	0	37	0.0416667	24	0.393443	FALSE	orf1ab CDS	AAG	K	AGG	R
45143_intermediate2_consensus	20199	C	-T	19	8	45	2	0	20	0.0833333	24	0.221987	FALSE	NA	NA	NA	NA	NA
45143_intermediate2_consensus	20220	A	T	16	7	43	1	0	37	0.0588235	17	0.435897	FALSE	orf1ab CDS	TAC	Y	TTC	F
45143_intermediate2_consensus	20631	T	A	13	2	49	1	1	25	0.0714286	14	0.4375	FALSE	orf1ab CDS	ATG	M	AAG	K
45143_intermediate2_consensus	20656	C	T	13	3	56	1	0	29	0.0714286	14	0.4	FALSE	orf1ab CDS	TAC	Y	TAT	Y
45143_intermediate2_consensus	20760	A	C	10	8	50	1	1	37	0.0909091	11	0.44	FALSE	orf1ab CDS	CAA	Q	CCA	P
45143_intermediate2_consensus	20831	C	T	4	3	46	1	0	37	0.2	5	0.5	FALSE	orf1ab CDS	CAT	H	TAT	Y
45143_intermediate2_consensus	21181	T	C	8	2	49	1	0	74	0.111111	9	0.428571	FALSE	orf1ab CDS	ATT	I	ATC	I
45143_intermediate2_consensus	21287	A	G	15	6	49	1	0	37	0.0625	16	0.444444	FALSE	orf1ab CDS	ATT	I	GTT	V
45143_intermediate2_consensus	21309	A	T	11	3	48	1	0	37	0.0833333	12	0.444444	FALSE	orf1ab CDS	AAC	N	ATC	I
45143_intermediate2_consensus	21325	G	T	13	3	48	1	0	25	0.0714286	14	0.451613	FALSE	orf1ab CDS	ATG	M	ATT	I
45143_intermediate2_consensus	21332	A	G	13	3	38	1	1	37	0.0714286	14	0.5	FALSE	orf1ab CDS	ATG	M	GTG	V
45143_intermediate2_consensus	21396	C	A	5	1	37	1	1	37	0.166667	6	0.545455	FALSE	orf1ab CDS	ACA	T	AAA	K
45143_intermediate2_consensus	21450	A	G	6	1	35	1	0	25	0.142857	7	0.5	FALSE	orf1ab CDS	AAG	K	AGG	R
45143_intermediate2_consensus	21469	A	T	7	1	40	1	0	37	0.125	8	0.5	FALSE	orf1ab CDS	TGA	*	TGT	C
45143_intermediate2_consensus	21511	A	T	14	7	37	1	1	37	0.0666667	15	0.483871	FALSE	orf1ab CDS	AAA	K	AAT	N
45143_intermediate2_consensus	21602	C	T	24	12	48	1	1	74	0.04	25	0.431034	FALSE	S CDS	GTC	V	GTT	V
45143_intermediate2_consensus	21614	C	T	23	11	51	1	1	37	0.0416667	24	0.421053	FALSE	S CDS	ATC	I	ATT	I
45143_intermediate2_consensus	21620	A	T	22	12	49	1	0	29	0.0434783	23	0.418182	FALSE	S CDS	CAA	Q	CAT	H
45143_intermediate2_consensus	21660	C	T	14	8	50	2	0	29	0.125	16	0.170697	FALSE	S CDS	CAC	H	TAC	Y
45143_intermediate2_consensus	21740	T	-CCAATGTTACTTGGTTCCATGCTATACATGTCTCTGGGA	11	4	47	1	0	20	0.0714286	14	0.48	FALSE	NA	NA	NA	NA	NA
45143_intermediate2_consensus	21898	G	A	13	5	44	1	0	25	0.0714286	14	0.451613	FALSE	S CDS	CGA	R	CAA	Q
45143_intermediate2_consensus	21963	A	T	13	5	52	1	1	37	0.0714286	14	0.411765	FALSE	S CDS	AAT	N	TAT	Y
45143_intermediate2_consensus	21977	C	T	12	5	57	2	0	33	0.142857	14	0.152941	FALSE	S CDS	ATC	I	ATT	I
45143_intermediate2_consensus	21985	G	T	12	6	55	1	0	29	0.0769231	13	0.40625	FALSE	S CDS	TGG	W	TTG	L
45143_intermediate2_consensus	22016	T	C	10	4	55	1	1	37	0.0909091	11	0.423077	FALSE	S CDS	GTT	V	GTC	V
45143_intermediate2_consensus	22112	G	A	5	2	51	1	0	37	0.166667	6	0.461538	FALSE	S CDS	AGG	R	AGA	R
45143_intermediate2_consensus	22114	T	A	4	1	55	1	1	25	0.2	5	0.454545	FALSE	S CDS	GTA	V	GAA	E
45143_intermediate2_consensus	22294	A	T	12	3	51	1	0	29	0.0769231	13	0.419355	FALSE	S CDS	TAC	Y	TTC	F
45143_intermediate2_consensus	22474	A	T	14	3	54	1	0	37	0.0666667	15	0.416667	FALSE	S CDS	AAT	N	ATT	I
45143_intermediate2_consensus	22477	T	C	14	4	49	1	0	74	0.0666667	15	0.428571	FALSE	S CDS	CTT	L	CCT	P
45143_intermediate2_consensus	22533	A	T	17	9	41	1	0	25	0.0555556	18	0.486486	FALSE	S CDS	AAT	N	TAT	Y
45143_intermediate2_consensus	22545	G	C	19	11	44	1	0	37	0.05	20	0.465116	FALSE	S CDS	GAT	D	CAT	H
45143_intermediate2_consensus	22584	T	C	15	6	59	1	0	22	0.0625	16	0.380952	FALSE	S CDS	TTT	F	CTT	L
45143_intermediate2_consensus	22601	T	G	14	4	65	1	1	37	0.0666667	15	0.375	FALSE	S CDS	GAT	D	GAG	E
45143_intermediate2_consensus	22714	T	C	8	5	41	1	1	25	0.111111	9	0.5	FALSE	S CDS	CTA	L	CCA	P
45143_intermediate2_consensus	22782	T	C	6	2	37	1	1	37	0.142857	7	0.538462	FALSE	S CDS	TCA	S	CCA	P
45143_intermediate2_consensus	22934	A	T	9	6	52	1	0	25	0.1	10	0.416667	FALSE	S CDS	GGA	G	GGT	G
45143_intermediate2_consensus	22956	A	T	10	6	51	1	0	25	0.0909091	11	0.423077	FALSE	S CDS	AGA	R	TGA	*
45143_intermediate2_consensus	22959	G	A	10	6	51	1	0	37	0.0909091	11	0.44	FALSE	S CDS	GAG	E	AAG	K
45143_intermediate2_consensus	23148	A	G	12	1	52	1	0	37	0.0769231	13	0.40625	FALSE	S CDS	AGT	S	GGT	G
45143_intermediate2_consensus	23213	G	A	17	3	54	1	1	37	0.0555556	18	0.409091	FALSE	S CDS	GTG	V	GTA	V
45143_intermediate2_consensus	23219	A	T	18	5	55	1	0	37	0.0526316	19	0.395833	FALSE	S CDS	TTA	L	TTT	F
45143_intermediate2_consensus	23309	G	A	21	10	54	1	0	25	0.0454545	22	0.4	FALSE	S CDS	TTG	L	TTA	L
45143_intermediate2_consensus	23399	C	T	17	8	47	1	0	29	0.0555556	18	0.428571	FALSE	S CDS	ATC	I	ATT	I
45143_intermediate2_consensus	23410	C	T	18	9	47	1	0	25	0.0526316	19	0.452381	FALSE	S CDS	ACT	T	ATT	I
45143_intermediate2_consensus	23530	C	A	16	7	50	1	1	37	0.0588235	17	0.425	FALSE	S CDS	TCA	S	TAA	*
45143_intermediate2_consensus	23582	T	C	22	10	55	1	0	29	0.0434783	23	0.396552	FALSE	S CDS	GTT	V	GTC	V
45143_intermediate2_consensus	23702	A	T	12	3	44	1	1	25	0.0769231	13	0.433333	FALSE	S CDS	CCA	P	CCT	P
45143_intermediate2_consensus	23848	A	G	24	7	56	1	0	37	0.04	25	0.403226	FALSE	S CDS	AAT	N	AGT	S
45143_intermediate2_consensus	23896	C	T	23	8	55	1	0	37	0.0416667	24	0.393443	FALSE	S CDS	CCC	P	CTC	L
45143_intermediate2_consensus	23909	G	T	23	7	57	1	0	25	0.0416667	24	0.393443	FALSE	S CDS	TTG	L	TTT	F
45143_intermediate2_consensus	23910	C	T	21	6	57	1	0	74	0.0454545	22	0.392857	FALSE	S CDS	CAC	H	TAC	Y
45143_intermediate2_consensus	23916	T	C	21	7	55	1	0	74	0.0454545	22	0.4	FALSE	S CDS	TCA	S	CCA	P
45143_intermediate2_consensus	24059	T	G	10	5	48	1	1	37	0.0909091	11	0.44	FALSE	S CDS	GCT	A	GCG	A
45143_intermediate2_consensus	24108	T	A	7	0	52	1	1	25	0.125	8	0.444444	FALSE	S CDS	TCA	S	ACA	T
45143_intermediate2_consensus	24115	T	C	6	0	53	1	0	25	0.142857	7	0.4375	FALSE	S CDS	GTG	V	GCG	A
45143_intermediate2_consensus	24236	G	T	12	3	55	1	0	20	0.0769231	13	0.40625	FALSE	S CDS	GTG	V	GTT	V
45143_intermediate2_consensus	24436	T	C	11	2	49	1	0	37	0.0833333	12	0.444444	FALSE	S CDS	CTT	L	CCT	P
45143_intermediate2_consensus	24447	T	C	11	2	57	1	1	37	0.0833333	12	0.413793	FALSE	S CDS	TTG	L	CTG	L
45143_intermediate2_consensus	24515	G	C	13	2	61	1	0	37	0.0714286	14	0.388889	FALSE	S CDS	TTG	L	TTC	F
45143_intermediate2_consensus	24520	A	G	13	2	58	1	0	74	0.0714286	14	0.388889	FALSE	S CDS	AAG	K	AGG	R
45143_intermediate2_consensus	24566	C	T	14	4	55	2	0	33	0.125	16	0.153846	FALSE	S CDS	TTC	F	TTT	F
45143_intermediate2_consensus	24640	T	A	13	2	47	1	1	37	0.0714286	14	0.4375	FALSE	S CDS	CTA	L	CAA	Q
45143_intermediate2_consensus	24649	G	T	13	3	51	1	0	25	0.0714286	14	0.4375	FALSE	S CDS	TGT	C	TTT	F
45143_intermediate2_consensus	24677	A	G	15	2	46	1	0	37	0.0625	16	0.457143	FALSE	S CDS	AAA	K	AAG	K
45143_intermediate2_consensus	24684	A	-TT	14	2	46	1	0	20	0.0555556	18	0.46875	FALSE	NA	NA	NA	NA	NA
45143_intermediate2_consensus	24762	A	T	15	6	44	1	0	37	0.0625	16	0.432432	FALSE	S CDS	ATG	M	TTG	L
45143_intermediate2_consensus	24764	G	T	15	6	46	1	0	20	0.0625	16	0.432432	FALSE	S CDS	ATG	M	ATT	I
45143_intermediate2_consensus	24769	T	C	14	6	44	1	1	37	0.0666667	15	0.46875	FALSE	S CDS	CTG	L	CCG	P
45143_intermediate2_consensus	24790	A	T	23	7	47	1	0	37	0.0416667	24	0.436364	FALSE	S CDS	CAA	Q	CTA	L
45143_intermediate2_consensus	24807	G	T	21	5	49	1	0	37	0.0454545	22	0.431373	FALSE	S CDS	GTC	V	TTC	F
45143_intermediate2_consensus	24812	G	T	19	5	49	1	0	37	0.05	20	0.416667	FALSE	S CDS	ATG	M	ATT	I
45143_intermediate2_consensus	24834	G	C	20	6	47	1	0	37	0.047619	21	0.446809	FALSE	S CDS	GTG	V	CTG	L
45143_intermediate2_consensus	24848	G	T	22	7	54	1	0	25	0.0416667	24	0.403509	FALSE	S CDS	TTG	L	TTT	F
45143_intermediate2_consensus	24848	G	A	22	7	54	1	1	37	0.0416667	24	0.403509	FALSE	S CDS	TTG	L	TTA	L
45143_intermediate2_consensus	24853	A	T	24	9	53	1	0	37	0.04	25	0.416667	FALSE	S CDS	CAA	Q	CTA	L
45143_intermediate2_consensus	24864	A	T	24	9	55	1	0	25	0.04	25	0.396825	FALSE	S CDS	ACT	T	TCT	S
45143_intermediate2_consensus	24876	C	T	27	10	54	1	0	29	0.0357143	28	0.4	FALSE	S CDS	CAC	H	TAC	Y
45143_intermediate2_consensus	24894	A	G	23	8	50	1	0	37	0.0416667	24	0.421053	FALSE	S CDS	AAC	N	GAC	D
45143_intermediate2_consensus	24899	C	A	23	8	50	1	1	25	0.0416667	24	0.421053	FALSE	S CDS	CAC	H	CAA	Q
45143_intermediate2_consensus	24909	C	T	24	9	52	1	1	37	0.04	25	0.423729	FALSE	S CDS	CTA	L	TTA	L
45143_intermediate2_consensus	24922	A	T	27	11	54	1	0	37	0.0357143	28	0.405797	FALSE	S CDS	CAT	H	CTT	L
45143_intermediate2_consensus	24937	C	T	25	14	52	1	0	29	0.0384615	26	0.412698	FALSE	S CDS	ACT	T	ATT	I
45143_intermediate2_consensus	24941	G	C	26	17	47	1	0	74	0.037037	27	0.428571	FALSE	S CDS	GTG	V	GTC	V
45143_intermediate2_consensus	24990	C	G	27	14	50	1	0	22	0.0357143	28	0.41791	FALSE	S CDS	CTG	L	GTG	V
45143_intermediate2_consensus	24995	T	C	27	14	49	1	1	20	0.0357143	28	0.41791	FALSE	S CDS	AAT	N	AAC	N
45143_intermediate2_consensus	25033	G	A	17	8	47	1	0	29	0.0555556	18	0.428571	FALSE	S CDS	AGA	R	AAA	K
45143_intermediate2_consensus	25065	A	C	11	4	49	1	0	29	0.0833333	12	0.413793	FALSE	S CDS	ACA	T	CCA	P
45143_intermediate2_consensus	25137	A	G	12	5	49	1	0	37	0.0769231	13	0.433333	FALSE	S CDS	ATT	I	GTT	V
45143_intermediate2_consensus	25187	T	A	14	5	50	1	1	37	0.0666667	15	0.441176	FALSE	S CDS	AGT	S	AGA	R
45143_intermediate2_consensus	25284	G	-TA	12	3	49	1	0	20	0.0526316	19	0.419355	FALSE	NA	NA	NA	NA	NA
45143_intermediate2_consensus	25287	G	C	11	3	46	1	1	37	0.0833333	12	0.413793	FALSE	S CDS	GTT	V	CTT	L
45143_intermediate2_consensus	25305	G	A	15	6	49	1	1	37	0.0625	16	0.421053	FALSE	S CDS	GTT	V	ATT	I
45143_intermediate2_consensus	25315	A	T	13	4	41	1	0	20	0.0714286	14	0.378378	FALSE	S CDS	GAT	D	GTT	V
45143_intermediate2_consensus	25316	T	C	15	7	43	1	0	37	0.0625	16	0.421053	FALSE	S CDS	GAT	D	GAC	D
45143_intermediate2_consensus	25333	T	A	11	1	44	1	1	25	0.0833333	12	0.352941	FALSE	S CDS	ATG	M	AAG	K
45143_intermediate2_consensus	25340	G	T	15	6	46	1	0	74	0.0625	16	0.444444	FALSE	S CDS	ACG	T	ACT	T
45143_intermediate2_consensus	25351	A	G	18	5	48	1	1	37	0.0526316	19	0.44186	FALSE	S CDS	CAG	Q	CGG	R
45143_intermediate2_consensus	25387	G	C	20	6	53	1	1	37	0.047619	21	0.42	FALSE	NS3 CDS	ACG	T	ACC	T
45143_intermediate2_consensus	25412	T	C	20	8	51	1	0	62	0.047619	21	0.42	FALSE	NS3 CDS	TCT	S	CCT	P
45143_intermediate2_consensus	25415	T	C	22	7	52	1	1	37	0.0434783	23	0.418182	FALSE	NS3 CDS	TCA	S	CCA	P
45143_intermediate2_consensus	25418	C	G	21	7	51	1	0	37	0.0454545	22	0.423077	FALSE	NS3 CDS	CAA	Q	GAA	E
45143_intermediate2_consensus	25444	G	A	17	6	50	1	0	74	0.0555556	18	0.418605	FALSE	NS3 CDS	AAG	K	AAA	K
45143_intermediate2_consensus	25518	T	G	13	5	37	1	1	37	0.0714286	14	0.518519	FALSE	NS3 CDS	CTT	L	CGT	R
45143_intermediate2_consensus	25651	T	A	18	5	46	1	1	25	0.0526316	19	0.431818	FALSE	NS3 CDS	TGT	C	TGA	*
45143_intermediate2_consensus	25695	T	G	18	6	56	1	0	74	0.0526316	19	0.387755	FALSE	NS3 CDS	TTG	L	TGG	W
45143_intermediate2_consensus	25797	C	+A	17	13	42	1	0	20	0.05	20	0.486486	FALSE	NA	NA	NA	NA	NA
45143_intermediate2_consensus	25921	A	T	9	3	49	1	1	37	0.1	10	0.434783	FALSE	NS3 CDS	CAA	Q	CAT	H
45143_intermediate2_consensus	26036	A	T	4	2	55	1	0	29	0.2	5	0.416667	FALSE	NS3 CDS	ACT	T	TCT	S
45143_intermediate2_consensus	26224	C	T	6	0	59	1	0	37	0.142857	7	0.411765	FALSE	NA	NA	NA	NA	NA
45143_intermediate2_consensus	26236	T	A	6	1	61	1	1	25	0.142857	7	0.388889	FALSE	E CDS	AGT	S	AGA	R
45143_intermediate2_consensus	26370	C	A	10	3	54	1	1	25	0.0909091	11	0.423077	FALSE	E CDS	ACT	T	AAT	N
45143_intermediate2_consensus	26377	A	G	11	4	46	1	1	37	0.0833333	12	0.444444	FALSE	E CDS	GCA	A	GCG	A
45143_intermediate2_consensus	26533	C	T	2	0	37	1	0	25	0.333333	3	0.6	FALSE	M CDS	CCA	P	TCA	S
45143_intermediate2_consensus	26678	T	C	11	5	47	1	0	74	0.0833333	12	0.428571	FALSE	M CDS	TTT	F	TCT	S
45143_intermediate2_consensus	26722	T	C	14	4	45	1	1	37	0.0666667	15	0.454545	FALSE	M CDS	TTG	L	CTG	L
45143_intermediate2_consensus	26779	G	T	9	1	57	1	0	25	0.1	10	0.4	FALSE	M CDS	GTC	V	TTC	F
45143_intermediate2_consensus	26795	G	T	9	1	56	1	0	37	0.1	10	0.416667	FALSE	M CDS	TGT	C	TTT	F
45143_intermediate2_consensus	26861	T	C	17	6	53	1	0	29	0.0555556	18	0.409091	FALSE	M CDS	ATC	I	ACC	T
45143_intermediate2_consensus	26862	C	+T	19	6	50	1	0	20	0.0344828	29	0.416667	FALSE	NA	NA	NA	NA	NA
45143_intermediate2_consensus	26872	A	G	20	8	56	2	0	20	0.0909091	22	0.144737	FALSE	M CDS	ACA	T	GCA	A
45143_intermediate2_consensus	26909	G	C	29	12	58	1	1	25	0.0333333	30	0.384615	FALSE	M CDS	TGA	*	TCA	S
45143_intermediate2_consensus	27013	T	A	14	7	53	1	1	37	0.0666667	15	0.416667	FALSE	M CDS	TGC	C	AGC	S
45143_intermediate2_consensus	27115	G	A	12	3	47	1	0	25	0.0769231	13	0.448276	FALSE	M CDS	GCT	A	ACT	T
45143_intermediate2_consensus	27217	G	T	10	4	44	1	0	29	0.0909091	11	0.44	FALSE	NS6 CDS	TTG	L	TTT	F
45143_intermediate2_consensus	27226	G	A	13	7	44	1	0	25	0.0714286	14	0.466667	FALSE	NS6 CDS	AGG	R	AGA	R
45143_intermediate2_consensus	27361	G	T	15	6	41	1	0	25	0.0625	16	0.470588	FALSE	NS6 CDS	ATG	M	ATT	I
45143_intermediate2_consensus	27366	G	A	15	6	41	1	1	37	0.0625	16	0.470588	FALSE	NS6 CDS	AGC	S	AAC	N
45143_intermediate2_consensus	27448	C	T	20	5	61	2	0	29	0.0909091	22	0.130508	FALSE	NS7a CDS	ATC	I	ATT	I
45143_intermediate2_consensus	27490	G	A	25	10	52	1	0	25	0.0384615	26	0.419355	FALSE	NS7a CDS	AAG	K	AAA	K
45143_intermediate2_consensus	27519	C	T	17	7	44	1	0	74	0.0555556	18	0.428571	FALSE	NS7a CDS	GCA	A	GTA	V
45143_intermediate2_consensus	27567	C	G	22	5	62	1	1	20	0.0434783	23	0.377049	FALSE	NS7a CDS	GCT	A	GGT	G
45143_intermediate2_consensus	27621	G	T	23	6	56	1	0	29	0.0416667	24	0.4	FALSE	NS7a CDS	AGT	S	ATT	I
45143_intermediate2_consensus	27634	T	C	24	6	55	1	0	25	0.04	25	0.403226	FALSE	NS7a CDS	GAT	D	GAC	D
45143_intermediate2_consensus	27673	C	T	23	10	46	1	1	25	0.0416667	24	0.436364	FALSE	NS7a CDS	TTC	F	TTT	F
45143_intermediate2_consensus	27724	A	T	14	3	38	1	0	37	0.0666667	15	0.483871	FALSE	NS7a CDS	TAA	*	TAT	Y
45143_intermediate2_consensus	27749	A	G	15	4	42	1	0	37	0.0625	16	0.444444	FALSE	NS7b CDS	AAG	K	AGG	R
45143_intermediate2_consensus	27777	G	T	17	5	42	1	0	25	0.0555556	18	0.473684	FALSE	NS7b CDS	TTG	L	TTT	F
45143_intermediate2_consensus	27812	C	T	18	5	45	1	1	37	0.0526316	19	0.452381	FALSE	NS7b CDS	TCC	S	TTC	F
45143_intermediate2_consensus	27864	C	T	25	12	53	1	0	29	0.0384615	26	0.412698	FALSE	NS7b CDS	ATC	I	ATT	I
45143_intermediate2_consensus	27906	G	A	31	14	46	1	1	25	0.03125	32	0.432432	FALSE	NS8 CDS	TTG	L	TTA	L
45143_intermediate2_consensus	27962	G	A	31	16	53	1	0	37	0.03125	32	0.410256	FALSE	NS8 CDS	AGT	S	AAT	N
45143_intermediate2_consensus	27975	C	T	29	14	54	1	0	25	0.0333333	30	0.410959	FALSE	NS8 CDS	AAC	N	AAT	N
45143_intermediate2_consensus	27987	G	T	28	14	53	1	0	29	0.0344828	29	0.408451	FALSE	NS8 CDS	ATG	M	ATT	I
45143_intermediate2_consensus	28016	C	T	21	7	53	1	1	37	0.0454545	22	0.4	FALSE	NS8 CDS	TCT	S	TTT	F
45143_intermediate2_consensus	28135	T	A	15	3	46	1	1	25	0.0625	16	0.457143	FALSE	NS8 CDS	TTT	F	ATT	I
45143_intermediate2_consensus	28153	C	T	20	5	45	1	0	29	0.047619	21	0.446809	FALSE	NS8 CDS	CAA	Q	TAA	*
45143_intermediate2_consensus	28164	C	T	21	7	45	1	0	25	0.0454545	22	0.458333	FALSE	NS8 CDS	GCC	A	GCT	A
45143_intermediate2_consensus	28181	T	C	21	5	45	1	1	37	0.0454545	22	0.431373	FALSE	NS8 CDS	GTA	V	GCA	A
45143_intermediate2_consensus	28195	G	A	21	6	49	1	0	37	0.0454545	22	0.431373	FALSE	NS8 CDS	GTT	V	ATT	I
45143_intermediate2_consensus	28383	C	T	39	17	54	2	0	37	0.0487805	41	0.159192	FALSE	N CDS	CAA	Q	TAA	*
45143_intermediate2_consensus	28510	T	C	29	9	50	1	1	74	0.0333333	30	0.410959	FALSE	N CDS	GTC	V	GCC	A
45143_intermediate2_consensus	28531	C	T	25	3	52	1	0	29	0.0384615	26	0.40625	FALSE	N CDS	ACT	T	ATT	I
45143_intermediate2_consensus	28663	C	T	42	14	56	2	0	27	0.0454545	44	0.154955	FALSE	N CDS	TCA	S	TTA	L
45143_intermediate2_consensus	28777	A	G	30	9	49	1	1	20	0.0322581	31	0.418919	FALSE	N CDS	CAA	Q	CGA	R
45143_intermediate2_consensus	28778	A	G	29	9	47	1	1	37	0.0333333	30	0.428571	FALSE	N CDS	CAA	Q	CAG	Q
45143_intermediate2_consensus	28794	A	C	30	7	50	1	0	37	0.0322581	31	0.430556	FALSE	N CDS	AAG	K	CAG	Q
45143_intermediate2_consensus	28803	G	A	28	6	48	1	1	37	0.0344828	29	0.439394	FALSE	N CDS	GAG	E	AAG	K
45143_intermediate2_consensus	28838	C	T	29	10	45	1	0	25	0.0333333	30	0.434783	FALSE	N CDS	CAC	H	CAT	H
45143_intermediate2_consensus	29004	A	G	36	11	57	2	2	37	0.0526316	38	0.147907	FALSE	N CDS	AAA	K	GAA	E
45143_intermediate2_consensus	29010	T	C	31	7	60	1	1	25	0.03125	32	0.367816	FALSE	N CDS	TCA	S	CCA	P
45143_intermediate2_consensus	29017	G	A	30	8	57	1	1	25	0.0322581	31	0.382716	FALSE	N CDS	AGA	R	AAA	K
45143_intermediate2_consensus	29021	T	C	28	7	60	1	1	37	0.0344828	29	0.381579	FALSE	N CDS	AAT	N	AAC	N
45143_intermediate2_consensus	29024	G	A	29	8	55	1	0	20	0.0333333	30	0.38961	FALSE	N CDS	CTG	L	CTA	L
45143_intermediate2_consensus	29029	T	C	28	6	57	1	1	37	0.0344828	29	0.381579	FALSE	N CDS	CTG	L	CCG	P
45143_intermediate2_consensus	29053	A	G	30	11	55	1	0	25	0.0322581	31	0.397436	FALSE	N CDS	AAA	K	AGA	R
45143_intermediate2_consensus	29066	A	G	27	10	57	2	2	37	0.0689655	29	0.142456	FALSE	N CDS	CCA	P	CCG	P
45143_intermediate2_consensus	29083	A	G	29	11	53	1	0	25	0.0333333	30	0.4	FALSE	N CDS	TAA	*	TGA	*
45143_intermediate2_consensus	29133	G	A	29	8	48	1	0	37	0.0333333	30	0.441176	FALSE	N CDS	GGG	G	AGG	R
45143_intermediate2_consensus	29147	A	G	28	8	45	1	0	25	0.0344828	29	0.446154	FALSE	N CDS	TAA	*	TAG	*
45143_intermediate2_consensus	29159	A	G	25	7	45	1	0	25	0.0384615	26	0.42623	FALSE	N CDS	GAA	E	GAG	E
45143_intermediate2_consensus	29196	C	T	27	5	48	1	1	37	0.0357143	28	0.4375	FALSE	N CDS	CCC	P	TCC	S
45143_intermediate2_consensus	29280	C	A	32	12	55	1	0	37	0.030303	33	0.402439	FALSE	N CDS	CCA	P	ACA	T
45143_intermediate2_consensus	29358	C	T	35	17	50	2	0	33	0.0540541	37	0.173981	FALSE	N CDS	CAT	H	TAT	Y
45143_intermediate2_consensus	29365	A	C	26	11	47	1	1	25	0.037037	27	0.442623	FALSE	N CDS	CAC	H	CCC	P
45143_intermediate2_consensus	29368	A	G	25	10	45	1	1	37	0.0384615	26	0.448276	FALSE	N CDS	CAA	Q	CGA	R
45143_intermediate2_consensus	29401	T	C	27	9	47	1	1	37	0.0357143	28	0.4375	FALSE	N CDS	CTG	L	CCG	P
45143_intermediate2_consensus	29586	C	T	21	4	52	1	1	25	0.0454545	22	0.415094	FALSE	NA	NA	NA	NA	NA
45143_intermediate2_consensus	29629	T	A	31	11	49	1	1	29	0.03125	32	0.415584	FALSE	NA	NA	NA	NA	NA
45143_intermediate2_consensus	29632	C	T	30	12	53	1	0	25	0.0322581	31	0.413333	FALSE	NA	NA	NA	NA	NA
45143_intermediate2_consensus	29636	A	G	29	13	50	1	1	20	0.0333333	30	0.416667	FALSE	NA	NA	NA	NA	NA
45143_intermediate2_consensus	29659	C	T	30	15	48	1	0	37	0.0322581	31	0.430556	FALSE	NA	NA	NA	NA	NA
45143_intermediate2_consensus	29686	C	A	25	13	54	2	2	31	0.0740741	27	0.149616	FALSE	NA	NA	NA	NA	NA
45143_intermediate2_consensus	29827	A	C	17	11	52	1	1	37	0.0555556	18	0.409091	FALSE	NA	NA	NA	NA	NA
45143_intermediate2_consensus	29868	R	C	0	0	0	1	1	25	0.25	4	0.142857	FALSE	NA	NA	NA	NA	NA
45143_intermediate2_consensus	29868	R	A	0	0	0	3	1	33	0.75	4	0.0119048	FALSE	NA	NA	NA	NA	NA
45143_intermediate2_consensus	29870	C	A	66	3	53	5	4	35	0.0694444	72	0.00242768	TRUE	NA	NA	NA	NA	NA

## Sheet: 45579
REGION	POS	REF	ALT	REF_DP	REF_RV	REF_QUAL	ALT_DP	ALT_RV	ALT_QUAL	ALT_FREQ	TOTAL_DP	PVAL	PASS	GFF_FEATURE	REF_CODON	REF_AA	ALT_CODON	ALT_AA
45579_intermediate2_consensus	1125	G	A	31	4	39	1	0	74	0.03125	32	0.477612	FALSE	orf1ab CDS	GGG	G	AGG	R
45579_intermediate2_consensus	1442	T	G	32	5	53	1	1	37	0.030303	33	0.407407	FALSE	orf1ab CDS	GCT	A	GCG	A
45579_intermediate2_consensus	1454	C	T	28	5	53	1	0	25	0.0344828	29	0.39726	FALSE	orf1ab CDS	TTC	F	TTT	F
45579_intermediate2_consensus	1473	C	T	31	12	49	1	0	20	0.03125	32	0.426667	FALSE	orf1ab CDS	CTA	L	TTA	L
45579_intermediate2_consensus	1498	C	T	24	8	52	1	0	37	0.04	25	0.409836	FALSE	orf1ab CDS	TCT	S	TTT	F
45579_intermediate2_consensus	1517	A	T	24	8	49	1	0	25	0.04	25	0.409836	FALSE	orf1ab CDS	ATA	I	ATT	I
45579_intermediate2_consensus	1525	T	C	26	9	49	1	1	37	0.037037	27	0.435484	FALSE	orf1ab CDS	GTG	V	GCG	A
45579_intermediate2_consensus	1547	A	T	26	11	50	1	0	25	0.037037	27	0.409091	FALSE	orf1ab CDS	CTA	L	CTT	L
45579_intermediate2_consensus	1587	A	G	27	10	48	1	1	37	0.0357143	28	0.41791	FALSE	orf1ab CDS	AAG	K	GAG	E
45579_intermediate2_consensus	1608	A	T	31	10	43	1	0	29	0.03125	32	0.438356	FALSE	orf1ab CDS	ACA	T	TCA	S
45579_intermediate2_consensus	1622	A	T	27	5	44	1	1	25	0.0357143	28	0.430769	FALSE	orf1ab CDS	AAA	K	AAT	N
45579_intermediate2_consensus	1629	A	G	32	5	43	1	1	37	0.030303	33	0.445946	FALSE	orf1ab CDS	AAA	K	GAA	E
45579_intermediate2_consensus	1762	C	T	39	11	41	2	0	33	0.0487805	41	0.195891	FALSE	orf1ab CDS	TCA	S	TTA	L
45579_intermediate2_consensus	2081	G	T	33	11	45	2	0	33	0.0571429	35	0.198135	FALSE	orf1ab CDS	TTG	L	TTT	F
45579_intermediate2_consensus	2116	T	C	29	13	39	1	1	37	0.0333333	30	0.47619	FALSE	orf1ab CDS	TTG	L	TCG	S
45579_intermediate2_consensus	2117	G	A	25	9	38	1	0	37	0.0384615	26	0.45614	FALSE	orf1ab CDS	TTG	L	TTA	L
45579_intermediate2_consensus	2167	G	A	30	5	48	1	1	37	0.0322581	31	0.442857	FALSE	orf1ab CDS	AGT	S	AAT	N
45579_intermediate2_consensus	2204	G	-A	36	8	43	2	0	20	0.0465116	43	0.222468	FALSE	NA	NA	NA	NA	NA
45579_intermediate2_consensus	2507	C	T	62	20	49	2	0	25	0.03125	64	0.337041	FALSE	orf1ab CDS	TTC	F	TTT	F
45579_intermediate2_consensus	3149	T	C	30	5	41	1	0	37	0.0322581	31	0.455882	FALSE	orf1ab CDS	AAT	N	AAC	N
45579_intermediate2_consensus	3152	G	A	32	4	41	1	1	37	0.030303	33	0.471429	FALSE	orf1ab CDS	TTG	L	TTA	L
45579_intermediate2_consensus	3174	A	T	32	2	42	1	0	25	0.030303	33	0.458333	FALSE	orf1ab CDS	AAC	N	TAC	Y
45579_intermediate2_consensus	3320	G	A	71	17	49	3	3	29	0.0405405	74	0.198044	FALSE	orf1ab CDS	CAG	Q	CAA	Q
45579_intermediate2_consensus	3625	A	G	51	21	51	2	2	37	0.0377358	53	0.164341	FALSE	orf1ab CDS	CAA	Q	CGA	R
45579_intermediate2_consensus	3747	C	T	39	16	43	2	1	27	0.0487805	41	0.200244	FALSE	orf1ab CDS	CTT	L	TTT	F
45579_intermediate2_consensus	3832	C	-T	35	8	52	2	0	20	0.04	50	0.182216	FALSE	NA	NA	NA	NA	NA
45579_intermediate2_consensus	4516	T	C	32	7	47	1	0	37	0.030303	33	0.417722	FALSE	orf1ab CDS	ATT	I	ACT	T
45579_intermediate2_consensus	4535	T	C	27	2	48	1	1	37	0.0344828	29	0.424242	FALSE	orf1ab CDS	ACT	T	ACC	T
45579_intermediate2_consensus	4535	T	A	27	2	48	1	0	25	0.0344828	29	0.424242	FALSE	orf1ab CDS	ACT	T	ACA	T
45579_intermediate2_consensus	4598	C	T	38	8	44	2	0	29	0.05	40	0.171053	FALSE	orf1ab CDS	CTC	L	CTT	L
45579_intermediate2_consensus	4812	A	T	48	18	48	2	0	29	0.04	50	0.168733	FALSE	orf1ab CDS	ATT	I	TTT	F
45579_intermediate2_consensus	4894	A	G	36	12	53	2	2	31	0.0526316	38	0.157447	FALSE	orf1ab CDS	CAT	H	CGT	R
45579_intermediate2_consensus	5355	A	C	31	10	48	1	1	25	0.03125	32	0.426667	FALSE	orf1ab CDS	ATG	M	CTG	L
45579_intermediate2_consensus	5376	C	T	32	11	48	1	0	37	0.030303	33	0.44	FALSE	orf1ab CDS	CTG	L	TTG	L
45579_intermediate2_consensus	5729	A	T	31	6	47	1	0	37	0.03125	32	0.426667	FALSE	orf1ab CDS	TTA	L	TTT	F
45579_intermediate2_consensus	5861	G	T	71	20	50	3	0	31	0.04	75	0.0666934	FALSE	orf1ab CDS	ATG	M	ATT	I
45579_intermediate2_consensus	6137	A	T	38	6	46	2	0	31	0.05	40	0.178449	FALSE	orf1ab CDS	TTA	L	TTT	F
45579_intermediate2_consensus	6778	T	C	32	10	48	1	0	25	0.030303	33	0.428571	FALSE	orf1ab CDS	ATT	I	ACT	T
45579_intermediate2_consensus	6798	A	G	29	7	48	1	1	37	0.0333333	30	0.428571	FALSE	orf1ab CDS	AAT	N	GAT	D
45579_intermediate2_consensus	6924	C	T	32	17	50	1	0	29	0.030303	33	0.4125	FALSE	orf1ab CDS	CAC	H	TAC	Y
45579_intermediate2_consensus	6944	A	C	29	18	48	1	1	25	0.0333333	30	0.434783	FALSE	orf1ab CDS	TGA	*	TGC	C
45579_intermediate2_consensus	6961	G	A	30	17	45	1	1	37	0.0322581	31	0.449275	FALSE	orf1ab CDS	GGT	G	GAT	D
45579_intermediate2_consensus	6995	A	C	27	15	37	1	1	25	0.0357143	28	0.482759	FALSE	orf1ab CDS	TAA	*	TAC	Y
45579_intermediate2_consensus	6999	A	T	24	11	39	1	0	37	0.04	25	0.480769	FALSE	orf1ab CDS	ACT	T	TCT	S
45579_intermediate2_consensus	7053	G	T	20	3	53	1	0	37	0.047619	21	0.411765	FALSE	orf1ab CDS	GTA	V	TTA	L
45579_intermediate2_consensus	7085	A	T	20	1	51	1	0	29	0.047619	21	0.396226	FALSE	orf1ab CDS	CTA	L	CTT	L
45579_intermediate2_consensus	7093	C	T	22	2	48	1	0	37	0.0434783	23	0.418182	FALSE	orf1ab CDS	TCA	S	TTA	L
45579_intermediate2_consensus	7110	G	T	22	4	52	1	0	29	0.0434783	23	0.403509	FALSE	orf1ab CDS	GTA	V	TTA	L
45579_intermediate2_consensus	7177	A	T	31	9	41	1	0	37	0.03125	32	0.463768	FALSE	orf1ab CDS	TAG	*	TTG	L
45579_intermediate2_consensus	7527	T	C	59	13	47	2	2	37	0.0327869	61	0.182799	FALSE	orf1ab CDS	TCG	S	CCG	P
45579_intermediate2_consensus	7833	A	T	32	12	51	1	0	29	0.030303	33	0.4125	FALSE	orf1ab CDS	ACT	T	TCT	S
45579_intermediate2_consensus	7858	C	T	30	9	50	1	0	29	0.0322581	31	0.418919	FALSE	orf1ab CDS	ACA	T	ATA	I
45579_intermediate2_consensus	7883	G	T	29	13	49	1	0	25	0.0333333	30	0.428571	FALSE	orf1ab CDS	ATG	M	ATT	I
45579_intermediate2_consensus	7920	C	T	25	12	44	1	0	29	0.0384615	26	0.448276	FALSE	orf1ab CDS	CAT	H	TAT	Y
45579_intermediate2_consensus	7937	T	G	19	10	42	1	1	37	0.05	20	0.47619	FALSE	orf1ab CDS	CGT	R	CGG	R
45579_intermediate2_consensus	7963	T	C	19	9	46	1	1	37	0.05	20	0.454545	FALSE	orf1ab CDS	GTC	V	GCC	A
45579_intermediate2_consensus	8010	A	G	27	9	45	1	1	74	0.0357143	28	0.444444	FALSE	orf1ab CDS	ATA	I	GTA	V
45579_intermediate2_consensus	8328	T	G	27	12	50	1	1	37	0.0357143	28	0.411765	FALSE	orf1ab CDS	TTG	L	GTG	V
45579_intermediate2_consensus	8332	T	C	22	7	50	1	1	37	0.0434783	23	0.410714	FALSE	orf1ab CDS	GTG	V	GCG	A
45579_intermediate2_consensus	8343	A	T	17	5	54	1	0	74	0.0555556	18	0.382979	FALSE	orf1ab CDS	ACT	T	TCT	S
45579_intermediate2_consensus	8406	A	G	30	8	50	1	0	37	0.0322581	31	0.407895	FALSE	orf1ab CDS	ACG	T	GCG	A
45579_intermediate2_consensus	8419	C	G	31	8	49	1	0	37	0.03125	32	0.415584	FALSE	orf1ab CDS	TCA	S	TGA	*
45579_intermediate2_consensus	8426	T	C	27	7	52	1	0	48	0.0357143	28	0.383562	FALSE	orf1ab CDS	CAT	H	CAC	H
45579_intermediate2_consensus	8429	T	C	31	9	52	1	0	62	0.03125	32	0.405063	FALSE	orf1ab CDS	TGT	C	TGC	C
45579_intermediate2_consensus	8431	T	C	31	9	52	1	0	20	0.03125	32	0.405063	FALSE	orf1ab CDS	CTG	L	CCG	P
45579_intermediate2_consensus	8821	A	G	55	21	46	2	2	31	0.0350877	57	0.19034	FALSE	orf1ab CDS	CAT	H	CGT	R
45579_intermediate2_consensus	9126	A	T	57	24	52	2	0	29	0.0338983	59	0.15729	FALSE	orf1ab CDS	ATG	M	TTG	L
45579_intermediate2_consensus	9339	A	G	25	12	51	1	0	25	0.0384615	26	0.419355	FALSE	orf1ab CDS	ATT	I	GTT	V
45579_intermediate2_consensus	9376	T	C	24	10	49	1	1	37	0.04	25	0.431034	FALSE	orf1ab CDS	CTA	L	CCA	P
45579_intermediate2_consensus	9402	C	A	25	11	47	1	0	74	0.0384615	26	0.433333	FALSE	orf1ab CDS	CTA	L	ATA	I
45579_intermediate2_consensus	9403	T	A	24	10	48	1	1	29	0.04	25	0.431034	FALSE	orf1ab CDS	CTA	L	CAA	Q
45579_intermediate2_consensus	9646	G	A	30	17	40	1	0	25	0.0322581	31	0.484375	FALSE	orf1ab CDS	AGT	S	AAT	N
45579_intermediate2_consensus	9656	A	C	24	11	41	1	1	37	0.04	25	0.431034	FALSE	orf1ab CDS	TTA	L	TTC	F
45579_intermediate2_consensus	9662	A	T	17	5	45	1	1	37	0.0555556	18	0.428571	FALSE	orf1ab CDS	TCA	S	TCT	S
45579_intermediate2_consensus	9670	A	T	17	5	44	1	0	25	0.0555556	18	0.45	FALSE	orf1ab CDS	TAG	*	TTG	L
45579_intermediate2_consensus	9679	C	T	17	5	45	1	0	37	0.0555556	18	0.45	FALSE	orf1ab CDS	TCT	S	TTT	F
45579_intermediate2_consensus	9773	G	A	29	6	40	1	1	25	0.0333333	30	0.46875	FALSE	orf1ab CDS	GTG	V	GTA	V
45579_intermediate2_consensus	9795	A	T	32	7	43	1	0	25	0.030303	33	0.458333	FALSE	orf1ab CDS	AAG	K	TAG	*
45579_intermediate2_consensus	9812	T	A	31	6	38	1	0	37	0.03125	32	0.463768	FALSE	orf1ab CDS	CCT	P	CCA	P
45579_intermediate2_consensus	9854	G	A	32	7	41	1	1	25	0.030303	33	0.478261	FALSE	orf1ab CDS	ATG	M	ATA	I
45579_intermediate2_consensus	9857	C	T	32	8	42	1	0	25	0.030303	33	0.471429	FALSE	orf1ab CDS	TGC	C	TGT	C
45579_intermediate2_consensus	10036	C	T	56	25	51	2	0	33	0.0344828	58	0.151958	FALSE	orf1ab CDS	TCA	S	TTA	L
45579_intermediate2_consensus	10300	G	A	61	11	53	3	3	29	0.046875	64	0.0658501	FALSE	orf1ab CDS	TGC	C	TAC	Y
45579_intermediate2_consensus	10888	A	T	32	13	43	1	0	29	0.030303	33	0.452055	FALSE	orf1ab CDS	GAC	D	GTC	V
45579_intermediate2_consensus	11074	C	-T	61	18	56	10	0	20	0.104167	96	0.000139034	TRUE	NA	NA	NA	NA	NA
45579_intermediate2_consensus	11074	C	+TT	61	18	56	4	0	20	0.0416667	96	0.0257485	FALSE	NA	NA	NA	NA	NA
45579_intermediate2_consensus	11074	C	+T	61	18	56	4	0	20	0.0416667	96	0.0257485	FALSE	NA	NA	NA	NA	NA
45579_intermediate2_consensus	12647	G	A	80	22	50	4	4	37	0.0470588	85	0.0270038	FALSE	orf1ab CDS	TTG	L	TTA	L
45579_intermediate2_consensus	12763	C	T	111	56	50	4	0	28	0.0347826	115	0.0959386	FALSE	orf1ab CDS	ACA	T	ATA	I
45579_intermediate2_consensus	13015	A	T	68	32	49	3	0	31	0.0422535	71	0.0698029	FALSE	orf1ab CDS	TAC	Y	TTC	F
45579_intermediate2_consensus	13266	T	C	57	12	48	2	0	48	0.0338983	59	0.175848	FALSE	orf1ab CDS	TAG	*	CAG	Q
45579_intermediate2_consensus	13422	T	C	79	36	56	3	3	37	0.0365854	82	0.0607851	FALSE	orf1ab CDS	TCC	S	CCC	P
45579_intermediate2_consensus	13542	T	G	29	6	39	2	2	37	0.0645161	31	0.204126	FALSE	orf1ab CDS	CTT	L	CGT	R
45579_intermediate2_consensus	13579	A	G	30	3	37	1	0	37	0.0322581	31	0.484375	FALSE	orf1ab CDS	CTA	L	CTG	L
45579_intermediate2_consensus	13581	A	T	29	3	38	1	0	25	0.0333333	30	0.47619	FALSE	orf1ab CDS	AAT	N	ATT	I
45579_intermediate2_consensus	13619	A	G	32	3	40	1	0	74	0.030303	33	0.445946	FALSE	orf1ab CDS	ACG	T	GCG	A
45579_intermediate2_consensus	13667	C	T	49	10	49	2	0	37	0.0392157	51	0.181598	FALSE	orf1ab CDS	CTT	L	TTT	F
45579_intermediate2_consensus	14028	G	A	42	6	45	2	2	25	0.0454545	44	0.187327	FALSE	orf1ab CDS	TGC	C	TAC	Y
45579_intermediate2_consensus	14050	G	A	52	15	50	2	2	31	0.037037	54	0.173328	FALSE	orf1ab CDS	GTG	V	GTA	V
45579_intermediate2_consensus	14319	A	C	21	6	41	1	1	25	0.0454545	22	0.468085	FALSE	orf1ab CDS	CAT	H	CCT	P
45579_intermediate2_consensus	14348	A	T	17	3	46	1	0	37	0.0555556	18	0.439024	FALSE	orf1ab CDS	ATG	M	TTG	L
45579_intermediate2_consensus	14373	A	G	18	1	47	1	1	37	0.0526316	19	0.452381	FALSE	orf1ab CDS	CAA	Q	CGA	R
45579_intermediate2_consensus	14425	C	T	26	3	46	1	0	25	0.037037	27	0.435484	FALSE	orf1ab CDS	CAC	H	CAT	H
45579_intermediate2_consensus	14828	T	A	30	9	50	1	1	37	0.0322581	31	0.418919	FALSE	orf1ab CDS	TGT	C	AGT	S
45579_intermediate2_consensus	14832	T	C	29	8	49	2	1	31	0.0645161	31	0.176941	FALSE	orf1ab CDS	GTG	V	GCG	A
45579_intermediate2_consensus	14838	C	T	29	10	50	1	0	29	0.0333333	30	0.405405	FALSE	orf1ab CDS	TCA	S	TTA	L
45579_intermediate2_consensus	15002	A	T	31	5	45	1	0	37	0.03125	32	0.432432	FALSE	orf1ab CDS	ATG	M	TTG	L
45579_intermediate2_consensus	15017	C	-ACTTTTCGCATATACAAA	35	5	45	2	0	20	0.0444444	45	0.205556	FALSE	NA	NA	NA	NA	NA
45579_intermediate2_consensus	15358	C	T	56	19	55	2	0	27	0.0344828	58	0.14404	FALSE	orf1ab CDS	CTC	L	CTT	L
45579_intermediate2_consensus	15668	A	G	32	7	52	1	0	37	0.030303	33	0.4125	FALSE	orf1ab CDS	ATG	M	GTG	V
45579_intermediate2_consensus	15693	A	T	28	11	49	1	0	25	0.0344828	29	0.414286	FALSE	orf1ab CDS	AAC	N	ATC	I
45579_intermediate2_consensus	15694	C	T	28	12	49	1	0	37	0.0344828	29	0.432836	FALSE	orf1ab CDS	AAC	N	AAT	N
45579_intermediate2_consensus	15814	G	-T	42	17	55	2	0	20	0.0307692	65	0.163724	FALSE	NA	NA	NA	NA	NA
45579_intermediate2_consensus	15909	T	C	29	14	47	2	2	37	0.0645161	31	0.181925	FALSE	orf1ab CDS	GTG	V	GCG	A
45579_intermediate2_consensus	15911	A	G	24	9	49	1	1	37	0.04	25	0.431034	FALSE	orf1ab CDS	ATG	M	GTG	V
45579_intermediate2_consensus	15919	G	C	29	10	48	1	1	37	0.0333333	30	0.441176	FALSE	orf1ab CDS	ATG	M	ATC	I
45579_intermediate2_consensus	15979	A	T	32	8	53	1	0	29	0.030303	33	0.392857	FALSE	orf1ab CDS	ATA	I	ATT	I
45579_intermediate2_consensus	16162	A	T	45	13	51	2	0	29	0.0425532	47	0.164912	FALSE	orf1ab CDS	TTA	L	TTT	F
45579_intermediate2_consensus	16209	T	A	32	6	54	1	1	25	0.030303	33	0.407407	FALSE	orf1ab CDS	CTA	L	CAA	Q
45579_intermediate2_consensus	16226	C	T	30	4	52	1	0	37	0.0322581	31	0.418919	FALSE	orf1ab CDS	CAG	Q	TAG	*
45579_intermediate2_consensus	16267	C	T	31	8	53	1	0	25	0.03125	32	0.415584	FALSE	orf1ab CDS	CAC	H	CAT	H
45579_intermediate2_consensus	16274	C	T	29	7	54	1	0	25	0.0333333	30	0.410959	FALSE	orf1ab CDS	CAT	H	TAT	Y
45579_intermediate2_consensus	16591	G	A	63	23	51	2	2	31	0.0307692	65	0.174277	FALSE	orf1ab CDS	GTG	V	GTA	V
45579_intermediate2_consensus	16951	A	T	56	28	52	2	0	33	0.0344828	58	0.169887	FALSE	orf1ab CDS	CTA	L	CTT	L
45579_intermediate2_consensus	16952	C	T	55	29	51	2	0	29	0.0350877	57	0.171318	FALSE	orf1ab CDS	CAC	H	TAC	Y
45579_intermediate2_consensus	16995	C	T	32	16	49	1	1	37	0.030303	33	0.417722	FALSE	orf1ab CDS	ACC	T	ATC	I
45579_intermediate2_consensus	17020	T	A	29	12	55	1	1	37	0.0333333	30	0.4	FALSE	orf1ab CDS	AGT	S	AGA	R
45579_intermediate2_consensus	17134	C	A	28	7	46	1	0	37	0.0344828	29	0.439394	FALSE	orf1ab CDS	ACC	T	ACA	T
45579_intermediate2_consensus	17146	A	G	21	2	47	1	1	25	0.0454545	22	0.44	FALSE	orf1ab CDS	GCA	A	GCG	A
45579_intermediate2_consensus	17172	C	A	22	0	44	1	0	37	0.0434783	23	0.433962	FALSE	orf1ab CDS	CCG	P	CAG	Q
45579_intermediate2_consensus	17195	A	G	22	2	48	1	0	25	0.0434783	23	0.396552	FALSE	orf1ab CDS	AGG	R	GGG	G
45579_intermediate2_consensus	17241	T	C	45	11	44	2	2	31	0.0425532	47	0.20183	FALSE	orf1ab CDS	CTG	L	CCG	P
45579_intermediate2_consensus	17402	C	T	64	27	50	4	2	61	0.0588235	68	0.0294566	FALSE	orf1ab CDS	CCA	P	TCA	S
45579_intermediate2_consensus	18354	A	T	58	16	51	2	0	29	0.0333333	60	0.156291	FALSE	orf1ab CDS	TAC	Y	TTC	F
45579_intermediate2_consensus	18601	C	T	73	37	53	3	0	29	0.0394737	76	0.18166	FALSE	orf1ab CDS	CAC	H	CAT	H
45579_intermediate2_consensus	18743	A	T	24	7	50	1	1	37	0.04	25	0.403226	FALSE	orf1ab CDS	ACG	T	TCG	S
45579_intermediate2_consensus	18751	A	G	29	7	48	1	0	74	0.0333333	30	0.422535	FALSE	orf1ab CDS	ATA	I	ATG	M
45579_intermediate2_consensus	19498	C	T	62	10	48	2	0	31	0.03125	64	0.178013	FALSE	orf1ab CDS	ATC	I	ATT	I
45579_intermediate2_consensus	19698	C	T	51	9	51	2	0	27	0.0377358	53	0.166909	FALSE	orf1ab CDS	TCA	S	TTA	L
45579_intermediate2_consensus	20268	A	T	30	10	37	1	0	29	0.0322581	31	0.462687	FALSE	orf1ab CDS	TAG	*	TTG	L
45579_intermediate2_consensus	20278	G	A	29	9	44	1	1	37	0.0333333	30	0.434783	FALSE	orf1ab CDS	ATG	M	ATA	I
45579_intermediate2_consensus	20293	T	A	32	11	52	1	1	25	0.030303	33	0.39759	FALSE	orf1ab CDS	GGT	G	GGA	G
45579_intermediate2_consensus	20817	T	A	32	17	40	1	1	25	0.030303	33	0.458333	FALSE	orf1ab CDS	ATT	I	AAT	N
45579_intermediate2_consensus	20855	G	A	24	10	42	1	1	25	0.04	25	0.462963	FALSE	orf1ab CDS	GAG	E	AAG	K
45579_intermediate2_consensus	20856	A	G	21	7	42	1	1	37	0.0454545	22	0.44898	FALSE	orf1ab CDS	GAG	E	GGG	G
45579_intermediate2_consensus	21307	G	T	29	15	40	1	1	25	0.0333333	30	0.461538	FALSE	orf1ab CDS	GCG	A	GCT	A
45579_intermediate2_consensus	21308	A	G	29	14	42	1	1	25	0.0333333	30	0.46875	FALSE	orf1ab CDS	AAC	N	GAC	D
45579_intermediate2_consensus	21395	A	G	28	1	41	1	0	25	0.0344828	29	0.460317	FALSE	orf1ab CDS	ACA	T	GCA	A
45579_intermediate2_consensus	21405	A	T	28	0	44	1	0	25	0.0344828	29	0.432836	FALSE	orf1ab CDS	AAT	N	ATT	I
45579_intermediate2_consensus	21427	A	T	32	1	43	1	0	37	0.030303	33	0.458333	FALSE	orf1ab CDS	GTA	V	GTT	V
45579_intermediate2_consensus	21434	T	C	30	1	44	1	0	25	0.0322581	31	0.43662	FALSE	orf1ab CDS	TTA	L	CTA	L
45579_intermediate2_consensus	21499	A	T	37	3	42	2	0	31	0.0512821	39	0.173212	FALSE	orf1ab CDS	TTA	L	TTT	F
45579_intermediate2_consensus	21523	G	A	53	19	46	2	2	37	0.0363636	55	0.179869	FALSE	orf1ab CDS	TTG	L	TTA	L
45579_intermediate2_consensus	21706	A	G	32	5	49	1	0	25	0.030303	33	0.392857	FALSE	S CDS	TAC	Y	TGC	C
45579_intermediate2_consensus	21764	A	T	36	9	50	2	0	33	0.0526316	38	0.160833	FALSE	S CDS	CTA	L	CTT	L
45579_intermediate2_consensus	21839	G	T	38	13	53	2	0	33	0.05	40	0.160792	FALSE	S CDS	TTG	L	TTT	F
45579_intermediate2_consensus	22121	A	G	30	9	46	1	0	37	0.0322581	31	0.449275	FALSE	S CDS	TCA	S	TCG	S
45579_intermediate2_consensus	22135	A	G	21	2	45	1	1	20	0.0454545	22	0.423077	FALSE	S CDS	AAT	N	AGT	S
45579_intermediate2_consensus	22419	C	T	62	22	48	3	0	26	0.0461538	65	0.0761241	FALSE	S CDS	CAG	Q	TAG	*
45579_intermediate2_consensus	22711	T	C	23	9	47	1	1	37	0.0416667	24	0.444444	FALSE	S CDS	CTC	L	CCC	P
45579_intermediate2_consensus	22733	T	A	30	9	46	1	1	37	0.0322581	31	0.442857	FALSE	S CDS	TCT	S	TCA	S
45579_intermediate2_consensus	23126	G	A	45	7	43	2	2	31	0.0425532	47	0.197985	FALSE	S CDS	CAG	Q	CAA	Q
45579_intermediate2_consensus	23574	G	A	81	37	50	3	3	37	0.0357143	84	0.0683429	FALSE	S CDS	GCG	A	ACG	T
45579_intermediate2_consensus	23704	A	T	55	19	45	2	0	27	0.0350877	57	0.184594	FALSE	S CDS	TAC	Y	TTC	F
45579_intermediate2_consensus	24374	C	T	31	17	41	1	0	25	0.03125	32	0.470588	FALSE	S CDS	CAC	H	CAT	H
45579_intermediate2_consensus	24380	T	C	25	13	42	1	1	25	0.0384615	26	0.45614	FALSE	S CDS	CTT	L	CTC	L
45579_intermediate2_consensus	25133	A	C	32	12	47	1	1	25	0.030303	33	0.423077	FALSE	S CDS	CCA	P	CCC	P
45579_intermediate2_consensus	25137	A	G	27	10	47	1	0	25	0.0357143	28	0.411765	FALSE	S CDS	ATT	I	GTT	V
45579_intermediate2_consensus	25254	C	T	31	8	44	2	0	37	0.0606061	33	0.200913	FALSE	S CDS	CAA	Q	TAA	*
45579_intermediate2_consensus	25330	T	A	38	7	40	2	2	31	0.05	40	0.130108	FALSE	S CDS	TTG	L	TAG	*
45579_intermediate2_consensus	25704	T	C	53	16	58	3	3	37	0.0535714	56	0.0545583	FALSE	NS3 CDS	CTT	L	CCT	P
45579_intermediate2_consensus	25825	T	G	29	8	45	1	0	25	0.0333333	30	0.454545	FALSE	NS3 CDS	ACT	T	ACG	T
45579_intermediate2_consensus	25843	A	T	30	9	48	1	0	29	0.0322581	31	0.430556	FALSE	NS3 CDS	ATA	I	ATT	I
45579_intermediate2_consensus	25886	C	T	32	9	49	1	0	25	0.030303	33	0.434211	FALSE	NS3 CDS	CTT	L	TTT	F
45579_intermediate2_consensus	25926	T	C	26	8	45	1	1	37	0.037037	27	0.457627	FALSE	NS3 CDS	CTA	L	CCA	P
45579_intermediate2_consensus	25934	A	G	26	7	47	1	1	37	0.037037	27	0.442623	FALSE	NS3 CDS	AAC	N	GAC	D
45579_intermediate2_consensus	25941	C	T	26	9	46	1	0	25	0.037037	27	0.45	FALSE	NS3 CDS	ACT	T	ATT	I
45579_intermediate2_consensus	25976	C	T	27	15	39	1	0	25	0.0357143	28	0.491228	FALSE	NS3 CDS	CTG	L	TTG	L
45579_intermediate2_consensus	26001	A	T	30	13	46	1	0	25	0.0322581	31	0.449275	FALSE	NS3 CDS	TAC	Y	TTC	F
45579_intermediate2_consensus	26036	A	T	34	14	44	2	0	29	0.0555556	36	0.189702	FALSE	NS3 CDS	ACT	T	TCT	S
45579_intermediate2_consensus	26139	C	T	38	11	44	2	1	33	0.05	40	0.171053	FALSE	NS3 CDS	TCG	S	TTG	L
45579_intermediate2_consensus	26528	A	T	29	4	37	1	0	25	0.0333333	30	0.461538	FALSE	M CDS	CAG	Q	CTG	L
45579_intermediate2_consensus	26582	G	A	28	2	36	1	0	25	0.0344828	29	0.491525	FALSE	M CDS	GGA	G	GAA	E
45579_intermediate2_consensus	27005	C	T	77	40	54	4	1	28	0.0493827	81	0.0766464	FALSE	M CDS	TCA	S	TTA	L
45579_intermediate2_consensus	27013	T	C	51	25	50	4	4	37	0.0727273	55	0.0291086	FALSE	M CDS	TGC	C	CGC	R
45579_intermediate2_consensus	27020	A	G	31	13	48	1	0	25	0.03125	32	0.421053	FALSE	M CDS	AAG	K	AGG	R
45579_intermediate2_consensus	27057	T	C	32	9	47	1	0	37	0.030303	33	0.44	FALSE	M CDS	ATT	I	ATC	I
45579_intermediate2_consensus	27293	A	T	76	41	51	3	0	34	0.0379747	79	0.0714087	FALSE	NS6 CDS	ACA	T	TCA	S
45579_intermediate2_consensus	27524	C	T	63	22	42	3	0	31	0.0454545	66	0.0813547	FALSE	NS7a CDS	CAC	H	TAC	Y
45579_intermediate2_consensus	27847	C	T	89	29	49	3	0	26	0.0326087	92	0.203385	FALSE	NS7b CDS	CAC	H	TAC	Y
45579_intermediate2_consensus	29839	A	T	49	28	52	2	2	25	0.0384615	52	0.156865	FALSE	NA	NA	NA	NA	NA
45579_intermediate2_consensus	29870	C	A	130	9	52	8	5	37	0.057971	138	2.39321e-05	TRUE	NA	NA	NA	NA	NA

## Sheet: HAS001
REGION	POS	REF	ALT	REF_DP	REF_RV	REF_QUAL	ALT_DP	ALT_RV	ALT_QUAL	ALT_FREQ	TOTAL_DP	PVAL	PASS	GFF_FEATURE	REF_CODON	REF_AA	ALT_CODON	ALT_AA
HAS001_intermediate2_consensus	141	T	C	23	2	53	1	0	37	0.0416667	24	0.4	FALSE	NA	NA	NA	NA	NA
HAS001_intermediate2_consensus	172	T	C	23	3	63	1	1	37	0.0416667	24	0.369231	FALSE	NA	NA	NA	NA	NA
HAS001_intermediate2_consensus	175	T	C	23	4	62	1	0	62	0.0416667	24	0.363636	FALSE	NA	NA	NA	NA	NA
HAS001_intermediate2_consensus	203	C	A	17	12	45	1	0	37	0.0555556	18	0.418605	FALSE	NA	NA	NA	NA	NA
HAS001_intermediate2_consensus	286	T	G	20	12	45	1	1	37	0.047619	21	0.456522	FALSE	orf1ab CDS	TTT	F	GTT	V
HAS001_intermediate2_consensus	302	C	T	11	7	40	1	0	37	0.0833333	12	0.5	FALSE	orf1ab CDS	ACA	T	ATA	I
HAS001_intermediate2_consensus	308	C	A	10	5	39	1	1	25	0.0909091	11	0.478261	FALSE	orf1ab CDS	CCA	P	CAA	Q
HAS001_intermediate2_consensus	312	T	C	7	2	42	1	1	37	0.125	8	0.5	FALSE	orf1ab CDS	ACT	T	ACC	T
HAS001_intermediate2_consensus	414	C	G	13	1	39	1	1	37	0.0714286	14	0.5	FALSE	orf1ab CDS	CAC	H	CAG	Q
HAS001_intermediate2_consensus	507	A	-TGGTCATGTTATGGT	20	6	46	1	0	20	0.0384615	26	0.456522	FALSE	NA	NA	NA	NA	NA
HAS001_intermediate2_consensus	514	T	C	18	7	46	1	0	37	0.0526316	19	0.422222	FALSE	orf1ab CDS	TGT	C	CGT	R
HAS001_intermediate2_consensus	514	T	-GTTATG	18	7	46	1	0	20	0.037037	27	0.422222	FALSE	NA	NA	NA	NA	NA
HAS001_intermediate2_consensus	542	G	A	25	9	50	1	1	25	0.0384615	26	0.419355	FALSE	orf1ab CDS	CGA	R	CAA	Q
HAS001_intermediate2_consensus	605	A	G	26	13	49	1	1	37	0.037037	27	0.435484	FALSE	orf1ab CDS	AAT	N	AGT	S
HAS001_intermediate2_consensus	643	C	T	26	15	47	1	1	37	0.037037	27	0.442623	FALSE	orf1ab CDS	CGG	R	TGG	W
HAS001_intermediate2_consensus	751	C	T	14	5	42	1	1	37	0.0666667	15	0.483871	FALSE	orf1ab CDS	CAC	H	TAC	Y
HAS001_intermediate2_consensus	802	A	G	23	7	53	1	1	37	0.0416667	24	0.413793	FALSE	orf1ab CDS	AGG	R	GGG	G
HAS001_intermediate2_consensus	832	C	G	23	6	55	1	1	37	0.0416667	24	0.40678	FALSE	orf1ab CDS	CTT	L	GTT	V
HAS001_intermediate2_consensus	850	C	T	25	7	55	1	0	25	0.0384615	26	0.40625	FALSE	orf1ab CDS	CTA	L	TTA	L
HAS001_intermediate2_consensus	913	C	T	25	13	47	1	1	25	0.0384615	26	0.412698	FALSE	orf1ab CDS	CGA	R	TGA	*
HAS001_intermediate2_consensus	914	G	A	25	14	50	1	0	74	0.0384615	26	0.419355	FALSE	orf1ab CDS	CGA	R	CAA	Q
HAS001_intermediate2_consensus	916	A	T	22	11	49	1	0	29	0.0434783	23	0.410714	FALSE	orf1ab CDS	ACA	T	TCA	S
HAS001_intermediate2_consensus	1154	A	T	14	2	44	1	0	20	0.0666667	15	0.454545	FALSE	orf1ab CDS	TAT	Y	TTT	F
HAS001_intermediate2_consensus	1294	T	C	22	11	51	1	1	25	0.0434783	23	0.410714	FALSE	orf1ab CDS	TTG	L	CTG	L
HAS001_intermediate2_consensus	1313	A	T	18	14	44	1	0	29	0.0526316	19	0.422222	FALSE	orf1ab CDS	GAC	D	GTC	V
HAS001_intermediate2_consensus	1577	G	-T	6	3	47	2	0	20	0.25	8	0.266667	FALSE	NA	NA	NA	NA	NA
HAS001_intermediate2_consensus	1648	C	T	5	0	51	1	0	37	0.166667	6	0.428571	FALSE	orf1ab CDS	CAA	Q	TAA	*
HAS001_intermediate2_consensus	1813	T	A	13	5	52	1	0	37	0.0714286	14	0.4	FALSE	orf1ab CDS	TAA	*	AAA	K
HAS001_intermediate2_consensus	1932	A	G	15	7	61	1	1	37	0.0625	16	0.372093	FALSE	orf1ab CDS	TCA	S	TCG	S
HAS001_intermediate2_consensus	1955	A	T	12	5	59	1	0	25	0.0769231	13	0.393939	FALSE	orf1ab CDS	GAA	E	GTA	V
HAS001_intermediate2_consensus	1960	C	T	10	7	49	1	1	25	0.0909091	11	0.423077	FALSE	orf1ab CDS	CGC	R	TGC	C
HAS001_intermediate2_consensus	1963	T	C	8	5	56	1	1	37	0.111111	9	0.409091	FALSE	orf1ab CDS	TAT	Y	CAT	H
HAS001_intermediate2_consensus	2034	T	C	13	6	56	1	0	37	0.0714286	14	0.411765	FALSE	orf1ab CDS	TTT	F	TTC	F
HAS001_intermediate2_consensus	2151	A	-TTGGC	5	1	44	1	0	20	0.142857	7	0.5	FALSE	NA	NA	NA	NA	NA
HAS001_intermediate2_consensus	2457	T	C	21	9	49	1	1	37	0.0454545	22	0.44	FALSE	orf1ab CDS	CAT	H	CAC	H
HAS001_intermediate2_consensus	2683	G	A	4	1	43	1	1	25	0.2	5	0.5	FALSE	orf1ab CDS	GAT	D	AAT	N
HAS001_intermediate2_consensus	3221	C	T	5	1	49	1	0	29	0.166667	6	0.4	FALSE	orf1ab CDS	ACA	T	ATA	I
HAS001_intermediate2_consensus	3273	A	T	10	4	43	1	0	25	0.0909091	11	0.478261	FALSE	orf1ab CDS	TCA	S	TCT	S
HAS001_intermediate2_consensus	3294	C	T	13	4	40	1	0	25	0.0714286	14	0.482759	FALSE	orf1ab CDS	ACC	T	ACT	T
HAS001_intermediate2_consensus	3334	T	C	19	6	57	1	0	37	0.05	20	0.4	FALSE	orf1ab CDS	TGA	*	CGA	R
HAS001_intermediate2_consensus	3349	T	C	17	5	55	1	1	74	0.0555556	18	0.4	FALSE	orf1ab CDS	TAG	*	CAG	Q
HAS001_intermediate2_consensus	3412	T	+A	22	6	48	1	0	20	0.0344828	29	0.45098	FALSE	NA	NA	NA	NA	NA
HAS001_intermediate2_consensus	3523	A	G	17	6	57	1	0	25	0.0555556	18	0.4	FALSE	orf1ab CDS	ATC	I	GTC	V
HAS001_intermediate2_consensus	3529	T	C	18	6	58	1	0	37	0.0526316	19	0.395833	FALSE	orf1ab CDS	TGA	*	CGA	R
HAS001_intermediate2_consensus	3554	C	T	18	9	54	1	0	25	0.0526316	19	0.413043	FALSE	orf1ab CDS	ACT	T	ATT	I
HAS001_intermediate2_consensus	3603	A	T	19	11	46	1	1	62	0.05	20	0.425532	FALSE	orf1ab CDS	ACA	T	ACT	T
HAS001_intermediate2_consensus	3684	A	G	12	3	49	1	0	37	0.0769231	13	0.40625	FALSE	orf1ab CDS	TCA	S	TCG	S
HAS001_intermediate2_consensus	3779	A	G	7	2	49	1	0	25	0.125	8	0.380952	FALSE	orf1ab CDS	AAA	K	AGA	R
HAS001_intermediate2_consensus	3800	G	T	8	1	55	1	0	25	0.111111	9	0.428571	FALSE	orf1ab CDS	TGA	*	TTA	L
HAS001_intermediate2_consensus	3834	T	A	4	0	64	1	1	25	0.2	5	0.357143	FALSE	orf1ab CDS	CTT	L	CTA	L
HAS001_intermediate2_consensus	3835	T	A	5	0	59	1	1	25	0.166667	6	0.4	FALSE	orf1ab CDS	TTT	F	ATT	I
HAS001_intermediate2_consensus	3836	T	A	5	1	59	1	1	25	0.166667	6	0.4	FALSE	orf1ab CDS	TTT	F	TAT	Y
HAS001_intermediate2_consensus	3877	T	A	7	2	40	1	1	25	0.125	8	0.5	FALSE	orf1ab CDS	TGA	*	AGA	R
HAS001_intermediate2_consensus	3886	T	A	7	2	40	1	1	25	0.125	8	0.5	FALSE	orf1ab CDS	TAA	*	AAA	K
HAS001_intermediate2_consensus	3897	T	A	8	2	40	1	1	25	0.111111	9	0.473684	FALSE	orf1ab CDS	AGT	S	AGA	R
HAS001_intermediate2_consensus	3924	C	G	9	4	35	1	1	25	0.1	10	0.526316	FALSE	orf1ab CDS	ACC	T	ACG	T
HAS001_intermediate2_consensus	3953	A	G	9	3	41	1	0	25	0.1	10	0.47619	FALSE	orf1ab CDS	TAA	*	TGA	*
HAS001_intermediate2_consensus	4088	G	A	17	4	49	1	0	25	0.0555556	18	0.428571	FALSE	orf1ab CDS	TGA	*	TAA	*
HAS001_intermediate2_consensus	4109	G	A	18	6	47	1	1	25	0.0526316	19	0.431818	FALSE	orf1ab CDS	AGA	R	AAA	K
HAS001_intermediate2_consensus	4145	G	A	16	7	47	1	1	37	0.0588235	17	0.435897	FALSE	orf1ab CDS	GGG	G	GAG	E
HAS001_intermediate2_consensus	4224	T	A	27	16	48	1	0	74	0.0357143	28	0.424242	FALSE	orf1ab CDS	AGT	S	AGA	R
HAS001_intermediate2_consensus	4247	A	T	29	15	51	1	1	29	0.0333333	30	0.416667	FALSE	orf1ab CDS	CAC	H	CTC	L
HAS001_intermediate2_consensus	4700	T	A	11	2	53	1	0	37	0.0833333	12	0.428571	FALSE	orf1ab CDS	TTC	F	TAC	Y
HAS001_intermediate2_consensus	4739	T	A	11	3	57	1	0	74	0.0833333	12	0.4	FALSE	orf1ab CDS	TTC	F	TAC	Y
HAS001_intermediate2_consensus	4745	T	A	10	2	59	1	0	37	0.0909091	11	0.407407	FALSE	orf1ab CDS	TTC	F	TAC	Y
HAS001_intermediate2_consensus	4763	C	T	9	1	61	1	0	25	0.1	10	0.4	FALSE	orf1ab CDS	ACA	T	ATA	I
HAS001_intermediate2_consensus	4858	T	C	14	4	52	1	1	37	0.0666667	15	0.428571	FALSE	orf1ab CDS	TGA	*	CGA	R
HAS001_intermediate2_consensus	4881	G	-TAATCC	14	4	53	2	0	20	0.0952381	21	0.190476	FALSE	NA	NA	NA	NA	NA
HAS001_intermediate2_consensus	4920	C	T	11	6	47	1	0	37	0.0833333	12	0.461538	FALSE	orf1ab CDS	CAC	H	CAT	H
HAS001_intermediate2_consensus	4921	C	T	10	6	40	1	0	74	0.0909091	11	0.458333	FALSE	orf1ab CDS	CTT	L	TTT	F
HAS001_intermediate2_consensus	5050	T	C	8	3	60	1	0	62	0.111111	9	0.391304	FALSE	orf1ab CDS	TCC	S	CCC	P
HAS001_intermediate2_consensus	5094	A	C	7	3	56	1	1	25	0.125	8	0.421053	FALSE	orf1ab CDS	TCA	S	TCC	S
HAS001_intermediate2_consensus	5316	A	C	4	0	46	1	1	25	0.2	5	0.5	FALSE	orf1ab CDS	CCA	P	CCC	P
HAS001_intermediate2_consensus	5317	A	T	3	0	45	1	0	37	0.25	4	0.5	FALSE	orf1ab CDS	ACA	T	TCA	S
HAS001_intermediate2_consensus	5428	A	G	8	1	46	1	1	25	0.111111	9	0.473684	FALSE	orf1ab CDS	AGT	S	GGT	G
HAS001_intermediate2_consensus	5578	G	A	13	3	56	1	0	29	0.0714286	14	0.388889	FALSE	orf1ab CDS	GGG	G	AGG	R
HAS001_intermediate2_consensus	5593	T	C	15	6	51	1	0	25	0.0625	16	0.421053	FALSE	orf1ab CDS	TGA	*	CGA	R
HAS001_intermediate2_consensus	5620	A	T	15	8	46	1	0	29	0.0625	16	0.432432	FALSE	orf1ab CDS	ACC	T	TCC	S
HAS001_intermediate2_consensus	5624	T	G	16	9	45	1	0	25	0.0588235	17	0.459459	FALSE	orf1ab CDS	TTG	L	TGG	W
HAS001_intermediate2_consensus	5818	T	-TTAC	15	4	48	1	0	20	0.047619	21	0.444444	FALSE	NA	NA	NA	NA	NA
HAS001_intermediate2_consensus	5891	A	T	25	6	63	1	0	25	0.0384615	26	0.366197	FALSE	orf1ab CDS	AAC	N	ATC	I
HAS001_intermediate2_consensus	5909	T	-ATA	27	10	58	2	0	20	0.0454545	44	0.158842	FALSE	NA	NA	NA	NA	NA
HAS001_intermediate2_consensus	5948	A	G	25	10	54	1	1	37	0.0384615	26	0.40625	FALSE	orf1ab CDS	TAA	*	TGA	*
HAS001_intermediate2_consensus	5954	G	A	24	10	52	1	0	62	0.04	25	0.403226	FALSE	orf1ab CDS	GGA	G	GAA	E
HAS001_intermediate2_consensus	5961	A	T	26	11	47	1	0	25	0.037037	27	0.421875	FALSE	orf1ab CDS	TTA	L	TTT	F
HAS001_intermediate2_consensus	5987	A	C	25	11	50	1	1	25	0.0384615	26	0.412698	FALSE	orf1ab CDS	CAC	H	CCC	P
HAS001_intermediate2_consensus	5994	A	G	22	10	51	1	1	37	0.0434783	23	0.418182	FALSE	orf1ab CDS	GCA	A	GCG	A
HAS001_intermediate2_consensus	5999	A	G	20	11	49	1	1	20	0.047619	21	0.42	FALSE	orf1ab CDS	AAT	N	AGT	S
HAS001_intermediate2_consensus	6220	G	T	9	2	53	1	0	37	0.1	10	0.434783	FALSE	orf1ab CDS	GTT	V	TTT	F
HAS001_intermediate2_consensus	6254	G	A	10	3	48	2	2	31	0.166667	12	0.203077	FALSE	orf1ab CDS	TGC	C	TAC	Y
HAS001_intermediate2_consensus	6357	A	T	16	5	51	1	1	25	0.0588235	17	0.425	FALSE	orf1ab CDS	AGA	R	AGT	S
HAS001_intermediate2_consensus	6422	G	A	16	7	47	1	1	37	0.0588235	17	0.435897	FALSE	orf1ab CDS	GGA	G	GAA	E
HAS001_intermediate2_consensus	6480	T	A	15	7	43	1	1	37	0.0625	16	0.470588	FALSE	orf1ab CDS	TGT	C	TGA	*
HAS001_intermediate2_consensus	6737	A	T	10	6	46	1	0	37	0.0909091	11	0.44	FALSE	orf1ab CDS	TAC	Y	TTC	F
HAS001_intermediate2_consensus	7110	G	A	3	1	61	1	0	25	0.25	4	0.444444	FALSE	orf1ab CDS	CTG	L	CTA	L
HAS001_intermediate2_consensus	7321	C	T	22	4	49	1	1	37	0.0434783	23	0.433962	FALSE	orf1ab CDS	CTA	L	TTA	L
HAS001_intermediate2_consensus	7336	T	C	22	6	49	1	0	37	0.0434783	23	0.425926	FALSE	orf1ab CDS	TTT	F	CTT	L
HAS001_intermediate2_consensus	7380	T	A	26	13	44	1	1	37	0.037037	27	0.45	FALSE	orf1ab CDS	TGT	C	TGA	*
HAS001_intermediate2_consensus	7398	C	T	19	7	49	1	0	29	0.05	20	0.408163	FALSE	orf1ab CDS	TTC	F	TTT	F
HAS001_intermediate2_consensus	7417	C	T	19	7	52	1	0	29	0.05	20	0.416667	FALSE	orf1ab CDS	CAT	H	TAT	Y
HAS001_intermediate2_consensus	7463	G	-T	23	8	53	2	0	20	0.0606061	33	0.18797	FALSE	NA	NA	NA	NA	NA
HAS001_intermediate2_consensus	7472	G	A	21	10	46	1	0	25	0.0454545	22	0.44898	FALSE	orf1ab CDS	CGG	R	CAG	Q
HAS001_intermediate2_consensus	7521	C	T	19	10	40	1	0	25	0.05	20	0.47619	FALSE	orf1ab CDS	AAC	N	AAT	N
HAS001_intermediate2_consensus	7528	C	T	16	8	40	1	1	25	0.0588235	17	0.485714	FALSE	orf1ab CDS	CGA	R	TGA	*
HAS001_intermediate2_consensus	7530	A	T	13	6	37	1	0	74	0.0714286	14	0.466667	FALSE	orf1ab CDS	CGA	R	CGT	R
HAS001_intermediate2_consensus	7562	T	C	9	3	57	1	1	37	0.1	10	0.416667	FALSE	orf1ab CDS	GTC	V	GCC	A
HAS001_intermediate2_consensus	7594	C	T	8	3	60	1	0	37	0.111111	9	0.409091	FALSE	orf1ab CDS	CTT	L	TTT	F
HAS001_intermediate2_consensus	7696	T	A	11	9	47	1	1	37	0.0833333	12	0.461538	FALSE	orf1ab CDS	TAA	*	AAA	K
HAS001_intermediate2_consensus	7755	A	G	7	2	58	1	1	37	0.125	8	0.421053	FALSE	orf1ab CDS	GAA	E	GAG	E
HAS001_intermediate2_consensus	7789	T	C	6	3	59	1	0	37	0.142857	7	0.411765	FALSE	orf1ab CDS	TGG	W	CGG	R
HAS001_intermediate2_consensus	7833	A	T	4	1	55	1	0	29	0.2	5	0.416667	FALSE	orf1ab CDS	TAA	*	TAT	Y
HAS001_intermediate2_consensus	7968	C	A	5	2	34	1	1	37	0.166667	6	0.545455	FALSE	orf1ab CDS	ACC	T	ACA	T
HAS001_intermediate2_consensus	8043	C	T	7	0	40	1	0	37	0.125	8	0.5	FALSE	orf1ab CDS	TGC	C	TGT	C
HAS001_intermediate2_consensus	8159	A	T	10	1	48	1	1	37	0.0909091	11	0.44	FALSE	orf1ab CDS	TAC	Y	TTC	F
HAS001_intermediate2_consensus	8260	T	A	16	10	50	1	0	29	0.0588235	17	0.425	FALSE	orf1ab CDS	TAC	Y	AAC	N
HAS001_intermediate2_consensus	8389	C	T	6	2	49	1	1	37	0.142857	7	0.466667	FALSE	orf1ab CDS	CAT	H	TAT	Y
HAS001_intermediate2_consensus	8449	A	G	7	1	56	1	1	37	0.125	8	0.421053	FALSE	orf1ab CDS	AAT	N	GAT	D
HAS001_intermediate2_consensus	8499	C	T	11	2	50	1	0	74	0.0833333	12	0.428571	FALSE	orf1ab CDS	TGC	C	TGT	C
HAS001_intermediate2_consensus	8532	C	T	13	3	53	1	0	37	0.0714286	14	0.424242	FALSE	orf1ab CDS	AAC	N	AAT	N
HAS001_intermediate2_consensus	8597	C	T	9	2	49	1	0	37	0.1	10	0.454545	FALSE	orf1ab CDS	ACT	T	ATT	I
HAS001_intermediate2_consensus	8643	T	C	10	3	43	1	0	37	0.0909091	11	0.458333	FALSE	orf1ab CDS	TGT	C	TGC	C
HAS001_intermediate2_consensus	8668	C	G	13	3	44	1	1	37	0.0714286	14	0.466667	FALSE	orf1ab CDS	CTT	L	GTT	V
HAS001_intermediate2_consensus	8821	A	T	6	2	53	1	1	25	0.125	8	0.388889	FALSE	orf1ab CDS	ATT	I	TTT	F
HAS001_intermediate2_consensus	8821	A	G	6	2	53	1	1	37	0.125	8	0.388889	FALSE	orf1ab CDS	ATT	I	GTT	V
HAS001_intermediate2_consensus	8848	A	T	5	1	49	1	0	25	0.166667	6	0.428571	FALSE	orf1ab CDS	AGT	S	TGT	C
HAS001_intermediate2_consensus	8990	G	A	6	0	47	1	1	25	0.142857	7	0.466667	FALSE	orf1ab CDS	TGC	C	TAC	Y
HAS001_intermediate2_consensus	9003	G	A	8	3	41	1	1	37	0.111111	9	0.5	FALSE	orf1ab CDS	TTG	L	TTA	L
HAS001_intermediate2_consensus	9172	T	A	10	2	46	1	0	37	0.0909091	11	0.44	FALSE	orf1ab CDS	TGA	*	AGA	R
HAS001_intermediate2_consensus	9212	T	A	10	2	51	1	1	25	0.0909091	11	0.44	FALSE	orf1ab CDS	GTA	V	GAA	E
HAS001_intermediate2_consensus	9235	A	T	10	4	43	1	0	74	0.0909091	11	0.458333	FALSE	orf1ab CDS	AAG	K	TAG	*
HAS001_intermediate2_consensus	9572	G	C	12	6	45	1	0	36	0.0769231	13	0.433333	FALSE	orf1ab CDS	TGG	W	TCG	S
HAS001_intermediate2_consensus	9947	G	A	11	6	49	1	0	29	0.0833333	12	0.428571	FALSE	orf1ab CDS	AGA	R	AAA	K
HAS001_intermediate2_consensus	9948	A	T	11	6	52	1	1	25	0.0833333	12	0.428571	FALSE	orf1ab CDS	AGA	R	AGT	S
HAS001_intermediate2_consensus	10051	G	T	13	6	45	1	1	37	0.0714286	14	0.451613	FALSE	orf1ab CDS	GCA	A	TCA	S
HAS001_intermediate2_consensus	10099	T	A	8	1	41	1	1	29	0.111111	9	0.45	FALSE	orf1ab CDS	TTG	L	ATG	M
HAS001_intermediate2_consensus	10242	A	T	13	6	47	1	0	25	0.0714286	14	0.451613	FALSE	orf1ab CDS	TAA	*	TAT	Y
HAS001_intermediate2_consensus	10300	G	A	16	3	50	1	1	25	0.0588235	17	0.435897	FALSE	orf1ab CDS	GCA	A	ACA	T
HAS001_intermediate2_consensus	10376	C	T	23	9	49	1	0	25	0.0416667	24	0.436364	FALSE	orf1ab CDS	ACC	T	ATC	I
HAS001_intermediate2_consensus	10413	G	A	21	9	51	1	1	37	0.0454545	22	0.423077	FALSE	orf1ab CDS	TGG	W	TGA	*
HAS001_intermediate2_consensus	10451	A	G	14	4	44	1	1	37	0.0666667	15	0.441176	FALSE	orf1ab CDS	CAA	Q	CGA	R
HAS001_intermediate2_consensus	10536	A	T	18	10	48	1	0	29	0.0526316	19	0.431818	FALSE	orf1ab CDS	TTA	L	TTT	F
HAS001_intermediate2_consensus	10610	G	T	15	11	46	1	0	25	0.0625	16	0.457143	FALSE	orf1ab CDS	TGT	C	TTT	F
HAS001_intermediate2_consensus	10767	A	T	22	9	53	1	0	20	0.0434783	23	0.403509	FALSE	orf1ab CDS	CAA	Q	CAT	H
HAS001_intermediate2_consensus	10770	A	G	20	8	55	1	0	37	0.047619	21	0.396226	FALSE	orf1ab CDS	TTA	L	TTG	L
HAS001_intermediate2_consensus	10928	A	T	9	5	46	1	0	29	0.1	10	0.416667	FALSE	orf1ab CDS	TAC	Y	TTC	F
HAS001_intermediate2_consensus	11074	C	T	12	2	60	1	1	25	0.0769231	13	0.393939	FALSE	orf1ab CDS	CTT	L	TTT	F
HAS001_intermediate2_consensus	11092	T	A	10	3	55	1	0	37	0.0909091	11	0.423077	FALSE	orf1ab CDS	TGC	C	AGC	S
HAS001_intermediate2_consensus	11130	C	T	7	2	52	1	0	37	0.125	8	0.444444	FALSE	orf1ab CDS	GTC	V	GTT	V
HAS001_intermediate2_consensus	11268	A	G	8	3	46	1	0	74	0.111111	9	0.428571	FALSE	orf1ab CDS	GGA	G	GGG	G
HAS001_intermediate2_consensus	11450	C	T	16	7	60	1	0	29	0.0588235	17	0.377778	FALSE	orf1ab CDS	TCA	S	TTA	L
HAS001_intermediate2_consensus	11617	T	C	6	1	37	1	0	37	0.142857	7	0.538462	FALSE	orf1ab CDS	TTT	F	CTT	L
HAS001_intermediate2_consensus	11673	A	T	9	2	54	1	0	37	0.1	10	0.416667	FALSE	orf1ab CDS	CTA	L	CTT	L
HAS001_intermediate2_consensus	11714	A	T	13	4	57	1	0	29	0.0714286	14	0.388889	FALSE	orf1ab CDS	TAC	Y	TTC	F
HAS001_intermediate2_consensus	11741	C	T	14	7	52	1	0	29	0.0666667	15	0.416667	FALSE	orf1ab CDS	ACA	T	ATA	I
HAS001_intermediate2_consensus	11824	C	T	12	7	46	1	0	29	0.0769231	13	0.448276	FALSE	orf1ab CDS	CAA	Q	TAA	*
HAS001_intermediate2_consensus	11891	T	A	8	4	41	1	0	37	0.111111	9	0.5	FALSE	orf1ab CDS	TTT	F	TAT	Y
HAS001_intermediate2_consensus	11899	A	G	8	4	46	1	0	37	0.111111	9	0.473684	FALSE	orf1ab CDS	ACT	T	GCT	A
HAS001_intermediate2_consensus	11929	G	A	11	2	42	1	0	37	0.0833333	12	0.48	FALSE	orf1ab CDS	GGC	G	AGC	S
HAS001_intermediate2_consensus	11934	A	T	8	1	43	1	0	37	0.111111	9	0.473684	FALSE	orf1ab CDS	TCA	S	TCT	S
HAS001_intermediate2_consensus	11959	T	C	11	1	54	1	0	25	0.0833333	12	0.413793	FALSE	orf1ab CDS	TCT	S	CCT	P
HAS001_intermediate2_consensus	11990	G	A	12	1	55	1	0	25	0.0769231	13	0.419355	FALSE	orf1ab CDS	TGA	*	TAA	*
HAS001_intermediate2_consensus	12101	T	C	12	3	46	1	1	25	0.0769231	13	0.448276	FALSE	orf1ab CDS	CTC	L	CCC	P
HAS001_intermediate2_consensus	12226	T	A	13	11	41	1	1	25	0.0714286	14	0.482759	FALSE	orf1ab CDS	TAA	*	AAA	K
HAS001_intermediate2_consensus	12231	C	T	13	12	44	1	0	37	0.0714286	14	0.466667	FALSE	orf1ab CDS	ATC	I	ATT	I
HAS001_intermediate2_consensus	12297	A	G	12	6	44	1	1	37	0.0769231	13	0.464286	FALSE	orf1ab CDS	CCA	P	CCG	P
HAS001_intermediate2_consensus	12317	T	A	13	7	45	1	1	25	0.0714286	14	0.451613	FALSE	orf1ab CDS	ATC	I	AAC	N
HAS001_intermediate2_consensus	12334	A	G	9	2	50	1	1	25	0.1	10	0.416667	FALSE	orf1ab CDS	AAA	K	GAA	E
HAS001_intermediate2_consensus	12448	A	G	13	8	40	1	0	74	0.0714286	14	0.466667	FALSE	orf1ab CDS	AAT	N	GAT	D
HAS001_intermediate2_consensus	12465	C	T	12	5	45	1	1	25	0.0769231	13	0.433333	FALSE	orf1ab CDS	AGC	S	AGT	S
HAS001_intermediate2_consensus	12487	A	T	7	3	37	1	0	37	0.125	8	0.5	FALSE	orf1ab CDS	ACC	T	TCC	S
HAS001_intermediate2_consensus	12491	G	A	7	3	38	1	0	37	0.125	8	0.5	FALSE	orf1ab CDS	AGA	R	AAA	K
HAS001_intermediate2_consensus	12556	A	G	9	0	43	1	1	37	0.1	10	0.454545	FALSE	orf1ab CDS	AAT	N	GAT	D
HAS001_intermediate2_consensus	12648	T	A	14	3	52	1	1	25	0.0666667	15	0.428571	FALSE	orf1ab CDS	TGT	C	TGA	*
HAS001_intermediate2_consensus	12665	A	G	15	8	46	1	1	37	0.0625	16	0.444444	FALSE	orf1ab CDS	CAA	Q	CGA	R
HAS001_intermediate2_consensus	12793	G	A	22	12	49	1	1	37	0.0434783	23	0.425926	FALSE	orf1ab CDS	GGG	G	AGG	R
HAS001_intermediate2_consensus	12800	A	G	15	7	54	1	1	37	0.0625	16	0.421053	FALSE	orf1ab CDS	TAG	*	TGG	W
HAS001_intermediate2_consensus	12972	A	T	20	3	49	1	0	37	0.047619	21	0.428571	FALSE	orf1ab CDS	CAA	Q	CAT	H
HAS001_intermediate2_consensus	12985	T	A	20	3	55	1	1	20	0.047619	21	0.396226	FALSE	orf1ab CDS	TAT	Y	AAT	N
HAS001_intermediate2_consensus	13034	G	A	19	7	47	1	1	25	0.05	20	0.434783	FALSE	orf1ab CDS	TGC	C	TAC	Y
HAS001_intermediate2_consensus	13037	A	T	18	8	45	1	0	25	0.0526316	19	0.431818	FALSE	orf1ab CDS	AAC	N	ATC	I
HAS001_intermediate2_consensus	13048	T	C	17	6	45	1	1	37	0.0555556	18	0.439024	FALSE	orf1ab CDS	TGC	C	CGC	R
HAS001_intermediate2_consensus	13063	A	T	17	8	38	1	0	29	0.0555556	18	0.473684	FALSE	orf1ab CDS	ATT	I	TTT	F
HAS001_intermediate2_consensus	13109	G	A	18	10	39	1	0	25	0.0526316	19	0.5	FALSE	orf1ab CDS	AGA	R	AAA	K
HAS001_intermediate2_consensus	13123	T	C	17	9	37	1	1	37	0.0555556	18	0.473684	FALSE	orf1ab CDS	TGG	W	CGG	R
HAS001_intermediate2_consensus	13129	A	G	15	7	41	1	1	37	0.0625	16	0.470588	FALSE	orf1ab CDS	ACA	T	GCA	A
HAS001_intermediate2_consensus	13142	A	T	14	7	44	1	0	25	0.0666667	15	0.441176	FALSE	orf1ab CDS	TAA	*	TTA	L
HAS001_intermediate2_consensus	13166	C	T	15	7	51	1	0	25	0.0625	16	0.432432	FALSE	orf1ab CDS	ACA	T	ATA	I
HAS001_intermediate2_consensus	13190	A	T	15	10	47	1	0	25	0.0625	16	0.444444	FALSE	orf1ab CDS	AAC	N	ATC	I
HAS001_intermediate2_consensus	13400	T	C	16	4	53	1	0	74	0.0588235	17	0.404762	FALSE	orf1ab CDS	TTA	L	TCA	S
HAS001_intermediate2_consensus	13422	T	C	16	6	54	1	0	74	0.0588235	17	0.404762	FALSE	orf1ab CDS	ACT	T	ACC	T
HAS001_intermediate2_consensus	13435	G	A	13	3	60	1	1	25	0.0714286	14	0.388889	FALSE	orf1ab CDS	GCT	A	ACT	T
HAS001_intermediate2_consensus	13509	C	A	15	9	50	1	1	37	0.0625	16	0.432432	FALSE	orf1ab CDS	CAC	H	AAC	N
HAS001_intermediate2_consensus	13520	G	T	18	9	49	1	1	37	0.0526316	19	0.44186	FALSE	orf1ab CDS	TAG	*	TAT	Y
HAS001_intermediate2_consensus	13571	G	T	8	2	41	1	1	25	0.111111	9	0.5	FALSE	orf1ab CDS	TGG	W	TGT	C
HAS001_intermediate2_consensus	13586	T	C	6	1	37	1	1	37	0.142857	7	0.538462	FALSE	orf1ab CDS	CCT	P	CCC	P
HAS001_intermediate2_consensus	13707	A	T	18	7	50	1	0	29	0.0526316	19	0.413043	FALSE	orf1ab CDS	ACT	T	TCT	S
HAS001_intermediate2_consensus	13773	A	T	18	6	54	1	0	25	0.0526316	19	0.404255	FALSE	orf1ab CDS	ACC	T	TCC	S
HAS001_intermediate2_consensus	13815	A	G	17	5	57	1	1	37	0.0555556	18	0.367347	FALSE	orf1ab CDS	AGA	R	GGA	G
HAS001_intermediate2_consensus	13820	T	C	15	4	59	1	1	37	0.0625	16	0.4	FALSE	orf1ab CDS	CCT	P	CCC	P
HAS001_intermediate2_consensus	14427	A	T	3	1	37	1	0	25	0.25	4	0.571429	FALSE	orf1ab CDS	AGT	S	TGT	C
HAS001_intermediate2_consensus	14456	C	T	2	1	37	1	0	37	0.333333	3	0.6	FALSE	orf1ab CDS	TCC	S	TCT	S
HAS001_intermediate2_consensus	14679	T	C	7	1	51	1	1	37	0.125	8	0.444444	FALSE	orf1ab CDS	TAA	*	CAA	Q
HAS001_intermediate2_consensus	14755	C	T	5	2	37	1	0	25	0.166667	6	0.545455	FALSE	orf1ab CDS	ACA	T	ATA	I
HAS001_intermediate2_consensus	14785	G	A	2	0	55	1	1	37	0.333333	3	0.5	FALSE	orf1ab CDS	TGC	C	TAC	Y
HAS001_intermediate2_consensus	14818	C	T	4	2	55	1	1	25	0.2	5	0.454545	FALSE	orf1ab CDS	TCT	S	TTT	F
HAS001_intermediate2_consensus	14848	C	T	4	3	46	1	0	29	0.2	5	0.454545	FALSE	orf1ab CDS	ACT	T	ATT	I
HAS001_intermediate2_consensus	15030	T	C	6	0	53	1	0	74	0.142857	7	0.411765	FALSE	orf1ab CDS	TAC	Y	CAC	H
HAS001_intermediate2_consensus	15124	A	T	9	1	57	1	0	29	0.1	10	0.37037	FALSE	orf1ab CDS	TAT	Y	TTT	F
HAS001_intermediate2_consensus	15155	A	G	8	2	55	1	0	48	0.111111	9	0.36	FALSE	orf1ab CDS	TCA	S	TCG	S
HAS001_intermediate2_consensus	15178	G	C	11	2	56	1	0	25	0.0833333	12	0.387097	FALSE	orf1ab CDS	AGC	S	ACC	T
HAS001_intermediate2_consensus	15190	G	C	10	2	53	1	0	25	0.0909091	11	0.407407	FALSE	orf1ab CDS	AGG	R	ACG	T
HAS001_intermediate2_consensus	15262	G	C	12	2	53	1	0	25	0.0769231	13	0.40625	FALSE	orf1ab CDS	TGA	*	TCA	S
HAS001_intermediate2_consensus	15297	T	C	13	3	52	1	0	48	0.0714286	14	0.411765	FALSE	orf1ab CDS	TCC	S	CCC	P
HAS001_intermediate2_consensus	15325	A	C	14	3	59	1	1	25	0.0666667	15	0.384615	FALSE	orf1ab CDS	CAT	H	CCT	P
HAS001_intermediate2_consensus	15337	A	T	14	4	54	1	0	20	0.0666667	15	0.394737	FALSE	orf1ab CDS	TAT	Y	TTT	F
HAS001_intermediate2_consensus	15388	C	T	12	6	42	1	0	29	0.0769231	13	0.464286	FALSE	orf1ab CDS	ACA	T	ATA	I
HAS001_intermediate2_consensus	15408	T	A	14	5	40	1	1	37	0.0666667	15	0.483871	FALSE	orf1ab CDS	TAA	*	AAA	K
HAS001_intermediate2_consensus	15420	T	A	13	4	41	1	1	25	0.0714286	14	0.482759	FALSE	orf1ab CDS	TCA	S	ACA	T
HAS001_intermediate2_consensus	15455	C	T	12	3	49	1	0	29	0.0769231	13	0.419355	FALSE	orf1ab CDS	TTC	F	TTT	F
HAS001_intermediate2_consensus	15502	G	A	12	3	51	1	1	37	0.0769231	13	0.433333	FALSE	orf1ab CDS	TGC	C	TAC	Y
HAS001_intermediate2_consensus	15612	A	T	15	7	50	1	0	25	0.0625	16	0.4	FALSE	orf1ab CDS	ACA	T	TCA	S
HAS001_intermediate2_consensus	15629	G	T	14	6	58	1	0	37	0.0666667	15	0.394737	FALSE	orf1ab CDS	GTG	V	GTT	V
HAS001_intermediate2_consensus	15693	A	T	7	3	49	1	0	37	0.125	8	0.444444	FALSE	orf1ab CDS	ACA	T	TCA	S
HAS001_intermediate2_consensus	15727	G	T	6	4	49	1	0	25	0.142857	7	0.466667	FALSE	orf1ab CDS	TGT	C	TTT	F
HAS001_intermediate2_consensus	16111	C	T	20	8	43	1	0	29	0.047619	21	0.446809	FALSE	orf1ab CDS	GCT	A	GTT	V
HAS001_intermediate2_consensus	16289	C	T	13	8	40	1	0	37	0.0714286	14	0.482759	FALSE	orf1ab CDS	TGC	C	TGT	C
HAS001_intermediate2_consensus	16343	C	T	8	5	44	1	0	37	0.111111	9	0.45	FALSE	orf1ab CDS	ATC	I	ATT	I
HAS001_intermediate2_consensus	16725	A	T	14	3	47	1	0	29	0.0666667	15	0.428571	FALSE	orf1ab CDS	ACA	T	TCA	S
HAS001_intermediate2_consensus	16801	A	G	17	6	42	1	0	37	0.0555556	18	0.473684	FALSE	orf1ab CDS	TAA	*	TGA	*
HAS001_intermediate2_consensus	16834	T	G	18	5	48	1	1	37	0.0526316	19	0.44186	FALSE	orf1ab CDS	CTT	L	CGT	R
HAS001_intermediate2_consensus	16844	G	A	21	9	52	1	0	29	0.0454545	22	0.415094	FALSE	orf1ab CDS	AGG	R	AGA	R
HAS001_intermediate2_consensus	16886	A	T	22	9	51	1	0	29	0.0434783	23	0.418182	FALSE	orf1ab CDS	TTA	L	TTT	F
HAS001_intermediate2_consensus	16887	C	T	22	10	50	1	0	29	0.0434783	23	0.425926	FALSE	orf1ab CDS	CAA	Q	TAA	*
HAS001_intermediate2_consensus	16976	T	A	22	14	48	1	1	25	0.0434783	23	0.442308	FALSE	orf1ab CDS	TGT	C	TGA	*
HAS001_intermediate2_consensus	16990	T	A	14	9	52	1	1	25	0.0666667	15	0.428571	FALSE	orf1ab CDS	CTT	L	CAT	H
HAS001_intermediate2_consensus	17075	T	C	11	6	51	1	1	37	0.0833333	12	0.428571	FALSE	orf1ab CDS	ACT	T	ACC	T
HAS001_intermediate2_consensus	17094	T	-G	8	4	58	1	0	20	0.0666667	15	0.391304	FALSE	NA	NA	NA	NA	NA
HAS001_intermediate2_consensus	17114	T	C	11	5	52	1	0	37	0.0833333	12	0.428571	FALSE	orf1ab CDS	TAT	Y	TAC	Y
HAS001_intermediate2_consensus	17136	T	A	4	0	37	1	0	37	0.2	5	0.5	FALSE	orf1ab CDS	TTC	F	ATC	I
HAS001_intermediate2_consensus	17502	C	T	12	2	44	1	0	37	0.0769231	13	0.464286	FALSE	orf1ab CDS	CAA	Q	TAA	*
HAS001_intermediate2_consensus	17693	C	T	17	7	45	1	0	29	0.0555556	18	0.439024	FALSE	orf1ab CDS	ATC	I	ATT	I
HAS001_intermediate2_consensus	17733	C	T	10	3	61	1	1	37	0.0909091	11	0.37931	FALSE	orf1ab CDS	CCT	P	TCT	S
HAS001_intermediate2_consensus	17883	C	A	6	2	43	1	0	25	0.142857	7	0.466667	FALSE	orf1ab CDS	CAC	H	AAC	N
HAS001_intermediate2_consensus	17919	T	A	7	1	43	1	1	25	0.125	8	0.470588	FALSE	orf1ab CDS	TAA	*	AAA	K
HAS001_intermediate2_consensus	18014	C	T	9	2	61	1	0	37	0.1	10	0.384615	FALSE	orf1ab CDS	TCC	S	TCT	S
HAS001_intermediate2_consensus	18115	C	T	8	2	55	1	0	29	0.111111	9	0.409091	FALSE	orf1ab CDS	ACA	T	ATA	I
HAS001_intermediate2_consensus	18152	T	A	10	2	43	1	1	25	0.0909091	11	0.44	FALSE	orf1ab CDS	TTT	F	TTA	L
HAS001_intermediate2_consensus	18178	A	G	9	1	49	1	1	37	0.1	10	0.454545	FALSE	orf1ab CDS	TAA	*	TGA	*
HAS001_intermediate2_consensus	18288	A	T	10	4	51	1	0	37	0.0909091	11	0.423077	FALSE	orf1ab CDS	ACG	T	TCG	S
HAS001_intermediate2_consensus	18316	G	C	11	5	44	1	1	37	0.0833333	12	0.444444	FALSE	orf1ab CDS	GGG	G	GCG	A
HAS001_intermediate2_consensus	18430	A	G	12	2	55	1	1	25	0.0769231	13	0.419355	FALSE	orf1ab CDS	TAC	Y	TGC	C
HAS001_intermediate2_consensus	18481	C	A	9	3	43	1	0	37	0.1	10	0.47619	FALSE	orf1ab CDS	ACA	T	AAA	K
HAS001_intermediate2_consensus	18520	G	A	9	4	45	1	1	37	0.1	10	0.47619	FALSE	orf1ab CDS	TGT	C	TAT	Y
HAS001_intermediate2_consensus	18541	C	T	10	4	54	2	0	37	0.166667	12	0.174603	FALSE	orf1ab CDS	ACA	T	ATA	I
HAS001_intermediate2_consensus	18629	A	T	7	3	56	1	0	20	0.125	8	0.4	FALSE	orf1ab CDS	GTA	V	GTT	V
HAS001_intermediate2_consensus	18669	T	+A	7	4	45	1	0	20	0.1	10	0.470588	FALSE	NA	NA	NA	NA	NA
HAS001_intermediate2_consensus	18972	G	T	17	3	50	1	0	74	0.0555556	18	0.428571	FALSE	orf1ab CDS	GGT	G	TGT	C
HAS001_intermediate2_consensus	18986	T	A	15	2	54	1	1	29	0.0625	16	0.380952	FALSE	orf1ab CDS	GGT	G	GGA	G
HAS001_intermediate2_consensus	18989	T	A	17	3	58	1	0	25	0.0555556	18	0.391304	FALSE	orf1ab CDS	TGT	C	TGA	*
HAS001_intermediate2_consensus	19038	T	C	23	4	59	1	1	37	0.0416667	24	0.380952	FALSE	orf1ab CDS	TAA	*	CAA	Q
HAS001_intermediate2_consensus	19082	G	T	20	7	55	1	1	74	0.047619	21	0.403846	FALSE	orf1ab CDS	ATG	M	ATT	I
HAS001_intermediate2_consensus	19096	G	A	20	9	56	1	0	37	0.047619	21	0.403846	FALSE	orf1ab CDS	TGC	C	TAC	Y
HAS001_intermediate2_consensus	19272	G	T	9	2	53	1	1	25	0.1	10	0.4	FALSE	orf1ab CDS	GCC	A	TCC	S
HAS001_intermediate2_consensus	19402	C	T	9	2	37	1	0	29	0.1	10	0.5	FALSE	orf1ab CDS	TCA	S	TTA	L
HAS001_intermediate2_consensus	19501	G	A	12	2	57	1	1	25	0.0769231	13	0.40625	FALSE	orf1ab CDS	TGC	C	TAC	Y
HAS001_intermediate2_consensus	19618	C	T	17	11	47	1	0	29	0.0555556	18	0.439024	FALSE	orf1ab CDS	TCA	S	TTA	L
HAS001_intermediate2_consensus	19738	G	A	15	2	49	1	1	37	0.0625	16	0.444444	FALSE	orf1ab CDS	TGT	C	TAT	Y
HAS001_intermediate2_consensus	19746	G	T	15	3	53	1	0	29	0.0625	16	0.410256	FALSE	orf1ab CDS	GTT	V	TTT	F
HAS001_intermediate2_consensus	19790	T	C	19	7	53	1	1	74	0.05	20	0.408163	FALSE	orf1ab CDS	GCT	A	GCC	A
HAS001_intermediate2_consensus	19812	A	T	17	11	47	1	0	25	0.0555556	18	0.439024	FALSE	orf1ab CDS	ACC	T	TCC	S
HAS001_intermediate2_consensus	19856	T	C	17	11	46	1	0	74	0.0555556	18	0.439024	FALSE	orf1ab CDS	CAT	H	CAC	H
HAS001_intermediate2_consensus	19868	C	T	17	11	45	1	0	29	0.0555556	18	0.45	FALSE	orf1ab CDS	TAC	Y	TAT	Y
HAS001_intermediate2_consensus	19898	C	T	14	4	39	1	1	37	0.0666667	15	0.5	FALSE	orf1ab CDS	TCC	S	TCT	S
HAS001_intermediate2_consensus	19983	C	+T	20	2	45	1	0	20	0.0384615	26	0.456522	FALSE	NA	NA	NA	NA	NA
HAS001_intermediate2_consensus	20023	A	T	23	5	48	1	0	37	0.0416667	24	0.436364	FALSE	orf1ab CDS	TAG	*	TTG	L
HAS001_intermediate2_consensus	20036	A	G	19	6	43	1	0	37	0.05	20	0.434783	FALSE	orf1ab CDS	TAA	*	TAG	*
HAS001_intermediate2_consensus	20081	C	A	20	10	43	1	1	29	0.047619	21	0.456522	FALSE	orf1ab CDS	ATC	I	ATA	I
HAS001_intermediate2_consensus	20083	G	A	21	10	45	1	1	25	0.0454545	22	0.458333	FALSE	orf1ab CDS	TGT	C	TAT	Y
HAS001_intermediate2_consensus	20163	A	G	14	6	48	1	1	37	0.0666667	15	0.428571	FALSE	orf1ab CDS	AGT	S	GGT	G
HAS001_intermediate2_consensus	20190	T	C	15	9	42	1	1	25	0.0625	16	0.457143	FALSE	orf1ab CDS	TGA	*	CGA	R
HAS001_intermediate2_consensus	20222	A	G	15	12	37	1	1	37	0.0625	16	0.5	FALSE	orf1ab CDS	ACA	T	ACG	T
HAS001_intermediate2_consensus	20280	A	T	4	0	61	1	0	25	0.2	5	0.416667	FALSE	orf1ab CDS	ATT	I	TTT	F
HAS001_intermediate2_consensus	20320	C	T	5	1	59	1	1	25	0.166667	6	0.4	FALSE	orf1ab CDS	ACA	T	ATA	I
HAS001_intermediate2_consensus	20493	G	A	6	0	55	1	1	37	0.142857	7	0.4375	FALSE	orf1ab CDS	GTG	V	ATG	M
HAS001_intermediate2_consensus	20630	A	G	13	3	46	1	1	37	0.0714286	14	0.4375	FALSE	orf1ab CDS	CCA	P	CCG	P
HAS001_intermediate2_consensus	20713	A	G	8	4	49	1	0	20	0.111111	9	0.428571	FALSE	orf1ab CDS	AAG	K	AGG	R
HAS001_intermediate2_consensus	20802	T	C	6	1	47	1	1	37	0.142857	7	0.466667	FALSE	orf1ab CDS	TCA	S	CCA	P
HAS001_intermediate2_consensus	20853	G	C	12	3	55	1	0	62	0.0769231	13	0.393939	FALSE	orf1ab CDS	GAG	E	CAG	Q
HAS001_intermediate2_consensus	20985	A	G	8	1	44	1	1	25	0.111111	9	0.473684	FALSE	orf1ab CDS	AAC	N	GAC	D
HAS001_intermediate2_consensus	21077	C	T	6	2	53	1	0	29	0.142857	7	0.411765	FALSE	orf1ab CDS	TAC	Y	TAT	Y
HAS001_intermediate2_consensus	21290	A	T	11	7	59	1	0	25	0.0833333	12	0.387097	FALSE	orf1ab CDS	TTA	L	TTT	F
HAS001_intermediate2_consensus	21355	A	C	7	3	58	1	1	37	0.125	8	0.421053	FALSE	orf1ab CDS	GAA	E	GCA	A
HAS001_intermediate2_consensus	21359	C	T	6	3	55	1	0	29	0.142857	7	0.411765	FALSE	orf1ab CDS	TAC	Y	TAT	Y
HAS001_intermediate2_consensus	21526	A	T	14	2	43	1	1	37	0.0666667	15	0.394737	FALSE	orf1ab CDS	TAT	Y	TTT	F
HAS001_intermediate2_consensus	21716	C	T	6	0	37	1	0	37	0.142857	7	0.5	FALSE	S CDS	TCA	S	TTA	L
HAS001_intermediate2_consensus	21749	A	T	8	2	50	1	1	37	0.111111	9	0.45	FALSE	S CDS	TAC	Y	TTC	F
HAS001_intermediate2_consensus	21770	G	T	10	3	51	1	0	37	0.0909091	11	0.407407	FALSE	S CDS	TGT	C	TTT	F
HAS001_intermediate2_consensus	21772	C	T	10	3	55	1	0	37	0.0909091	11	0.423077	FALSE	S CDS	CTC	L	TTC	F
HAS001_intermediate2_consensus	21812	C	T	18	6	55	1	0	37	0.0526316	19	0.404255	FALSE	S CDS	CCT	P	CTT	L
HAS001_intermediate2_consensus	21839	G	A	21	9	52	1	1	25	0.0454545	22	0.423077	FALSE	S CDS	TGC	C	TAC	Y
HAS001_intermediate2_consensus	21852	A	G	20	11	50	1	0	74	0.047619	21	0.411765	FALSE	S CDS	GAA	E	GAG	E
HAS001_intermediate2_consensus	21974	G	A	6	5	45	1	1	37	0.142857	7	0.466667	FALSE	S CDS	TGA	*	TAA	*
HAS001_intermediate2_consensus	22019	A	G	6	5	47	1	0	37	0.142857	7	0.466667	FALSE	S CDS	GAT	D	GGT	G
HAS001_intermediate2_consensus	22114	T	C	4	1	55	1	1	37	0.2	5	0.454545	FALSE	S CDS	TAA	*	CAA	Q
HAS001_intermediate2_consensus	22368	A	T	11	3	47	1	0	29	0.0833333	12	0.444444	FALSE	S CDS	TTA	L	TTT	F
HAS001_intermediate2_consensus	22431	A	T	14	2	52	1	0	37	0.0666667	15	0.428571	FALSE	S CDS	AGA	R	AGT	S
HAS001_intermediate2_consensus	22785	G	A	6	2	37	1	0	37	0.142857	7	0.538462	FALSE	S CDS	CAG	Q	CAA	Q
HAS001_intermediate2_consensus	22820	G	A	9	2	37	2	1	37	0.181818	11	0.261905	FALSE	S CDS	TGA	*	TAA	*
HAS001_intermediate2_consensus	22957	G	A	19	8	55	1	0	25	0.05	20	0.408163	FALSE	S CDS	GAG	E	AAG	K
HAS001_intermediate2_consensus	22978	C	T	20	10	57	1	1	37	0.047619	21	0.396226	FALSE	S CDS	CTA	L	TTA	L
HAS001_intermediate2_consensus	22998	C	T	14	8	50	1	0	29	0.0666667	15	0.405405	FALSE	S CDS	ACC	T	ACT	T
HAS001_intermediate2_consensus	23122	A	C	10	4	53	1	1	37	0.0909091	11	0.392857	FALSE	S CDS	ACC	T	CCC	P
HAS001_intermediate2_consensus	23132	G	A	7	2	52	1	1	37	0.125	8	0.444444	FALSE	S CDS	TGT	C	TAT	Y
HAS001_intermediate2_consensus	23164	T	C	9	2	48	1	0	37	0.1	10	0.454545	FALSE	S CDS	TAA	*	CAA	Q
HAS001_intermediate2_consensus	23251	A	T	14	3	53	1	0	20	0.0666667	15	0.405405	FALSE	S CDS	ACA	T	TCA	S
HAS001_intermediate2_consensus	23376	C	T	16	4	41	1	0	25	0.0588235	17	0.485714	FALSE	S CDS	TTC	F	TTT	F
HAS001_intermediate2_consensus	23390	G	T	13	4	39	1	0	25	0.0714286	14	0.466667	FALSE	S CDS	TGT	C	TTT	F
HAS001_intermediate2_consensus	23410	C	T	13	4	39	1	0	37	0.0714286	14	0.5	FALSE	S CDS	CTG	L	TTG	L
HAS001_intermediate2_consensus	23465	G	T	13	5	49	1	0	25	0.0714286	14	0.424242	FALSE	S CDS	TGT	C	TTT	F
HAS001_intermediate2_consensus	23566	A	G	20	9	51	1	1	37	0.047619	21	0.411765	FALSE	S CDS	AGG	R	GGG	G
HAS001_intermediate2_consensus	23642	G	T	15	9	45	1	0	29	0.0625	16	0.432432	FALSE	S CDS	TGC	C	TTC	F
HAS001_intermediate2_consensus	23683	C	T	14	9	42	1	1	25	0.0666667	15	0.46875	FALSE	S CDS	CTC	L	TTC	F
HAS001_intermediate2_consensus	23694	C	T	13	8	48	1	0	37	0.0714286	14	0.451613	FALSE	S CDS	CTC	L	CTT	L
HAS001_intermediate2_consensus	23702	A	T	10	5	48	1	1	25	0.0909091	11	0.423077	FALSE	S CDS	CAT	H	CTT	L
HAS001_intermediate2_consensus	23799	C	T	12	8	52	1	0	29	0.0769231	13	0.419355	FALSE	S CDS	TTC	F	TTT	F
HAS001_intermediate2_consensus	23884	A	T	14	7	52	1	0	37	0.0666667	15	0.428571	FALSE	S CDS	AGA	R	TGA	*
HAS001_intermediate2_consensus	23949	A	-T	13	4	44	2	0	20	0.125	16	0.241379	FALSE	NA	NA	NA	NA	NA
HAS001_intermediate2_consensus	24213	C	T	15	7	46	1	0	37	0.0625	16	0.444444	FALSE	S CDS	TTC	F	TTT	F
HAS001_intermediate2_consensus	24251	C	T	18	10	48	1	0	29	0.0526316	19	0.431818	FALSE	S CDS	ACC	T	ATC	I
HAS001_intermediate2_consensus	24257	G	T	18	11	49	1	0	37	0.0526316	19	0.44186	FALSE	S CDS	TGC	C	TTC	F
HAS001_intermediate2_consensus	24308	C	T	14	13	40	1	1	37	0.0666667	15	0.483871	FALSE	S CDS	TCT	S	TTT	F
HAS001_intermediate2_consensus	24331	T	C	16	13	43	1	1	37	0.0588235	17	0.472222	FALSE	S CDS	TGC	C	CGC	R
HAS001_intermediate2_consensus	24417	T	C	8	2	50	1	1	37	0.111111	9	0.45	FALSE	S CDS	GGT	G	GGC	G
HAS001_intermediate2_consensus	24450	T	C	8	1	55	1	0	37	0.111111	9	0.428571	FALSE	S CDS	TGT	C	TGC	C
HAS001_intermediate2_consensus	24650	T	A	17	5	50	1	0	25	0.0555556	18	0.428571	FALSE	S CDS	GTC	V	GAC	D
HAS001_intermediate2_consensus	24669	A	G	16	3	49	1	1	37	0.0588235	17	0.435897	FALSE	S CDS	ACA	T	ACG	T
HAS001_intermediate2_consensus	24732	C	T	13	1	53	1	0	37	0.0714286	14	0.411765	FALSE	S CDS	ACC	T	ACT	T
HAS001_intermediate2_consensus	24776	G	A	15	5	51	1	0	25	0.0625	16	0.432432	FALSE	S CDS	AGA	R	AAA	K
HAS001_intermediate2_consensus	24790	A	G	13	5	47	1	1	25	0.0714286	14	0.4375	FALSE	S CDS	AAC	N	GAC	D
HAS001_intermediate2_consensus	24900	A	G	18	5	44	1	1	37	0.0526316	19	0.452381	FALSE	S CDS	ACA	T	ACG	T
HAS001_intermediate2_consensus	24928	G	T	20	4	49	1	0	37	0.047619	21	0.4375	FALSE	S CDS	GTC	V	TTC	F
HAS001_intermediate2_consensus	24932	G	A	18	4	48	1	1	37	0.0526316	19	0.431818	FALSE	S CDS	TGG	W	TAG	*
HAS001_intermediate2_consensus	24937	C	T	18	3	46	1	0	37	0.0526316	19	0.422222	FALSE	S CDS	CTG	L	TTG	L
HAS001_intermediate2_consensus	24938	T	G	18	4	48	1	0	37	0.0526316	19	0.431818	FALSE	S CDS	CTG	L	CGG	R
HAS001_intermediate2_consensus	24985	G	A	27	11	49	1	1	37	0.0357143	28	0.424242	FALSE	S CDS	GCA	A	ACA	T
HAS001_intermediate2_consensus	25044	C	T	19	11	46	1	0	29	0.05	20	0.408163	FALSE	S CDS	ATC	I	ATT	I
HAS001_intermediate2_consensus	25046	C	T	21	11	44	1	0	74	0.0454545	22	0.44	FALSE	S CDS	ACC	T	ATC	I
HAS001_intermediate2_consensus	25069	C	T	20	12	44	1	0	29	0.047619	21	0.446809	FALSE	S CDS	CTC	L	TTC	F
HAS001_intermediate2_consensus	25100	C	T	19	12	43	1	0	29	0.05	20	0.454545	FALSE	S CDS	TCA	S	TTA	L
HAS001_intermediate2_consensus	25302	G	T	6	0	57	1	1	37	0.142857	7	0.411765	FALSE	S CDS	CTG	L	CTT	L
HAS001_intermediate2_consensus	25352	G	A	4	0	64	1	1	29	0.2	5	0.384615	FALSE	S CDS	AGT	S	AAT	N
HAS001_intermediate2_consensus	25487	C	T	10	1	55	1	0	29	0.0909091	11	0.407407	FALSE	NS3 CDS	TAC	Y	TAT	Y
HAS001_intermediate2_consensus	25524	A	T	9	1	52	1	0	29	0.1	10	0.416667	FALSE	NS3 CDS	ATG	M	TTG	L
HAS001_intermediate2_consensus	25534	G	T	11	2	47	1	0	29	0.0833333	12	0.444444	FALSE	NS3 CDS	TGT	C	TTT	F
HAS001_intermediate2_consensus	25561	C	T	12	6	49	1	0	29	0.0769231	13	0.433333	FALSE	NS3 CDS	TCA	S	TTA	L
HAS001_intermediate2_consensus	25586	T	C	14	6	50	1	1	37	0.0666667	15	0.428571	FALSE	NS3 CDS	CCT	P	CCC	P
HAS001_intermediate2_consensus	25684	G	T	16	7	60	1	0	29	0.0588235	17	0.386364	FALSE	NS3 CDS	TGC	C	TTC	F
HAS001_intermediate2_consensus	25698	A	G	16	8	52	1	1	25	0.0588235	17	0.404762	FALSE	NS3 CDS	AGC	S	GGC	G
HAS001_intermediate2_consensus	26190	A	G	11	2	42	1	0	25	0.0833333	12	0.461538	FALSE	NS3 CDS	ACC	T	GCC	A
HAS001_intermediate2_consensus	26204	C	T	9	2	45	2	0	27	0.181818	11	0.199275	FALSE	NS3 CDS	TAC	Y	TAT	Y
HAS001_intermediate2_consensus	26227	G	A	7	1	52	1	1	37	0.125	8	0.444444	FALSE	NA	NA	NA	NA	NA
HAS001_intermediate2_consensus	26371	T	C	12	7	51	1	1	37	0.0769231	13	0.433333	FALSE	E CDS	CTG	L	CCG	P
HAS001_intermediate2_consensus	26420	A	T	9	2	56	1	0	29	0.1	10	0.4	FALSE	E CDS	TTA	L	TTT	F
HAS001_intermediate2_consensus	26468	T	C	11	2	53	1	0	74	0.0833333	12	0.413793	FALSE	NA	NA	NA	NA	NA
HAS001_intermediate2_consensus	26777	T	C	11	2	48	1	0	62	0.0833333	12	0.428571	FALSE	M CDS	TTG	L	CTG	L
HAS001_intermediate2_consensus	26849	G	T	14	2	50	1	0	29	0.0666667	15	0.428571	FALSE	M CDS	GTG	V	TTG	L
HAS001_intermediate2_consensus	26860	A	C	15	4	55	1	1	25	0.0625	16	0.4	FALSE	M CDS	CAA	Q	CAC	H
HAS001_intermediate2_consensus	26862	C	T	16	5	60	1	1	37	0.0588235	17	0.386364	FALSE	M CDS	TCC	S	TTC	F
HAS001_intermediate2_consensus	26862	C	+T	16	5	60	1	0	20	0.0357143	28	0.386364	FALSE	NA	NA	NA	NA	NA
HAS001_intermediate2_consensus	26907	C	T	19	9	59	3	3	37	0.136364	22	0.0499093	FALSE	M CDS	TCT	S	TTT	F
HAS001_intermediate2_consensus	26911	C	A	21	12	55	1	0	37	0.0454545	22	0.4	FALSE	M CDS	GAC	D	GAA	E
HAS001_intermediate2_consensus	27017	T	A	8	3	49	1	1	25	0.111111	9	0.428571	FALSE	M CDS	TAA	*	AAA	K
HAS001_intermediate2_consensus	27052	C	-TTA	7	1	56	1	0	20	0.0769231	13	0.4	FALSE	NA	NA	NA	NA	NA
HAS001_intermediate2_consensus	27094	C	T	10	3	44	1	0	20	0.0909091	11	0.458333	FALSE	M CDS	CTC	L	CTT	L
HAS001_intermediate2_consensus	27099	T	G	10	4	44	1	0	25	0.0909091	11	0.478261	FALSE	M CDS	TTT	F	TGT	C
HAS001_intermediate2_consensus	27108	T	C	10	3	44	1	0	37	0.0909091	11	0.478261	FALSE	M CDS	ATA	I	ACA	T
HAS001_intermediate2_consensus	27143	C	T	13	3	45	1	0	37	0.0714286	14	0.466667	FALSE	M CDS	CAC	H	TAC	Y
HAS001_intermediate2_consensus	27165	G	A	13	3	45	1	1	37	0.0714286	14	0.466667	FALSE	M CDS	TGA	*	TAA	*
HAS001_intermediate2_consensus	27196	C	A	11	2	53	1	1	37	0.0833333	12	0.428571	FALSE	NS6 CDS	ACA	T	AAA	K
HAS001_intermediate2_consensus	27364	G	A	15	6	44	1	0	29	0.0625	16	0.444444	FALSE	NS6 CDS	AGA	R	AAA	K
HAS001_intermediate2_consensus	27369	A	G	12	4	47	1	1	37	0.0769231	13	0.433333	FALSE	NS6 CDS	ACC	T	GCC	A
HAS001_intermediate2_consensus	27372	A	G	12	4	48	1	1	25	0.0769231	13	0.448276	FALSE	NS6 CDS	AAT	N	GAT	D
HAS001_intermediate2_consensus	27418	C	T	10	3	55	1	0	37	0.0909091	11	0.423077	FALSE	NS7a CDS	ACT	T	ATT	I
HAS001_intermediate2_consensus	27485	T	-A	15	4	43	1	0	20	0.0555556	18	0.484848	FALSE	NA	NA	NA	NA	NA
HAS001_intermediate2_consensus	27528	A	G	14	4	49	1	1	37	0.0666667	15	0.441176	FALSE	NS7a CDS	ATT	I	GTT	V
HAS001_intermediate2_consensus	27565	T	A	15	3	53	1	0	37	0.0625	16	0.421053	FALSE	NS7a CDS	TTG	L	TAG	*
HAS001_intermediate2_consensus	27567	C	T	15	3	51	1	0	20	0.0625	16	0.421053	FALSE	NS7a CDS	CTT	L	TTT	F
HAS001_intermediate2_consensus	27618	T	C	15	4	48	1	1	37	0.0625	16	0.432432	FALSE	NS7a CDS	TCA	S	CCA	P
HAS001_intermediate2_consensus	27619	C	A	16	5	47	1	0	25	0.0588235	17	0.447368	FALSE	NS7a CDS	TCA	S	TAA	*
HAS001_intermediate2_consensus	27725	C	T	13	3	44	1	0	25	0.0714286	14	0.466667	FALSE	NS7a CDS	AAC	N	AAT	N
HAS001_intermediate2_consensus	27731	G	A	14	4	50	1	1	37	0.0666667	15	0.441176	FALSE	NS7a CDS	TTG	L	TTA	L
HAS001_intermediate2_consensus	27906	G	A	22	5	47	1	1	37	0.0434783	23	0.433962	FALSE	NS8 CDS	TGT	C	TAT	Y
HAS001_intermediate2_consensus	27911	C	T	23	8	48	2	1	33	0.08	25	0.181488	FALSE	NS8 CDS	CTT	L	TTT	F
HAS001_intermediate2_consensus	27923	C	T	26	11	46	1	0	29	0.037037	27	0.435484	FALSE	NS8 CDS	CAC	H	TAC	Y
HAS001_intermediate2_consensus	27975	C	T	28	16	46	1	0	29	0.0344828	29	0.446154	FALSE	NS8 CDS	ACA	T	ATA	I
HAS001_intermediate2_consensus	27997	A	T	26	15	46	1	0	25	0.037037	27	0.435484	FALSE	NS8 CDS	TGA	*	TGT	C
HAS001_intermediate2_consensus	28008	A	T	21	13	47	1	0	37	0.0454545	22	0.44898	FALSE	NS8 CDS	TAT	Y	TTT	F
HAS001_intermediate2_consensus	28016	C	T	21	13	48	1	1	25	0.0454545	22	0.431373	FALSE	NS8 CDS	CTA	L	TTA	L
HAS001_intermediate2_consensus	28088	T	C	17	7	53	1	1	37	0.0555556	18	0.418605	FALSE	NS8 CDS	TGG	W	CGG	R
HAS001_intermediate2_consensus	28136	T	C	20	10	50	1	0	37	0.047619	21	0.42	FALSE	NS8 CDS	TTC	F	CTC	L
HAS001_intermediate2_consensus	28220	A	G	16	5	53	1	0	74	0.0588235	17	0.414634	FALSE	NS8 CDS	AGA	R	GGA	G
HAS001_intermediate2_consensus	28242	G	T	20	8	55	1	0	37	0.047619	21	0.411765	FALSE	NS8 CDS	TGT	C	TTT	F
HAS001_intermediate2_consensus	28456	G	C	28	14	48	1	0	25	0.0344828	29	0.42029	FALSE	N CDS	GGA	G	CGA	R
HAS001_intermediate2_consensus	28539	G	A	15	1	41	1	0	29	0.0625	16	0.444444	FALSE	N CDS	AAG	K	AAA	K
HAS001_intermediate2_consensus	28559	G	T	16	1	40	1	0	25	0.0588235	17	0.472222	FALSE	N CDS	TGG	W	TTG	L
HAS001_intermediate2_consensus	28590	C	A	26	4	41	1	1	25	0.037037	27	0.465517	FALSE	N CDS	TCC	S	TCA	S
HAS001_intermediate2_consensus	28741	A	T	32	22	47	1	0	20	0.030303	33	0.434211	FALSE	N CDS	AAT	N	TAT	Y
HAS001_intermediate2_consensus	28749	T	C	24	15	47	1	1	37	0.04	25	0.423729	FALSE	N CDS	GCT	A	GCC	A
HAS001_intermediate2_consensus	28857	G	A	23	5	49	1	1	37	0.0416667	24	0.436364	FALSE	N CDS	AAG	K	AAA	K
HAS001_intermediate2_consensus	28966	G	A	31	8	52	1	1	25	0.03125	32	0.415584	FALSE	N CDS	GAG	E	AAG	K
HAS001_intermediate2_consensus	28976	T	C	30	10	51	1	1	37	0.0322581	31	0.418919	FALSE	N CDS	GTC	V	GCC	A
HAS001_intermediate2_consensus	29017	G	A	29	7	51	1	1	25	0.0333333	30	0.422535	FALSE	N CDS	GAA	E	AAA	K
HAS001_intermediate2_consensus	29049	G	T	31	14	47	1	1	37	0.03125	32	0.426667	FALSE	N CDS	TCG	S	TCT	S
HAS001_intermediate2_consensus	29053	A	G	32	15	49	1	1	37	0.030303	33	0.423077	FALSE	N CDS	AAA	K	GAA	E
HAS001_intermediate2_consensus	29189	C	T	31	11	42	1	0	29	0.03125	32	0.463768	FALSE	N CDS	ACA	T	ATA	I
HAS001_intermediate2_consensus	29199	C	A	24	6	39	1	0	37	0.04	25	0.490196	FALSE	N CDS	CCC	P	CCA	P
HAS001_intermediate2_consensus	29253	C	T	32	11	58	1	0	37	0.030303	33	0.37931	FALSE	N CDS	TTC	F	TTT	F
HAS001_intermediate2_consensus	29419	A	T	32	9	47	1	0	29	0.030303	33	0.392857	FALSE	N CDS	ACC	T	TCC	S
HAS001_intermediate2_consensus	29421	C	A	31	10	53	1	0	37	0.03125	32	0.405063	FALSE	N CDS	ACC	T	ACA	T
HAS001_intermediate2_consensus	29469	A	G	27	9	51	1	0	74	0.0357143	28	0.41791	FALSE	N CDS	AGA	R	AGG	R
HAS001_intermediate2_consensus	29529	C	T	31	11	51	1	0	37	0.03125	32	0.426667	FALSE	NA	NA	NA	NA	NA
HAS001_intermediate2_consensus	29555	C	T	29	11	46	1	0	25	0.0333333	30	0.441176	FALSE	NA	NA	NA	NA	NA
HAS001_intermediate2_consensus	29598	A	T	26	7	49	1	0	29	0.037037	27	0.402985	FALSE	NA	NA	NA	NA	NA
HAS001_intermediate2_consensus	29668	C	T	30	8	50	2	0	33	0.0625	32	0.178739	FALSE	NA	NA	NA	NA	NA
HAS001_intermediate2_consensus	29785	T	C	32	15	57	1	1	37	0.030303	33	0.388235	FALSE	NA	NA	NA	NA	NA
HAS001_intermediate2_consensus	29805	A	G	30	15	57	1	1	37	0.0322581	31	0.392405	FALSE	NA	NA	NA	NA	NA
HAS001_intermediate2_consensus	29839	A	G	11	8	44	1	1	37	0.0833333	12	0.461538	FALSE	NA	NA	NA	NA	NA
HAS001_intermediate2_consensus	29868	G	C	9	1	59	1	1	25	0.0666667	15	0.322581	FALSE	NA	NA	NA	NA	NA
HAS001_intermediate2_consensus	29868	G	A	9	1	59	5	4	32	0.333333	15	0.00616698	TRUE	NA	NA	NA	NA	NA
HAS001_intermediate2_consensus	29870	C	A	130	9	50	10	8	32	0.070922	141	4.08698e-06	TRUE	NA	NA	NA	NA	NA
